# Supplementary material for: PhosphoDisco: A Toolkit for Co-regulated Phosphorylation Module Discovery in Phosphoproteomic Data
Source: Mol Cell Proteomics. 2023 Jun 30;22(8):100596. doi: 10.1016/j.mcpro.2023.100596 (PMC10416063; doi:10.1016/j.mcpro.2023.100596)
Supplement: Supplemental Table S1 — Function descriptions for core PhosphoDisco functions. Listed are core PhosphoDisco functions, with requirements, outputs and a description. For further information use the official documentation at https://github.com/ruggleslab/phosphodisco. [file mmc8.xlsx]

## Sheet: Sheet1
Function	Requirements	Outputs	Description
$ phdc_generate_config	protein, phospho, (optional) sample sheet	config.yml	Generates a config file to be used by phdc_run; accessible via command line
$ phdc_run	config.yml	normed phospho, modules	Runs phosphodisco pipeline to call modules; also outputs various reports and intermediate files not listed here
phdc.classes.ProteomicsData	protein, phospho, normed phospho, modules, sample annotations, column types (for annotations)	ProteomicsData object with .protein, .phospho, .normed_phospho, .annotations, and .modules	The core of the phosphodisco package, all analyses can be completed with a ProteomicsData object. The listed requirements are for when one wants to run all possible secondary analyses with phosphodisco.
.impute_missing_values	.normed_phospho	imputed .normed_phospho	Imputes missing values in .normed_phospho.
.calculate_module_scores	.normed_phospho, .modules	.module_scores	Calculates module scores from normed_phospho.
.calculate_annotation_association	.categorical_annotations, .continuous_annotations, .module_scores	.annotation_association, .annotation_association_FDR, .annotation_association_rval	Calculates annotation association between module scores and annotations. Treats continuous annotations and categorical annotations separately.
.calculate_go_set_enrichment	.modules, background_gene_list, gene_sets	.go_enrichment	Calculates the enrichment of gene sets in modules using enrichR under the hood. Modules are made up of phosphosites, but for this function, each module is reduced to a list of unique gene symbols (i.e. the site portion of the clustered phosphosites is disregarded). Supports any gene sets supported by enrichR. For the background gene list we usually use the unique gene symbols from the set of all …
.collect_possible_regulators	possible_regulator_list, corr_threshold, .protein, .phospho	.possible_regulator_data, .possible_regulator_list	Takes in a list of gene symbols of known regulators (e.g. list of kinases) and collects all rows from .protein and .phospho that have a gene symbol from the list into a new DataFrame of possible_regulator_data. If corr_threshold <=1, iteratively combines and averages rows from possible_regulator_data until none have a Pearson correlation larger than corr_threshold. This serves to reduce the penal…
.calculate_regulator_association	.possible_regulator_data, .module_scores	.regulator_coefficients, .regulator_association_scores	Calculates regulator association from possible_regulator_data and module_scores using correlation or a linear model.
.extract_kinase_activation_loop_phosphosites	.phospho	.kin_act_loop_phospho_data	Uses a list of known kinase activation loop phosphosites and extracts them from .phospho.
.correlate_kinase_activation_loop_phosphosites_with_module_scores	.kin_act_loop_phospho_data, .module_scores	.kin_act_phospho_module_score_correlations, .kin_act_phospho_module_score_pvals	Correlates kinase activation loop phosphosites with module scores from kin_act_loop_phospho_data.
.druggability	.modules	.druggable_module_genes, .druggable_module_genes_df	Finds genes in modules that are considered druggable according to DGIdb (Drug Gene Interaction Database).
.find_druggable_regulators	.possible_regulator_data, .regulator_coefficients, .druggable_module_genes_df	.druggable_regulators_df, .druggable_regulator_list, .druggable_genes, .possible_reg_list	Finds nominated regulators that are considered druggable according to DGIdb (Drug Gene Interaction Database).
.collect_aa_sequences	fasta, all_sites_modules_df	.module_sequences, .module_seq_df, .background_sequences	Fetches fixed length (default 15) peptide sequences centered on the phosphorylated site for each phospho site from a fasta file. This step is required to be run to enable analyses of peptides for modules.
.analyze_aa_sequences	.module_sequences, .background_sequences	.module_aa_freqs, .module_aa_enrichment	Calculates amino acid frequency and amino acid enrichment for each module. This is done by position in the peptides fetched by collect_aa_sequences.
.analyze_aa_overlap	.module_seq_df	.module_overlap_df_dict	For each module calculates how many amino acids are identical between each pair of phospho peptides.
.calculate_ptm_set_enrichment	.module_sequences, .background_sequences	.ptm_enrichment	Calculates PTM (post-translational modification) set enrichment from module_sequences. Uses PTMsigDB as default database to compare to, can optionally also use rat, mouse or path to custom database.
