# Supplementary material for: PhosphoDisco: A Toolkit for Co-regulated Phosphorylation Module Discovery in Phosphoproteomic Data
Source: Mol Cell Proteomics. 2023 Jun 30;22(8):100596. doi: 10.1016/j.mcpro.2023.100596 (PMC10416063; doi:10.1016/j.mcpro.2023.100596)
Supplement: Supplemental Table S2 — Example phosphorylation input data file. The rows are phosphosites, described by the first two columns gene_symbol, and variable_sites_names. The remaining columns represent patient samples. This data file is also used in the PhosphoDisco tutorial notebook https://github.com/ruggleslab/phosphodisco. [file mmc9.xlsx]

## Sheet: Supplementary Table 2
gene_symbol	variable_sites_names	X11BR047	X11BR043	X11BR049	X11BR023	X18BR010	X06BR003	X11BR074	X18BR017	X01BR017	X06BR006	X09BR005	X11BR017	X01BR015	X11BR025	X01BR001	X11BR031	X01BR032	X05BR045	X11BR053	X01BR027	X14BR008	X18BR002	X03BR013	X11BR032	X21BR010	X03BR004	X11BR003	X11BR028	X18BR004	X20BR005	X11BR073	X11BR009	X18BR019	X20BR001	X09BR007	X11BR020	X20BR002	X11BR019	X20BR008	X01BR033	X11BR022	X11BR013	X03BR010	X20BR007	X11BR030	X18BR007	X11BR050	X05BR001
ACTN1	S6s	0.2936	-1.9643	-0.9256	-2.6409	-0.8071	-1.6271	-0.2209	-0.3238	3.3634	-0.4123	-0.8764	0.3713	2.5265	-1.9159	4.7032	-1.0035	-2.4233	-1.1491	-2.6852	4.6344	-1.1699	0.6138	-0.7496	-1.1097	-1.3055	-2.4654	-1.5304	-2.2083	0.1602	-0.3578	-4.0564	-3.7055	-3.237	-2.2017	-4.3241	-1.4693	1.3138	-2.3295	0.2043	1.0337	-1.441	-1.4907	-1.7105	1.4492	-1.2973	-1.3834	-1.603	-0.9124
BAZ2A	S1783s	-1.2947	1.582	-0.477	1.59	-1.0283	-0.4885	-1.1886	-1.0135	1.0415	0.4428	-0.0322	1.1677	1.4091	0.6437	0.3684	1.3175	0.4922	0.2716	-0.5658	1.5397	-1.8825	-1.0778	-1.1292	-1.9827	-2.4033	-1.188	-1.2338	0.4921	0.3937	-0.6505	0.5162	-0.7723	-0.6204	-1.2744	-0.3566	-0.8289	-0.0496	-1.2355	-1.0668	0.1248	0.7764	-1.1397	-1.3562	0.1892	-0.1084	0.8565	-1.5439	0.6178
BRCA2	S93s	-1.5739	0.5702	-1.1614	0.5241	-0.3049	-0.4632	-0.1234	-1.0908	0.6366	-1.3899	-0.5082	0.7435	-0.2912	0.0243	-1.0751	0.7216	-0.7227	-0.1515																			0.1314	-1.0613	-0.0194	-1.0582	-0.0671	-1.3886	-1.7402	1.6835	-0.3452	-0.0778	-0.6429	0.6435
C12orf45	S178s	-3.6418	0.3764	-1.4522	0.1373	-0.2151	-0.652	-1.8246	-4.2837	1.0323	0.6936	-1.415	2.1981	0.6233	-0.5693	-0.6559	-0.6903	-1.2416	0.9872	-1.021	2.0913	-1.6608	0.7831	-1.7858	-2.9657	-1.9312	-2.7581	-1.8523										-0.0759	0.265	1.1133	0.6859	-0.4281	-1.5804	-0.5173	1.5398	-0.1429	-0.296	-1.452	1.814
C17orf49	S96s	-1.1685	0.2572	0.1649	1.8283	-1.0399	-1.9054	-0.3489	-0.6667	0.3805	-0.6663	-0.1721	1.769	-0.0426	1.3906	1.0024	-0.1624	-0.071	0.922	-1.0317	0.305	-2.6528	-1.1193	-2.4587	-1.6489	-3.1284	-2.4327	1.2404	-0.9366	-1.0697	-0.3093	-0.131	-0.9513	-1.7384	-2.345	-0.1299	-1.0271	0.1654	-1.7728	-1.2641	-0.9436	-0.6112	1.4015	-1.6269	0.6814	-0.2542	-0.5813	-2.2332	0.3921
C6orf106	S215s	-2.7001	0.2895	-2.7325	1.6096	-1.7117	-1.1288	-1.7242	-2.2027	1.8666	-0.9094	-1.7141	-0.2366	0.8819	0.2824	0.2098	-1.4115	-0.6326	1.4618	-0.4703	2.0952	-1.9254	0.1922	-1.1958	-3.2334	-2.6244	-1.8697	-1.3019	0.0018	-0.197	-0.4808	0.6727	-1.5398	-0.2497	-0.0879	-2.1172	-0.1084	0.523	-0.8068	0.3288	-0.115	-0.1116	-0.7506	-1.0374	1.591	-1.8244	0.6918	-2.1725	0.1536
CD3EAP	S287s	-1.995	-0.8536	-1.8388	1.8936	-2.0443	-1.7147	-2.7996	-3.3383	2.5659	-0.7326	-1.7655	1.3594	-0.2926	-1.5242	0.9735	-3.2761	-1.9329	0.2867	-0.9774	3.7051	-1.5824	0.1042	-2.3993	-1.8745	-3.4637	-2.4613	-1.6346	-0.2182	-1.3006	0.664	0.531	-1.4178	-1.7305	-1.5306	-1.819	-1.5208	0.2279	-1.3709	-0.9674	-0.0992	-0.9517	-1.8865	-2.3921	-0.0667	-2.0079	0.3032	-2.5696	0.5462
CENPC	S177s	-0.8247	0.5339	-0.438	1.1787	-0.0056	1.4112	-0.5701	-0.3496	0.379	-0.9326	-1.0163	0.2786	-0.6841	1.1219	-0.3404	-0.2966	-1.2479	2.555	-1.1555	1.441	-2.2861	-1.028	-0.8701	-1.9423	-2.9017	-0.6414	-0.6046	1.0325	-0.5606	0.0972	0.55	0.0142	-0.0071	-1.0243	-2.1936	-0.2895	0.1994	-0.8455	-0.2458	-0.5062	-1.0868	0.7118	-1.685	1.6362	-0.4127	0.1022	-1.6046	0.082
CENPC	S73s	-2.1149	0.2653	-0.0869	1.6243	-1.8514	0.5509	-2.3106	-1.4555	-0.0673	-0.821	-1.423	-0.5112	-0.6798	1.0126	-0.7916	-0.7726	-0.3019	1.4648	0.5039	-0.0201	-2.017	-1.3716	-1.417	-1.88	-1.2999	-2.056	0.197	0.7849	-1.4843	-0.2963	0.8567	-0.8876	-1.3539	-1.7899	-1.3777	-1.637	-0.518	0.0298	-2.6547	-0.9844	-1.0287	-0.012	-1.9329	2.786	-1.084	0.0543	-2.0362	-1.1381
CENPC	T130t	-3.3437	0.8651	-0.1277	1.8887	-4.1795	1.4618	-1.6325	-1.3445	-0.3188	-2.0483	-1.2188	-0.8217	-1.0985	1.0825	-1.2153	-0.7708	-0.8619	1.9773	0.6124	1.0606	-3.4156	-1.7849	-1.2659	-2.6264	-3.4675	-1.7325	-0.6179	0.4662	-1.0914	-0.1844	0.6177	-0.3817	-1.8863	-2.3664	-3.1288	-1.3035	-0.8196	-1.5138	-1.7469	-0.3758	-1.3503	0.89	-1.668	2.5242	-1.0887	-0.4492	-3.748	-0.5381
CHAMP1	S572s	-1.5345	-0.5809	-1.1703	-0.3426	-2.056	-1.7497	1.1864	-1.077	2.2362	-1.327	-0.9391	-0.1618	1.1991	-1.4134	2.9961	-0.4147	-0.4586	-1.2841	-0.8901	3.2075	-1.031	-0.7723	-0.4402	-0.8052	1.2049	-1.6896	-0.984	-0.215	2.1149	0.1177	-2.4596	-1.255	-0.0801	-1.3873	-1.1296	-1.4846									0.5442	-0.6636	-0.6954	-0.7803
CLU	S133s	1.4419	-1.6553	-2.1314	-2.5184	-1.3725	1.3217	-0.2587	2.7799	2.5215	-1.1856	-1.3925	-0.0464	-0.8027	-1.427	3.5494	-2.1219	-0.0504	1.8484	-1.0954	3.1904	-2.0747	-0.349	-0.3808	0.5739	1.0925	-1.1307	-1.322	-3.9299	-1.3401	-2.405	-2.2312	-1.4097	-1.7522	-1.43	-2.8712	-3.4382	-1.6358	-1.0583	-0.9875	-0.9686	-1.5454	-0.7098	-1.1621	-3.0691	2.6821	-2.1645	-3.2048	1.1242
DOT1L	S834s	-1.2774	1.2569	-0.3848	1.8887	0.0826	0.7242	-0.1816	-0.7955	1.0814	0.1533	0.7524	0.4769	1.1434	-2.2195	0.4446	-0.506	-0.5661	-0.579										-0.0597	-0.3169	-0.3839	0.7129	-0.4116	-2.2649	-0.306	-2.0982	-0.6993	0.5043	0.2188	-0.2382	-0.5075	-0.0774	-0.0881	-0.8149	0.4196	0.8751	0.351	-2.1249	0.6912
DPF2	T176t	-0.7726	1.267	-0.1897	1.4219	-0.5044	0.3174	-1.241	-0.9818	-0.5826	-0.3305	-0.0644	-0.3113	-0.3912	-0.8653	1.0588	-0.5006	-0.7401	1.1085	-0.6602	0.4446	-1.1655	-1.3284	-1.9711	-1.6709	-2.6169	-1.8001	0.3052	0.196	-0.8273	0.4346	0.1862	-1.0557	-1.2277	-1.764	-2.5204	-0.625	1.4608	-0.6192	-0.5362	-0.7763	-0.8353	-2.8973	-1.6524	0.0238	-1.4871	0.083	-1.5751	-0.8409
DYNC1LI1	S421s	-1.8058	2.4424	-1.1313	-0.2202	-1.8547	-0.7298	-1.7984	-1.7112	-0.4308	-1.0905	-1.5115	2.4175	-0.1769	0.0243	-0.13	0.1293	-1.1767	-0.5154	-0.0858	1.0474	-1.0635	1.0687	0.2362	-1.3518	-1.4142	-0.3855	-0.8931	0.3691	0.7752	1.7286	-0.5307	-1.4273	-1.4446	-0.5637	-2.6731	-0.9414	0.2191	0.1012	0.3904	-0.825	-1.6891	-0.8023	-1.0005	0.5967	-0.9115	-0.7919	-3.5576	-0.2537
EHD1	T468t	-1.9667	-0.0336	-1.3246	1.0154	-0.7223	-0.3094	-0.723	-1.6577	1.2486	-0.4863	-1.259	0.0641	0.1918	-2.013	1.0405	-1.0518	-0.949	-0.7231										0.2704	-1.1118	-0.2646	0.8419	-1.19	-2.6356	-3.2708	-1.819	-1.2292	-0.529	-2.1583	-1.5533	-0.1242	-0.0568	-2.9	-1.5064	0.0652	0.0689	-1.236	-1.7983	-0.2409
EIF3H	S183s	-1.6559	-0.3749	-1.6845	1.1738	-1.3941	0.366	-0.8146	-1.5308	0.2502	-0.1968	-0.4551	1.7771	-0.6413	-0.2338	-0.1178	-1.0589	-0.3684	-1.0657	-0.725	1.0698	-1.7524	-0.6046	-0.9691	-1.6654	-1.2868	-0.6742	0.5564	-0.338	-0.4458	-0.0352	0.2307	-0.1634	-1.7305	-1.8723	-1.6497	-1.6275	0.3036	-1.039	-1.4175	-1.3927	-1.9902	-0.4092	-1.4993	1.2051	-0.0111	-1.4026	-1.7868	0.1279
FBLN2	S578s	1.0508	-0.0235	-1.3139	0.3381	-0.1353	2.5382	1.6521	0.6394	4.4692	0.5566	-1.325	3.669	0.939	-2.6188	4.3816	-1.0249	-2.7713	1.3344										-1.6275	-0.8234	-1.6723	-0.5942	-2.2694	-0.4606	-2.2139	1.0391	-1.4293	3.6075	-0.2352	-1.0617	0.8888	1.3325	-1.8321	-1.0218	-1.4488	1.4696	0.0505	0.0825	2.9222
FKBP3	S152s	-1.432	1.1297	-0.0302	-0.785	-0.3631	1.5202	-0.9529	-0.8213	0.9188	-0.0941	0.5708	-0.2837	1.4248	-1.6897	0.216	0.2027	1.0047	-0.8792	-1.619	1.3739	-3.5265	-0.6627	-0.6507	-1.372	-2.512	0.5561	-6.7218	1.1134	0.1972	-0.1042	-0.1035	0.8808	-1.3992	-0.852	0.7099	-0.5811	0.0623	0.1101	0.2119	0.7347	0.696	-0.0269	-1.0416	0.5278	0.0501	-0.834	-2.8716	1.9498
FLNB	S983s	-1.779	2.7473	-0.8476	0.2744	0.2854	-0.0233	-1.7649	-1.735	-0.19	-1.1977	-0.0981	1.2083	-1.6243	0.2733	0.722	-2.2132	-0.979	-0.6912	-0.8441	0.9211	-2.5715	-1.1242	-1.0231	-2.8116	-3.0497	0.8652	-1.5718	-1.6728	0.1105	-1.3684	-0.8882	-2.3006	-2.5823	-2.3466	-1.5661	-0.9985	-0.0683	-0.2992	-0.7663	-1.1952	0.1194	0.4832	-0.36	0.0967	-2.3247	-1.259	-3.4624	-0.9179
FN1	T2256t	0.2164	0.8469	-1.7821	-1.5929	-0.5327	-1.3527	0.8196	-1.0948	3.2806	-1.5324	-0.7879	-0.1683	3.3952	-0.5647	5.6665	-0.0157	-0.7022	-0.0802	-0.4632	1.0948	-0.4204	0.642	1.2959	-1.0107	0.5811	-0.8154	-0.6486	-2.197	1.047	2.5509	-1.1779	-1.2401	-0.5356	-1.4025	-2.029	-1.13	0.4308	-1.6865	-0.0446	0.3263	-0.5017	-0.986	-1.06	-0.7499	1.7002	-1.1001	-0.592	-0.228
FOXK1	S213s S223s	-1.8578	0.3986	-0.7288	2.0568	-0.7439	-1.6388	-1.6049	-0.6944	1.6488	-0.6995	-0.1351	0.9531	-0.5355	-1.427	0.9216	-0.8764	-0.7006	-0.9065	0.8035	2.2097	-2.0865	0.6072	-1.3919	-0.6292	-2.9541	-1.2597	0.3934	-1.0644	-0.8119	1.048	0.3703	-0.2488	-1.9474	-1.9226	-1.287	-1.7038	1.5475	-1.4572	-0.5777	0.4119	-0.7412	-0.6581	-1.4866	0.8153	-0.1256	-0.1314	-2.2939	0.1389
HEBP2	S181s	-2.0156	-0.694	-2.8637	1.5835	-1.5388	0.876	-1.2454	-2.1809	-1.469	0.7554	-0.8571	1.9754	-0.1212	-0.7985	-0.1834	0.8469	-0.8967	1.7574	-0.5752	1.8978	-0.379	1.2745	0.4072	-0.8052	-0.4287	0.1344	0.8783	1.2412	-0.8604	-1.2882	0.3639	-0.634	-1.4288	-1.4224	-0.6238	-1.1167	0.7303	-0.3558	-0.0308	-0.5708	-1.0509	0.0003	-0.727	0.8172	0.5881	0.0735	-1.7458	0.5811
HIST1H1E	T4t	-2.7727	0.0956	0.8777	-0.2055	-1.0998	-2.4719	-3.0005	1.894	1.5675	-1.5391	-2.1755	-1.9837	-1.8844	-1.4088	1.1381	-0.3789	-3.8217	-2.4	0.9462	-0.0069	-1.6578	-0.7325	-1.2425	-2.465	-3.0459	-0.1071	0.8409	-1.1081	-3.5167	-0.2627	-0.26	-1.2008	-3.9587	-4.8782	-3.8445	-1.0977	-1.4943	-0.8187	-2.2071	-1.4942	-2.3718	-0.3507	-1.8252	-0.2735	-0.5115	-2.4345	-2.9077	-0.1804
HMGA1	T39t T53t	-3.0172	-0.2638	-2.0498	0.8865	-1.1929	-4.0854	-1.3545	-1.9391	1.4372	-0.0013	-1.6626	1.1498	1.1848	-1.6593	3.3436	-1.73	-1.0945	-0.8156	-1.6874	4.1921	-0.9496	-0.3822	-1.4872	-2.2156	-1.0563	-2.3303	-1.1042	-0.469	-3.4517	-0.1471	-0.112	-3.5102	-3.9054	-3.6841	-1.5232	-2.8817	-0.0518	-1.298	0.0786	-1.1952	0.4548	-0.7193	-1.6935	1.2189	-2.2494	-0.3382	-4.0335	-1.0243
HMGA1	T42t	-2.4446	0.9338	-0.9132	1.6259	-1.1197	-2.069	-1.7576	-1.287	-0.8188	0.0473	0.5659	0.3826	0.6604	-2.5793	-0.3175	-1.9304	-0.5424	-2.1013	-1.4669	1.0948	-1.6829	-1.6887	-2.5342	-1.8176	-2.349	-1.2249	0.0514	0.4872	-1.0123	-0.7922	1.2607	-2.0958	-2.3457	-1.3964	-2.8783	-1.5475									0.0014	-1.5519	-2.6484	-0.7932
HMGN4	S80s	-1.495	-2.0895	-0.3493	-2.0728	-3.3547	-5.1151	1.4774	-0.7995	-0.098	-1.0254	-1.4906	-1.9772	1.2648	-1.1006	4.9638	-2.827	-0.3272	1.0539	-0.4998	1.2067	-1.3045	-0.3905	0.0869	-2.0854	1.0719	-2.3528	-0.3093	-3.2972	2.9365	1.1189	1.7704	-2.3535	-2.0499	-0.8642	-2.0051	-4.7286	-0.7538	-0.3528	-1.8752	0.6108	-1.8979	-0.6132	-0.1687	1.3173	0.3434	-2.4823	-1.3699	-3.1398
HNRNPK	S216s	-3.6544	0.7076	-1.2572	2.6282	-1.4606	0.4069	-2.43	-2.1195	1.3866	-0.8078	1.3377	-0.2935	0.5032	0.2004	-0.3663	-1.1806	-1.1435	0.5763																											-0.8017	-0.5966	-5.3481	0.7407
ILF3	T592t	-2.2537	1.479	-0.7164	1.4072	-0.862	0.3582	-1.3691	-2.0362	0.6198	-0.0687	0.9599	-0.2593	-0.3169	-2.0115	0.3912	-0.4881	-1.1166	1.057										-0.6518	-0.4713	1.3818	-1.0087	-0.4997	-2.2925	-2.1147	-1.8739	-1.9858	0.6667	-0.4674	-1.3572	-0.1808	-0.6214	-0.3548	-1.539	0.325	0.1708	-0.8014	-2.6418	0.5884
LAMTOR1	S27s	-2.8578	-0.0881	-2.2786	-0.0684	-2.2306	-0.4418	-2.8564	-0.8312	-0.5933	-0.6829	-1.534	-0.9111	-0.957	-1.1705	0.0971	-1.4383	1.2531	-0.159	-1.3147	3.0561	-0.5623	-0.5648	-0.4942	-0.7594	-1.8394	-2.1174	-0.5511	0.3691	-1.2534	0.8691	0.9455	-0.162	-1.8508	-2.0385	-0.817	-0.7984	-1.0709	-0.0387	-0.5525	-1.5759	-1.1656	-1.0785	0.9096	-0.614	-0.9852	-1.2016	-1.3683	-1.7417
LIG3	T209t										-0.2709	-4.4427	-0.0188	0.949	1.6351	0.7616	-0.8925	-0.5914	-0.5169	0.6926	2.4151	-1.8396	-0.7972	-0.2585	-2.2761	-1.8938	-1.1553	-1.0801	3.0646	-0.4305	0.9697	0.935	-1.571	-1.8666	-1.0243	-0.5784	-2.144	0.8937	-1.5272	-0.2722	0.4554	0.477	-0.0473	-1.7856	2.8962	-1.8573	0.374	-2.6172	-0.0648
MBD2	S181s	-3.7806	0.029	-2.4169	2.4029	-1.3326	-0.0408	-3.3992	-3.1738	0.0186	0.4118	-0.3924	0.3615	0.5604	0.5997	0.1885	0.4586	-0.37	0.4838																											-0.8785	-1.5921	-2.8782	0.2233
MEPCE	S254s	-2.0818	0.241	-0.4415	0.5568	-1.9146	-1.0296	-1.0489	0.7484	0.1582	-0.9315	0.6528	0.16	-0.264	-0.2793	-0.7687	1.602	-0.0583	1.204	0.0675	1.0514	-3.0327	-0.0104	-0.7622	-1.4545	-1.8582	-2.5104	-0.2799	0.0617	-0.5376	0.6546	0.3364	-0.9323	-1.3085	-1.61	-0.1967	-0.867	-0.2021	-0.1995	0.1968	0.541	-0.3152	-0.2106	-0.8291	0.9236	-0.4221	1.3044	-2.0707	0.7958
MICAL3	S1704s	-3.0077	-1.8876	-2.7484	-0.9612	-2.179	-1.7926	-3.2173	-2.8508	0.5937	-1.3336	-2.711	-2.6371	-2.2973	-3.7954	0.5406	-2.2758	-1.7984	-0.5108	0.2692	2.4914	-2.1457	-1.9858	-2.2967	-2.2926	-3.0778	-3.0058	-0.5525										-0.1812	-1.6478	-1.6061	-2.0633	-2.945	-1.9682	-2.9589	1.7386	-0.0848	-2.1339	-2.1987	0.0784
MKI67	S1937s	-5.1024	1.168	-2.7254	4.1021	-1.5138	-6.863	-8.0313	-4.4264	0.2456																			0.7137	-1.5175	0.1494	2.4366	-3.9618	-1.7561	-2.9932	-2.1363	-3.2191	-0.5641	-2.3325	-1.7809	-1.9539	0.7131	1.2654	-3.1856	0.7779	-1.7412	1.5304	-1.946	-0.628
MKI67	T1315t	-4.5976	1.5114	-3.9347	4.409	-1.6253	-1.1541	-2.82	-3.0728	-1.2451	-1.7611	-2.5727	0.8718	-0.8427	-1.172	-0.5782	-3.2403	-0.3605	-1.187																			-0.088	-3.3476	-1.5759	-2.743	-1.2973	0.622	-3.8289	1.7721	-3.807	0.3128	-3.5691	-0.7179
MKI67	T1557t	-2.7048	1.0085	-2.5144	4.0825	-1.3675	-0.7104	-2.5333	-1.9371	-1.4307	0.9764	-0.7895	-0.3097	-0.4984	-0.4615	-0.3343	-0.6975	-0.8414	-0.7428																			-0.2273	-1.7609	-1.0894	-1.099	-1.1159	0.1527	-1.6226	-0.8759	-2.2573	0.8431	-1.1254	-0.3491
MKI67	T1801t	-4.0093	0.7904	-3.5162	3.7887	-1.4739	-2.1293	-3.4239	-3.1263	-1.3663	-2.6824	-2.9876	0.5354	-0.957	-1.3663	-0.8129	-4.1279	-0.7148	-1.0536										0.6199	-2.0291	0.9567	2.3182	-2.7834	-2.1249	-2.6867	-2.3773	-2.5882	0.0348	-1.5972	-0.7914	-2.274	-0.1852	0.5349	-2.5437	1.591	-3.4698	0.1462	-5.4433	-0.6097
MKI67	T2406t	-6.3153	0.7116	-3.1634	3.5781	-2.1707	-1.5746	-5.0495	-3.9508	-1.4062	-1.1712	-2.9168	0.2689	-0.8499	-1.8415	-0.9074	-3.2672	-0.1216	-1.3705										0.2105	-1.4154	0.6173	1.3537	-2.3725	-1.6871	-1.8707	-2.0934	-1.4312	-0.586	-1.1223	-0.9875	-0.4891	-0.8319	0.2112	-2.0718	0.5121	-1.9514	0.4851	-2.5434	-0.7143
MRE11A	S676s	-1.8641	-0.7081	-0.8901	0.5829	-0.9368	-1.4909	1.4076	-1.2811	2.408	-1.1789	-0.8715	1.0311	2.0993	0.6331	3.7628	0.3118	-1.2527	2.7415	0.2303	-2.8225	-0.4218	-1.189	4.2588	1.0067	-0.5299	-2.0621	0.1356	-1.2343	0.9258	1.3687	-0.0295	-1.0218	-0.7821	-1.433	-1.8644	-0.177	1.3862	-0.8857	-0.4846	-0.8474	-0.0431	-0.4867	-1.0544	-0.1829	1.1528	1.3791	-1.5587	-0.439
MSH6	S309s	-0.0502	0.6732	-0.399	0.1699	-1.296	0.1422	-0.5614	-1.3108	3.5214	-0.9933	-0.8715	1.0035	0.1375	-2.0282	2.5007	-1.1788	-1.0834	2.6778	-0.6778	3.6314	-2.8287	-1.5343	-0.7262	-0.6567	-0.4081	-1.8103	-0.6901	-1.3104	-0.6525	0.6099	-1.9689	-1.3012	-1.6595	-1.3019	-0.2707	-2.0087	0.0941	0.3974	0.4294	-0.0109	-0.4726	-1.2376	0.0665	0.4333	1.3253	-0.4568	-1.3913	0.3572
NCL	T121t	-2.6212	2.5413	-1.1863	3.3708	-1.612	-1.1308	-2.6395	-1.1166	-0.3127	-2.8194	-0.9825	-0.4365	-1.2899	-0.5769	-0.758	-2.2651	-2.0373	0.2155	1.267	0.3722	-1.6962	-1.2222	-2.223	-3.9175	-4.8276	-2.4961	-0.2011	-1.0369	-1.0212	1.3352	3.2783	-1.8694	-1.839	-1.9211	-2.7996	-2.491	-0.7473	-0.8976	-1.0039	-2.5138	-0.6642	-0.4908	-3.1417	1.717	-2.262	-0.7689	-3.6052	-0.217
NOLC1	S518s	-4.0803	-0.0417	-1.775	3.1488	-1.429	-1.0918	-3.1125	-3.5742	-1.2374	-1.6053	-0.2187	-1.6262	-0.7256	-3.2534	-1.3265	-3.8327	-1.0866	-0.8823	-1.7181	1.0751	-3.5827	-2.0638	-3.3528	-4.8272	-4.8819	-2.0437	-1.7										-4.2069	-1.0777	-2.5453	0.0615	-2.2828	-1.1261	-3.1204	1.0259
NOLC1	S653s	-2.4162	0.6389	-0.0958	2.5449	-1.6469	-0.2744	-2.5784	-1.4912	-0.4185	-1.6153	-0.439	0.0348	-0.947	-2.6932	-0.3617	-2.3474	-0.4633	-0.9384	-1.2805	2.1005	-4.146	-1.8065	-2.9048	-3.7671	-2.9129	-0.7213	-2.9331	-0.7311	-1.6017	2.3849	0.2835	-0.1824	-0.3443	-2.4869	-2.9833	-1.2997	-1.5831	-1.3962	-2.402	-0.1545	-1.5916	-1.5573	-2.4771	2.1855	-1.3758	-2.2411	-2.2036	-1.472
NOLC1	T617t T620t	-2.1938	-0.2598	-1.9877	2.5906	-0.4097	0.3816	-2.2306	-2.2007	-0.8203	-1.1513	-0.9262	-1.0996	-0.7041	-2.0358	0.1169	-2.0682	-1.3476	-0.4077	-1.8549	2.6902	-2.088	-1.5641	-2.0143	-3.8001	-4.1457	-1.1532	-0.8798	-0.4399	-0.7647	1.4321	1.0026	-1.5832	-3.1956	-2.7461	-3.6871	-2.8798	-0.5685	-1.4081	-1.9368	-0.1742	-2.0672	-1.5655	-2.5763	0.3093	-1.2816	-1.7319	-2.8437	-1.4867
NPM1	S70s	-1.9714	0.8328	-0.7164	1.5215	-0.245	0.5256	-2.0036	-0.74	1.1473	-0.4686	-0.4889	-1.0102	0.8976	0.2581	0.1672	-0.5543	-0.7923	0.9493	-1.6945	1.4673	-1.8722	-0.188	-0.9619	-1.2564	-2.1167	-1.3825	1.7561	-1.0596	-0.2812	0.3899	0.8757	-0.0414	-2.1249	-1.0762	-2.1507	-1.7247	-0.0474	-1.2384	-0.5651	0.1709	-0.4401	-1.5532	-1.5914	1.8686	-0.753	-0.1658	-1.3535	1.2416
NUCKS1	T179t S181s	-3.0597	0.8287	-0.2199	0.1259	-1.9678	-0.6909	-1.1566	-1.2553	0.2118	-1.9136	2.5453	-0.378	-0.2698	-0.2687	0.3806	-0.735	1.7356	0.8038	0.9132	1.0185	-3.287	-0.6163	-1.3846	-1.1519	-2.9204	-1.4419	0.8703	0.6668	-0.5262	0.3022	1.5969	-0.558	-1.8902	-1.5459	-1.559	-2.428	0.0688	-0.5894	-1.3107	-0.6538	-0.3118	0.7458	-1.9613	0.6263	-1.5812	-0.3362	-3.5986	-0.1877
NUDT5	S3s										-1.6385	-1.0934	0.1584	-0.134	-0.9837	3.5463	-1.4079	-0.8176	-0.5639	1.3165	4.0078	-1.2867	-1.5011	-2.5396	-2.5017	-1.787	-2.7438	-0.8156	-2.4786	0.1858	1.4247	-0.205	-1.6239	-1.7798	-1.9317	-2.9451	-2.4471	1.0133	-0.4972	-0.4268	-0.6195	-1.0595	-1.2567	-0.5967	-0.7341	-0.6997	-1.5825	-2.7469	-2.1601
NUP98	S822s	-2.0976	1.2064	-1.6207	0.8343	-0.4828	0.6599	-2.6483	-1.842	0.7041	0.1346	0.1414	-1.5319	-0.1312	-1.6517	-0.0691	-0.531	-0.4253	0.784										-0.1034	-1.2802	-0.5909	0.1165	-0.8916	-1.8626	-1.6282	-1.2989	-1.0881									-0.9962	-0.2979	-2.0773	-1.1693
OCIAD1	S113s	-1.7884	4.9809	-1.9895	0.7951	-1.4773	2.1606	-1.5612	-1.3306	-0.4476	1.3453	0.0289	-2.0601	-0.4255	0.1442	-0.6528	0.2062	0.8196	0.2215	-0.2603	0.9395	-2.1471	0.5192	-2.3039	-3.0354	-4.1475	2.9287	-0.7675	3.2993	-2.4221	1.3203	-0.15	0.6462	-3.5406	-3.5514	-2.1196	-0.1332	-0.5575	0.5954	0.848	-0.8329	1.4163	-1.8634	0.2819	0.1735	0.9457	-0.2539	-2.0428	1.1884
PI4KB	S266s	-3.0203	0.2814	-0.9026	-1.131	-2.2971	-1.2631	-1.6747	-2.9261	0.0585	-1.633	-0.8683	-0.3715	-0.5841	-0.6725	0.2266	-1.6495	-1.1862	0.1002	-0.3677	2.3137	-1.541	0.0627	-1.9873	-3.393	-2.8811	-1.841	-0.8704	1.0276	0.7306	1.0406	0.2687	-0.5377	-0.9654	-1.979	-1.0365	-0.0493	-0.4599	-0.771	-1.4037	-1.1649	-0.6779	-0.9846	-0.1744	0.5337	-1.6016	-1.9807	-1.8541	-0.4372
RANBP2	S2606s	-1.443	1.6426	-0.5656	0.7494	-1.1081	-0.3756	-3.0325	-1.7647	0.5232	-1.8749	-2.6418	-0.0399	-0.6627	-0.8046	-0.9074	-0.7655	-2.6574	0.7082	-2.3255	2.6428	-3.5265	-0.2477	-2.5864	-3.0959	-3.0965	-1.8533	-0.507										0.3167	-2.1047	-0.8819	-1.0358	-1.2152	-1.6675	-2.7463	2.4297	-0.5507	-0.9642	-3.0357	1.6067
RANBP2	S3207s	-2.4525	0.9398	-0.6206	0.9322	-1.1696	-0.107	-2.1477	-1.733	0.8053	-0.4211	0.3424	-0.5649	0.7847	-0.6907	0.5101	-0.9086	-1.2732	0.6734	0.2444	1.8951	-0.4913	0.4312	0.0294	-1.7021	-1.9968	-0.2668	0.8182	-0.2554	-0.442	0.4812	0.0446	-0.4631	-2.0381	-2.5265	-2.2103	-2.0754	-1.0906	-1.0762	-1.327	-0.2612	-1.7712	-0.3316	-2.8087	1.1854	-0.0738	-1.2188	-1.3814	-0.1418
RPL12	S38s	-3.197	1.9698	-0.4291	-0.212	-0.7755	1.421	-1.4317	-1.6814	2.8972	0.3213	-0.2911	0.7012	0.5747	-0.2915	-1.0629	-0.642	-1.0755	-1.7405	0.5405	1.7846	-2.8775	1.2596	-1.0572	-0.6769	-3.0516	-2.0969	0.3026	-0.6357	0.2457	1.8162	2.0897	0.5024	-0.299	-0.5683	-1.5375	-0.2552	0.1094	-1.234	-1.3094	0.6043	0.1331	-1.1397	-2.4331	0.1774	0.3559	1.1168	-3.2687	1.1939
RSF1	S397s	-3.4683	2.3676	-2.6633	0.9387	-1.6785	-0.3522	-3.1183	-1.0413	0.2134	-1.7821	-2.8155	-1.4068	-1.2957	-1.7428	-1.3692	-1.832	-0.09	-0.8914	-0.5351	1.8412	-2.2078	-0.7275	-2.9786	-3.0244	-4.1475	-2.7274	-2.0607	-0.6567	-0.6397	0.1195	1.0407	0.3031	-1.6378	-1.95	-1.3109	-2.5843	0.6392	-0.8827	-2.0927	-0.248	-1.0475	0.0425	-1.8408	1.2878	-1.6283	-0.924	-2.9816	-2.4298
SETDB1	S1066s	-1.5913	1.4588	-1.8122	1.7059	-1.4174	-0.8719	-1.292	-1.1721	0.6949	-1.6517	-0.6834	-0.9468	-0.4141	-0.2247	-0.9379	0.8988	-1.1309	0.6597	0.2161	1.9254	-2.4488	0.305	-1.4008	-1.5095	-3.7429	-2.4756	-0.5044	0.0989	-2.9656	2.1183	0.2962	-0.0685	-4.4832	-3.6886	-0.7097	-1.7419	0.3562	-1.4394	-1.5143	-1.6167	-1.2528	-1.4172	-2.8044	1.3567	-0.3954	-0.9814	-1.9673	0.4215
SVIL	S1120s	-1.5613	0.6328	-2.1154	-0.3997	-1.2262	-2.2461	-0.5527	-2.498	-0.1961	-1.4562	-1.9086	-0.2545	-2.1001	-1.4346	1.4475	-2.1845	-2.2145	-1.0354	-0.4443	3.605	-1.5336	1.3509	-1.3127	-2.0689	-1.9125	-0.885	-1.0521	1.4062	-1.247	3.1736	-2.3115	-1.3486	-2.4207	-3.3394	-2.9618	-2.0278	0.3683	-2.9294	-2.0135	-2.7206	-2.9108	-2.0158	-2.2702	1.9552	-0.7279	-1.7357	-2.5089	-1.0977
TCF20	S1335s	-3.6639	-1.7502	-2.9417	1.5231	-2.4534	-3.013	-1.7751	-2.7021	1.773	-0.3979	-2.7255	-0.2528	-0.5955	0.3507	0.1824	-2.886	-1.3998	-0.0089	-1.1024	1.8793	-2.4798	-1.0761	-1.9657	-2.4137	-2.8249	-2.3958	-0.9906	0.9758	-0.6167	1.6689	1.2332	-2.7372	-0.79	-1.2256	-1.4993	-0.787	1.0045	-1.8487	-1.3509	-1.6062	-1.4376	-0.2895	-2.1157	1.0968	-1.8385	-0.1256	-2.499	-0.6812
TCOF1	S156s	-1.3152	1.1196	-0.3511	2.3343	0.2721	-0.144	-1.6863	-0.298	2.0966	-1.4684	0.0803	0.3079	-1.1971	-0.2869	-2.6755	-1.4598	-1.8886	1.5103	0.7304	1.7332	-3.1185	0.0096	-2.0251	-2.1257	-3.8028	-2.6046	1.4448	-0.2182	-0.516	1.9971	0.6262	0.1498	-2.4936	-1.8433	-2.5562	-0.7031	-0.1045	-0.1131	-1.2641	-1.3677	-0.399	-0.8635	-3.1714	3.2526	-1.1358	-0.6502	-2.3185	2.9479
TCOF1	S583s	-0.7395	0.7298	-0.2252	1.7173	-1.8547	-1.1892	-0.883	-0.8213	1.9694	-1.0817	-0.3602	0.1584	0.2203	0.6847	-0.9394	-0.6133	-1.21	0.7749	-0.2285	1.9952	-2.2373	0.6487	-1.6401	-1.0858	-2.1654	-1.6179	1.0266	0.416	0.1845	0.8504	0.9963	0.3885	-1.4032	-1.0258	-0.9363	-0.6974	0.1555	-0.5909	-0.5425	-0.2493	-0.3066	-0.6024	-1.7785	1.5437	-0.1099	-1.0388	-2.0559	2.0085
TCOF1	T249t	-1.6607	0.7217	-1.2412	1.8561	-0.5427	-0.8271	-2.0516	-1.402	0.0063	-1.0607	0.045	1.3789	-0.8856	0.0562	-0.8312	-0.6939	-1.7368	1.1585										0.5827	-0.9497	1.9225	0.8081	0.2244	-1.5688	-2.0232	-2.0337	-0.015	0.5339	-0.7859	-0.8254	-1.0582	-0.0466	-0.3439	-1.5277	2.5182	-1.3679	-0.1256	-1.9755	2.6672
TERF2	S365s	-1.2616	1.0428	0.094	0.6972	-0.8936	0.22	-1.4739	-0.1078	1.7132	-0.9061	-1.05	-0.1277	-0.0054	0.545	-0.1011	-0.71	0.1442	-0.9293	0.064	2.4401	-1.1758	0.813	-1.0015	-1.0455	-0.9739	-1.2146	0.0327	1.4968	-1.2024	0.1997	0.6325	-0.2136	-0.6519	-1.8692	-1.0007	-1.3378	0.3464	0.0848	-0.5777	-0.663	-0.3905	-1.677	-2.65	1.4984	0.1708	-0.5813	-2.3349	0.7242
TERF2IP	S154s	-2.2317	1.0549	-0.5373	0.2695	-0.3498	0.7222	-1.7824	-0.6132	1.635	-0.8111	0.8682	-0.6348	-0.2883	0.079	-0.6849	-0.9372	0.1632	-1.0309	-0.2792	3.3128	-2.0673	0.5192	-0.9637	-0.3339	-2.527	-0.9116	1.6746	0.8124	-0.5198	-0.0968	-0.4673	0.1051	-1.0325	-1.0274	-0.7264	-1.6447	0.0359	1.0524	-1.2993	0.0115	-0.168	-1.1492	-1.6254	0.6538	0.3591	-1.9578	-3.2408	-0.5932
THRAP3	S211s	-0.9367	-1.4352	-0.594	1.0204	-0.9734	-0.6656	0.2972	-0.4051	2.2515	-0.1516	0.0514	0.3306	1.5434	-0.5936	3.8496	0.115	-0.3146	-0.4714	0.1489	2.8429	-4.1696	-0.2909	-0.3106	-1.1702	-1.0619	-0.7765	-0.7141	-0.236	-0.6461	0.7852	-0.4271	-0.6896	-1.4604	-0.4311	-1.2488	-0.8766	0.6535	-0.3796	-0.2684	0.6372	-0.7087	-0.5806	-0.5825	0.0849	-0.077	-0.208	-1.2206	-0.0409
TP53BP1	S1623s	-2.9824	-0.1447	-0.915	0.9289	-0.4862	-0.9206	-1.6936	-2.276	1.1259	-1.6639	0.6592	0.2819	-0.5327	-2.4488	-1.5933	0.149	0.5998	-0.1181	0.8707	1.595	-0.6288	1.0056	-0.6219	-1.1482	-2.3565	-1.5503	-1.6933	-0.4998	-0.2263	1.8647	0.5585	-0.7113	-0.7939	-1.0182	-0.693	0.4405	0.7786	-3.5501	-1.7545	-1.0727	-0.2895	-1.2064	-2.9475	-0.0844	0.0014	-2.3426	-2.481	0.4508
TPR	T1672t	-2.0566	1.9597	-0.0372	2.1907	-0.3731	0.2862	-1.161	-1.0036	0.2057	-1.8495	-0.3361	-0.4446	-0.3955	-0.0516	-1.1711	-0.6277	-0.9142	0.5778	-0.4585	1.0053	-2.0052	-0.1797	-2.3669	-2.1954	-3.741	-1.407	-1.4021	0.5713	-1.7956	0.6752	0.7108	-0.6787	-1.5826	-3.4446	-3.396	-1.1434	-0.1374	-0.7472	-0.1879	-1.4692	-0.4161	-0.5942	-1.5801	1.8154	-1.6597	-1.0982	-3.7693	-0.1547
TRPS1	S103s	-1.7285	1.7719	-0.7252	2.8257	0.8991	-1.2281	-0.9922	-4.2302	2.115	-1.2552	-1.0227	-5.4163	1.5234	1.0855	-0.4776	0.9185	0.5017	1.5679	-0.2757	1.5279	-2.7326	-0.9217	-0.7766	-2.6998	-3.8834	-1.6158	-1.5758	-0.3962	-0.4049	-1.0514	1.8317	-1.67	-2.3004	-1.4803	0.488	-3.3601	0.8937	-1.4066	-4.3721	0.6346	0.311	-0.1004	-1.3449	2.2603	-2.4957	0.8775	-3.8415	-0.5088
UFD1L	S247s	-1.5976	2.5635	-1.36	0.9632	-1.883	0.1908	-1.4666	-0.8966	1.1795	-1.0486	-0.6706	0.2672	-0.9142	-0.4676	0.946	-1.3649	-1.2606	0.59	0.0558	1.4924	-1.5765	-0.7308	-2.0683	-2.3366	-3.0066	0.0669	-0.4923	1.1878	-0.0196	-0.5014	0.6219	0.2326	-2.2944	-1.8814	-1.423	-0.4515	-0.6036	-0.9675	-0.1816	0.2249	-0.5564	-0.7561	-2.0746	1.8213	-0.4989	-1.1594	-1.795	-0.1106
WRN	S1133s	-0.5534	-0.2558	-0.7323	2.6477	-1.3941	0.4614	-0.9514	-0.5953	1.1719	-1.5468	-1.243	-0.2821	-1.4071	0.8502	-0.409	-2.0718	-0.389	1.3966	0.1348	2.2558	-2.3704	-1.7252	-0.406	-1.2876	-3.0591	-2.6148	0.3159										0.7358	-1.6344	-1.6225	-1.2544	-0.2758	0.2506	-1.7331	-0.4329	-0.1884	-0.1907	-2.2299	0.3829
XRCC6	T455t	-2.3058	0.7661	-1.3778	0.263	-0.3747	0.0059	-1.3676	-1.9054	-0.2621	-0.2377	-0.5692	0.2965	-0.2798	-0.3325	-0.2688	-1.0858	-1.0249	-0.5897										0.4613	0.1794	1.214	0.4062	0.2461	-1.6398	-1.616	-1.6282	-1.0023	0.0809	-1.2355	-0.6154	-0.7407	-1.1621	0.0819	-2.2319	0.3999	0.2791	-0.7153	-1.6736	0.282
ZC3HC1	S24s T28t	-2.9446	-0.5143	-2.4984	0.1373	-0.9701	0.8273	-3.0601	-2.173	-0.4384	-1.0022	-0.9262	0.4168	-0.0297	-0.378	0.5513	-1.5725	-1.1815	1.6407										0.9807	-0.7252	0.7926	0.6706	-0.9052	-2.3398	-1.854	-2.2437	-1.5875	0.7665	-1.4677	-1.3735	-0.2032	-1.7404	-1.103	-0.8206	0.5475
RB1	Y805y S807s	-0.7632	0.2229	-0.8174	-1.5407	0.337	-0.4846	-0.3242	1.0952	0.6765	-1.0287	-1.6144	0.1697	-1.5686	-0.3507	-1.264	0.3619	1.3923	1.013	2.8804	-1.8077	-2.3911	0.9027	0.2848	-1.2362	-2.2891	-1.0652	-0.0114	1.0098	-0.1319	0.828	1.3854	-1.2049	0.5312	-1.3781	1.2634	0.0631	1.1065	0.0893	-1.1019	-1.6457	1.3907	1.7824	-1.0544	-1.7284	-1.3554	0.9713	-2.0461	0.8251
UBE3A	S94s	0.9466	-0.9404	-0.7784	-1.02	0.0892	0.5996	0.0571	1.2815	-2.6606																			2.246	-0.6678	0.0785	-0.3467	-0.4685	0.9393	0.1149	-0.087	-0.3772
GARNL3	S424s	0.9151	-0.6112	-1.3423	-1.0135	0.2422	-0.3795	-0.023	-0.3337	0.0032										0.0876	0.4946	1.1763	1.0222	1.6377	0.9682	0.3862	0.4783	-0.6246	0.2122	-0.0898	-1.4802	2.4789	1.5574	0.2847	0.4779	0.4427	0.3986									-0.1444	1.8884	0.629	0.1756
SHROOM3	S1118s S1138s
TPD52	S171s S176s
REM2	S27s T33t	-0.7474	-2.0936	-0.3866	-3.2367	-1.2494	-2.9935	1.2358	-1.3088	0.583	0.4991	-0.3136	-0.9062	-0.0511	-0.0425	1.0558	5.9505	2.2798	-0.5866	2.0537	-0.3558	1.1423	0.9259	0.6158	-0.046	1.4522	2.3146	-0.4456	1.7298	-1.0097	-0.3037	-3.0772	-1.4069	1.0182	-1.2043	2.065	1.9386	-0.2789	0.3379	-0.7436	0.4976	1.7192	-0.3507	1.808	-1.6102	-0.7797	-2.2947	-1.3847	2.8287
API5	S464s	-0.4509	0.3622	0.5213	1.4855	-1.5521	-2.6684	-1.4942	-1.2771	-0.6869	-1.4098	-0.0177	-1.2166	-0.3312	-1.3633	-2.3752	-1.3309	-0.0646	0.0138	-0.1176	-0.0451	-1.8441	-1.2803	-1.6509	-1.1262	-1.4891	-1.9332	1.2671	-1.2101	2.5091	-1.6443	0.0446	-0.4021	1.2903	2.4132	-3.1742	-2.2698	-3.3294	0.1027	-1.7796	-0.3587	-1.3692	0.0452	-1.2967	0.6716	-0.0409	-3.3266	-2.9668	-1.5968
PHLDB1	S192s	1.1154	-0.9444	-0.61	-0.2675	1.2948	-0.1654	1.671	0.6691	1.7899	0.6284	-0.0837	-0.2122	0.429	-0.6543	1.0238	-0.3252	-0.2197	-0.0726
CBX1	S46s
DDHD1	T219t S225s																			2.7837	0.0365	1.4528	-2.6266	-0.3286	0.8123	0.5024	-1.6506	1.3793
PLXNC1	S978s	1.4672	0.6611	1.8476	0.4752	0.5665	0.111	-0.5818	1.1963	-0.2176	-0.9204	1.6786	-0.5665	-1.5043	-1.6548	-2.6404	0.4979	-1.6687	-1.3341	-3.0579	-1.0916	-0.5993	0.994	-0.5553	0.3795	-0.0671	-1.7387	-0.0702	-0.448	-1.7676	0.7255	1.3431	-0.7452	0.4819	-0.4921	-0.0416	0.0574	-1.8661	-0.5567	0.2307	-0.4562	-1.6173	-1.5179	-2.3184	0.1262	-0.1993	-1.7299	-0.208	-0.2886
CKMT1A	S263s										2.1595	3.1804	2.5979	-0.8813	3.9624	-1.1787	-2.6838	-1.0328	-1.2128
HMGA1	S49s T53t
CCDC12	S178s
BOD1L1	S637s S648s
SGO1	S436s	-0.2663	0.0472	-1.1703	0.1846	0.5997	0.2259	-1.6892	-0.9422	-0.5688	-0.3791	-1.013	0.9109	0.1675	-0.041	-0.3602	-0.8191	-0.9537	1.3405
TLE3	S207s																																					-1.0017	0.8157	-0.2445	0.5819	1.0126	0.3785	-0.8362	-0.4428
TJP1	S837s
BOD1L1	T1521t	0.5239	-0.1689	0.3316	-1.1163	-0.9817	-0.7999	-0.3489	2.5341	-0.5381																																				1.1136	-1.2073	1.6876	-0.7253
TNRC6B	S721s	0.0381	-0.6435	-1.4398	-3.0049	-1.9179	-1.6719	-2.056	-0.8788	-2.63	-0.7116	0.5434	-0.3308	-1.5829	-0.003	-1.0004	2.0047	-0.1738	-0.1636
POC1B	S414s	0.8552	-0.0316	-0.9593	0.2907	0.5781	0.5431	0.6945	0.0508	0.1305																												-0.7034	0.7398	-0.4168	-0.2428	-0.5718	1.8599	1.1208	0.4235	0.2603	0.0084	-0.3869	-0.3546
PRPF4B	S437s T439t																			-0.0575	-0.1991	-0.8536	-0.5681	-0.102	-0.941	0.7684	0.1385	0.8783										-2.5254	-0.1652	2.4448	0.5858	0.5608	1.1607	0.1884	0.2404
SHROOM3	S1662s	1.4719	0.2512	0.0851	-2.3748	-0.4812	0.3329	0.824	1.9514	-1.1608	0.2837	-1.2221	1.7121	-0.2326	-0.1108	0.1489	0.3584	0.3546	-1.9891																			0.2806	1.1536	-0.0848	-0.2283	0.0424	0.4329	0.527	-1.2637
SSFA2	S1174s S1175s	-0.3925	-1.4291	2.0516	-1.7137	-0.0954	3.1786	0.7367	0.6037	0.9894
ZNF652	T103t	-0.0486	3.3976	6.7168	-1.8737	-1.8531	4.9245	-3.1533	1.6125	-3.7495										-0.324	-1.7116	-0.8536	-0.6777	0.6698	-1.1097	-0.9196	-0.6906	0.6245
PRKAA1	M189m S191s	4.0492	-0.4658	-0.0018	-2.1055	4.5043	1.0278	1.5633	0.0409	-1.3601										-4.3411	0.4788	1.5341	0.4876	1.0818	-0.3009	-1.298	0.0525	-1.9111																		0.4516	-0.0376	2.8035	-0.0629
OFD1	S735s	0.7589	0.6066	0.633	1.1705	-0.6857	0.6599	0.5126	-1.2196	0.1858	-1.1723	-0.9101	1.1254	0.1903	0.334	-0.7534	0.8612	2.3478	1.8227	0.7256	0.9421	0.2893	-0.4403	0.4431	0.4474	1.2761	-1.059	-0.7488	-0.2571	0.5379	-0.2515	0.2116	-0.4346	1.2765	0.7921	1.49	-0.1504	0.7116	0.5775	-0.6896	-1.5192	1.6867	0.4669	0.6149	0.1242	-0.4189	0.4487	0.2745	0.882
AFDN	S1131s S1132s	-2.1764	0.7399	-1.0551	0.2581	-0.3515	-2.5011	-0.4988	-0.0107	-1.8417	-0.4476	0.246	-0.2187	-0.3255	0.6346	-0.3663	-0.8531	0.3198	-1.5797	0.281	1.1409	0.1813	-1.0147	-0.5301	-0.7429	-0.1683	0.9717	0.1409	-1.4608	1.2013	-0.0371	0.8504	-1.2157	0.8112	2.6267	-1.1916	0.3033	-0.0036	0.8246	-0.9586	-0.3837	-0.6317	0.8845	0.16	-0.4644	-0.1193	-0.1505	-0.167	-0.4079
DCLRE1C	T511t S518s																																													0.2948	-1.326	-0.9826	-0.4501
NAA30	S89s	-0.3499	-0.5425	-0.3759	-1.3791	-0.5244	-0.286	1.0816	-1.0413	-0.4737	-0.1493	-0.5998	0.0332	-0.0211	-0.4873	0.3882	-0.132	0.5017	0.784	-0.6578	2.2374	1.2192	0.8329	0.3208	-0.6127	-0.6779	-0.5534	-0.6126	0.6555	0.6821	0.9008	-0.3658	-0.8659	0.9157	1.1276	0.5572	0.2213	-0.1615	0.0863	0.0522	0.985	1.0793	0.9974	1.0981	0.1459	-0.0738	-0.0089	0.3697	1.6984
NAV2	S1626s
TET2	T1114t
ACYP2	S2s																												0.6652	-0.479	1.4359	-0.7422	0.0047	-0.6559	0.0112	0.2661	1.2925
STOML2	S330s																																					0.4637	0.5284	-1.0793	0.0102	-0.3785	-0.6881	1.1392	-1.8248	0.6869	0.8124	1.443	0.1169
BBX	T568t																																					0.6831	-0.0878	-0.7336	-0.0794	0.0476	0.5907	-0.1163	-0.3424
SRRM2	T1365t	-0.3389	-0.2679	0.5142	-0.2953	-0.1236	-0.1089	0.2681	1.0061	0.8529																												-0.0814	0.841	0.7349	0.6477	0.3401	0.6832	0.3641	0.0947
ANKRD26	S587s																																					0.1906	-0.4391	-0.5777	1.197	2.0494	-0.2228	0.459	2.0438
SHROOM4	S494s
SLMAP	S235s	0.6722	0.2128	0.75	-0.0782	0.312	-2.3376	-0.736	-1.1542	-0.7651	-0.2234	0.7267	-1.6944	-0.1883	-1.134	-0.2672	0.6876	-0.0773	-2.4273	-0.5139	-2.1947	-1.3355	-0.759	-0.665	-0.0625	-0.44	1.6452	0.1649	1.5971	-1.5787	-0.0427	-0.9262	-1.0435	-1.6832	-2.159	-0.7908	-0.5906	-4.1729	-0.5299	-0.9448	0.217	-0.3426	-0.6404	-0.7171	0.6066	0.9206	-1.4562	0.1399	-1.1876
ZFP36L1	S159s										0.3699	0.6286	0.1356	1.4348	-1.0505	1.3362	0.591	-0.4253	0.3656										1.149	1.6658	-0.3839	0.3428	-0.6408	-0.4843	0.394	1.2109	0.9551	0.3244	-1.036	0.7688	-0.1558	1.0126	-0.2405	-0.2297	1.5929	0.2163	0.0313	0.3598	2.0397
KAT6A	T1144t	-1.6575	0.1926	-0.3848	1.9475	-1.898	0.1558	-1.7271	-1.295	-0.1869										0.7433	1.4581	-1.2143	-0.4486	0.1211	-1.2821	-1.8863	-0.6517	-0.2879																		-1.4369	-0.566	-1.3798	0.2361
PARD6G	S58s										1.426	0.6688	-0.2317	1.9307	1.0233	1.51	1.1672	-0.5187	1.9091
CISD2	T106t	0.382	0.0492	-0.0993	-0.9857	-0.5593	-1.6154	0.4238	0.4214	-1.2267										-0.1648	-1.0179	-0.7501	-1.1724	-0.2549	-1.2839	0.5905	1.1703	-0.6259																		2.2508	-1.4543	1.5809	-0.3345
PLEKHM2	S564s S568s																			0.2303	0.8566	1.1438	1.9916	1.1285	0.4896	0.2701	0.0484	0.5029
PLCH1	S1488s
EIF3A	S584s	-0.4146	0.8449	-1.1703	-0.6413	0.7577	4.1148	-0.0739	0.6672	-0.3694	0.7731	-0.3216	2.0177	0.5933	0.252	0.6946	1.0097	0.6045	-0.3486										1.7622	-0.2327	0.4533	0.3428	0.3858	-1.7147	0.3849	1.3779	0.7417	0.5164	-1.6522	1.3359	-0.4456	-1.299	-1.1329	0.0962	-1.5039	0.5144	0.4219	0.2729	1.3664
YY1	S187s	-1.525	0.4854	-0.0461	0.7967	0.3586	-0.1556	-0.477	0.0508	0.5047										0.8778	0.6315	-0.3553	-0.3191	-0.3934	-1.8543	-1.1893	-0.8113	0.2651	0.0956	0.1896	-1.0197	1.2289	-1.133	-0.3404	0.8942	-0.4401	0.2423	-0.394	-0.6311	-0.8316	-0.0175	-0.4367	-0.1643	-0.3459	0.8862	-0.2276	0.0237	-0.2113	0.6306
TPMT	S7s S14s																												-0.2376	0.1705	0.2221	-0.1183	0.7384	-0.2457	0.5587	0.488	0.9532
DIDO1	S523s	0.1801	1.1499	-0.4841	0.4344	1.0554	0.6872	0.6741	-0.0741	-0.4277	-0.2444	1.3216	-0.0627	0.0703	0.7014	-0.79	1.3784	-0.7085	0.3686	0.3718	0.2511	-0.6998	0.8197	-0.3646	0.5776	-1.2549	0.6401	0.0995										0.1094	-0.323	0.1804	0.3224	0.9407	-0.0514	0.0962	-0.1415	1.25	-0.118	-0.3245	1.2324
HERC2	S1942s																			0.2621	-0.8296	0.9486	-0.0934	-0.8414	0.0274	0.0509	-0.4654	0.5964	-1.4916	0.7306	0.856	-0.6174	-0.0698	-0.1866	0.269	-0.2039	0.3109	-1.5546	0.1846	-2.4145	-0.9291	-3.4788	1.3321	0.2365	-0.5944
SNRPA	S115s																																					-1.0994	1.6344	-2.0977	0.0431	-1.1946	1.0056	0.0778	1.8036
TOP2B	S1133s
RFX1	S159s	0.8488	0.5137	-0.3812	1.0514	0.623	0.0877	1.118	0.459	0.7164	0.1312	0.0144	-1.3125	0.0874	0.2278	-0.9181	0.2796	-0.0314	0.8386	-0.2297	0.7223	-0.107	0.1274	-0.1955	-0.488	0.6242	0.1017	-0.1477	0.1458	-1.2534	0.1102	0.7108	0.8008	-0.6263	-1.3019	0.9914	0.3109									-2.1004	-1.146	-1.6571	-0.4702
IRS1	S323s	-0.2426	1.5881	-1.9718	-1.4999	0.016	-2.5497	-1.3735	-0.7499	-2.2021	0.0661	0.2846	-1.1354	-0.5512	1.7611	-0.066	0.4568	0.9367	0.4793										-3.1047	-2.5586	-0.7568	-3.3986	-0.5757	0.8072	-3.5468	-0.2182	-0.2132									-2.6478	-0.4664	-0.0472	-1.1656
NCOR2	T2509t S2511s S2513s
API5	S457s	-0.525	1.0994	0.4007	0.8816	-1.2428	-1.5901	-0.9442	0.0032	0.1766	-0.5614	-0.3281	-0.9436	-0.314	-0.6467	-0.6193	-0.2429	-0.5044	-0.2182	-0.7663	0.0747	-0.8018	-0.7308	-0.4348	-0.5723	-1.1125	-0.7786	2.0112	-0.8703	-0.5938	-0.3354	-0.5646	0.4238	-0.0762	-0.8001	-1.8811	-1.4083	-3.7396	0.3364	-0.633	0.6082	-0.7977	0.1826	-0.1007	0.3467	0.3387	-1.393	-0.5132	1.3957
HIVEP2	T2310t
TBC1D1	S789s	0.2416	0.2754	2.2519	1.1101	-1.138	-2.0826	0.3088	-1.1622	-0.2176	-0.5581	-1.325	-1.5108	-1.5714	-1.2251	-0.5766	-0.1051	2.3494	-0.9854										-1.3848	-0.5325	-0.4976	0.3978	0.539	2.3019	-1.157	1.0296	0.8675									0.6163	-0.2501	0.2614	0.2031
OSBPL9	S358s	-0.5076	-0.5405	-0.7093	0.0557	0.1092	-0.288	-0.004	-1.3861	0.2241	0.3632	-0.4036	0.2672	0.7076	0.5708	0.1275	-0.642	0.8481	0.5172	1.0004	0.2616	0.7269	0.0793	0.3118	-0.3522	0.1371	1.2849	0.2745
ATAD2B	S939s S947s	-0.4903	-0.3951	1.4363	0.9942	0.5299	0.9538	-0.0317	-0.5557	0.6949	-1.5943	-0.476	1.47	0.1575	-3.3642	-0.2809	0.0613	-3.3804	-0.3137										0.0536	-0.2646	-0.7195	0.2328	-1.0706	-1.7837	-0.1931	-1.1844	0.2423									0.5206	-0.7459	0.094	0.2306
CASP1	S306s	0.4246	1.1216	1.3689	1.0252	-0.1519	-0.1459	0.2681	-0.0226	0.4955																																				2.1911	0.575	1.5891	3.5956
ZBTB16	T282t	0.2069	-0.5244	-2.0746	0.7624	-0.0272	0.2667	0.6916	-0.5993	0.7148	0.5179	1.4326	-1.0785	0.1875	-0.8896	-1.5293	-0.4451	0.6456	-1.1537	0.2786	-0.956	1.4705	-0.5831	-0.4582	1.1278	1.4579	0.6769	-0.2238										-4.6259	-0.9675	3.6794	-0.1163	0.2443	2.385	-1.9004	-2.1831
GPATCH2	S58s										-1.4463	2.0902	0.1372	-1.2528	0.0152	0.0407	3.3897	0.247	-0.3107	1.4097	-0.0438	-0.7368	-0.8304	4.4261	1.1223	-0.7322	-0.3855	-0.5124	0.128	-0.3093	-0.2981	1.5906	-0.0468	0.4937	-0.9725	1.688	0.2518
PALMD	S486s	2.4593	-1.6573	-1.4327	2.1956	-0.3531	-3.34	-1.973	-0.1078	1.4433	1.4271	-1.3491	-1.4003	-1.6729	-1.0399	-1.3829	-0.7941	1.0427	-1.4857	-0.2768	-2.812	3.3998	-1.0014	0.954	1.1828	-1.1594	2.3965	-2.1168	-0.9431	-1.284	-3.0651	-2.4004	-1.5846	4.2441	0.6152	-1.2584	0.2442									-1.3585	-1.885	2.0207	-0.9088
BIVM-ERCC5	S980s	0.5381	0.1582	-0.4344	0.6466	1.1718	-0.0544	1.0816	-1.3723	0.2931	0.3025	0.3215	-1.3076	1.7349	-0.3734	0.8012	0.4049	-0.7639	0.3458	-0.2851	1.0119	0.3262	0.2835	0.6338	0.1888	1.1057	1.0884	0.7047	-0.1292	-0.16	-0.6859	-0.5392	0.4197	0.2886	-0.1428	0.7958	0.6654	-0.2142	0.1488	0.1214	1.608	0.2546	-0.1874	1.339	0.0868	-0.1099	0.3664	-1.0007	1.1682
MPZL1	Y241y
ALB	S82s	0.0144	-0.1144	1.3334	-0.7866	0.6247	-0.9692	1.3174	1.0021	0.767	-2.3632	-0.3731	-2.9345	1.402	0.1473	1.3225	0.8236	-0.7322	-1.8845	0.3235	-0.2662	4.519	2.229	3.2352	1.7678	1.4298	0.3698	0.388	0.1296	0.4856	0.1997	-0.7211	0.4699	1.3376	2.6176	0.7647	0.3109	-0.4456	-1.1298	1.2064	2.567	0.0989	1.5416	2.1538	0.457	0.2352	1.6318	4.4808	-1.6683
BCL11B	T406t T417t																												-0.7117	-0.6193	1.7715	1.5821	-0.6814	0.612	-0.4051	-0.4592	1.6222
AFDN	S1197s	-1.2095	-2.1218	-1.6047	0.6417	0.5881	-1.1366	-2.9801	0.1082	-2.6821	-1.306	-1.7366	-3.4384	-0.8327	2.593	0.8195	-0.4899	0.8671	-2.0801	-1.4492	1.0409	0.7372	-0.9649	-0.2045	-0.1083	-2.6225	-0.6046	-1.1282	-1.8864	-1.3644	-2.0396	0.3216	-2.1853	1.6512	3.3222	-2.8115	0.2061	-1.2891	0.1072	0.4432	-0.5233	-0.9979	-3.0578	1.6649	-3.0376	-2.7216	-0.6272	-0.0537	-0.5601
SCP2	S413s
PLCB4	S889s S890s	0.4766	1.6891	-1.8955	1.2081	-0.847	1.4385	-1.6354	1.1428	5.7053										-0.7521	0.2668	0.5273	2.478	0.7796	0.4327	-0.4287	0.7322	0.1128										-0.393	0.3691	-0.1037	-0.3758	0.8449	-1.4743	-0.3175	-1.6201
PRKAR1A	S77s S83s	-0.3767	-0.2881	-1.1543	-0.6968	-0.9152	-0.0875	-0.7069	-0.6251	0.6811	0.5345	-1.0822	1.2294	0.166	-1.1659	2.1837	-0.1427	-1.0834	0.2806	-0.5446	0.463	0.0232	0.3366	-0.4708	0.2695	0.197	-1.0631	0.2999	-0.4804	-1.27	0.4216	0.3745	-1.369	-0.93	0.5206	0.1349	1.1667	0.5734	1.5704	0.4596	0.8783	0.7354	0.0874	0.2124	-1.8051	0.2948	-0.2156	1.1689	0.3646
MDC1	S964s T966t	-1.8247	2.091	0.2128	-0.1124	-3.1917		-2.12	-2.5317	-1.6116	-2.4482	-2.6435	-2.9362	0.3418	-0.501	0.0346	-2.0109	-1.4947	-0.2394										-1.0936	1.3276	2.0344	0.844	1.8246	3.3627	1.2038	-1.7976	1.9463	-0.0683	-0.32	0.2458	-0.0294	-0.2656	1.7171	-1.4625	2.8825
CDC20	T70t	-3.8626	0.5359	0.1489	1.6357	-1.7816	-0.9984	-2.1549	-2.391	-2.0395	-2.3444	-0.3216	-0.0676	-0.7341	-1.4103	-0.7443	-1.8069	0.527	1.201	-0.6743	0.8421	-2.0525	-1.3517	-3.0415	-1.6929	-3.6717	-2.5657	-0.0114	0.5843	-2.4808	2.8436	0.6642	-0.573	-2.4423	-2.8026	-3.7968	-1.3092	-0.382	-1.1491	-1.4238	-1.1873	-2.9467	-0.4187	-2.2631	2.1895	-1.495	-1.4447	-3.771	0.0802
DISC1	S97s	1.0097	-0.1528	0.2216	-0.0978	0.3919	1.2983	0.8706	-0.3853	0.2364																												0.1028	-0.0149	1.0228	-0.8922	-0.2142	-1.8063	-0.2282	-0.7774	0.4814	0.6076	0.8062	0.6912
KMT2E	S1340s S1350s	0.0523	-0.0902	-0.1631	0.6155	0.4235	0.2901	-0.6793	0.8098	0.0293
ITSN1	S902s S904s	-0.6606	-0.6334	0.5993	0.0083	1.0088	-0.8992	1.3348	1.45	-0.3756	1.6723	1.1657	0.511	1.8706	0.1154	1.1091	2.3948	-0.0219	2.3927	1.162	-0.3071	0.8777	0.6985	0.9145	0.8362	0.9633	1.1559	0.1476	0.0002	0.899	0.4831	-0.444	1.5697	0.7737	0.908	1.1011	0.025	0.2092	1.3248	-0.5362	0.1682	-0.3716	-0.3711	0.262	-1.0491	-0.5193	0.353	1.0656	-0.5491
CCDC28A	S136s																			-0.9798	0.2919	-0.3686	1.8373	1.2257	-1.3903	-1.0882	0.0669	0.1222	0.1507	-1.6119	0.4812	1.5652	-2.1175	0.0638	-0.0574	0.5524	-0.3848									-0.524	0.6822	0.1399	2.3975
NAV2	S1319s	-0.4051	-2.037	-3.0357	0.2597	0.2073	1.0862	-0.5454	-2.1195	-0.4384	-1.0497	-0.8892	0.9791	-1.3642	0.4722	1.9794	-1.2397	-0.6721	1.2965	-1.5895	1.7885	-0.6407	0.7831	-0.746	-1.2968	-0.7547	-1.8513	-0.638										0.2389	-0.8723	-1.1434	-0.8276	-0.565	-0.2568	-1.7289	0.3723	-0.5178	0.5406	-0.9678	-0.4134
METAP2	S60s S63s										0.065	1.0692	0.1746	0.7076	0.3689	-1.2732	-0.5471	0.3751	1.0403	-0.843	-0.6309	0.6293	1.2778	-0.325	-0.0148	-1.7139	1.0065	-0.2252																		0.105	0.4487	-0.5329	0.4325
TMCC1	S141s
ARL2BP	S153s	2.2432	-0.5163	1.1597	-1.8574	2.2311	0.9752	1.7088	1.4599	-1.1439	-1.0917	-0.1367	0.9596	-0.5584	-0.5966	-1.0065	0.2635	0.0287	-1.0703	1.004	-0.5045	-0.6037	0.1606	-0.343	0.1594	-0.024	-0.7233	-0.1757										0.0228	1.1417	1.0706	0.3527	0.2922	-0.0895	-0.173	2.4119	0.9551	0.0907	0.1678	0.6416
PRMT1	S103s	0.7842	0.75	-0.1507	-0.6838	0.016	-0.1595	0.4398	0.9803	1.8421	0.1578	-0.5323	-0.5519	-0.1412	-0.4266	-0.2108	1.0115	-0.5598	-0.8338										1.2299	-0.8834	-0.4156	0.292	0.1431	0.267	-1.6755	1.2467	-0.1999	0.2038	1.8204	0.1075	-0.2981	-0.5496	-0.8295	0.0438	-0.7558	0.1112	0.3281	-0.3327	-0.0574
TANC1	T1464t S1465s
PHKA1	S985s	1.1154	-0.6879	0.594	-2.2442	-0.4961	-0.7435	-0.2834	0.8911	0.1919	-1.8904	0.5595	-0.3438	-2.373	-0.0744	0.8714	-1.3989	1.6786	-2.9019	0.4827	-0.3308	0.1828	0.2386	0.1841	1.5276	2.3815	0.5152	-0.2465	2.3722	-0.8553	0.7124	0.3766	1.2822	0.8467	0.3178	1.0296	0.8312	-1.2178	0.908	-0.3463	-3.2357	-0.2775	-0.1276	-0.3685	-2.7068	0.4642	-2.2488	-1.4717	-0.2097
WIPF2	S266s	0.1422	0.2572	-0.9096	-0.5646	-0.5178	1.7888	0.1968	0.1499	0.0247	-0.5481	1.3088	0.3534	0.1232	0.1139	-0.3145	0.2742	-0.0378	0.1988	0.8058	-0.2294	0.6352	-0.0402	0.605	0.0457	0.6523	-0.5943	0.2371	-0.4189	-0.285	0.1512	-1.0785	-0.6286	-0.3759	-0.73	0.3616	0.0517	-1.2694	0.7353	-0.6418	-0.4166	0.5283	0.9879	-0.2693	-0.9133	-1.0338	-0.8072	0.1646	-0.9234
TJP2	S170s	0.2305	-0.0296	0.9433	-0.1124	0.1474	1.0862	0.3234	0.6751	-0.0504	-0.1339	-1.0034	-0.5031	0.3232	0.246	-0.2139	1.1207	-0.5171	-0.8686	0.0322	-1.1561	0.4888	-2.4307	-0.2855	-0.7172	1.1188	0.4046	0.8289	0.594	0.4371	0.746	1.3453	1.5317	0.7027	1.4112	0.9318	-0.6364	-0.3019	0.9407	-0.8983	0.4159	0.8089	2.0749	-0.4337	-1.7087	-0.4017	-0.4434	-0.917	-1.7014
RECQL5	S488s										-2.3786	-0.9198	1.3123	6.6273	8.4941	7.5946	8.1534	-0.7053	7.7056										2.0437	0.4716	-0.8183	-0.5328	1.2727	0.8881	-0.1474	1.6045	0.4539									-0.0362	-0.9048	-0.9383	-0.7987
CFL1	S156s	0.3835	-0.6617	0.3209	-0.2071	0.4384	1.1952	1.655	-0.748	0.8728	0.5245	0.8907	1.1758	0.6247	-0.4843	0.946	0.1239	-0.1691	0.2837	-2.7571	0.2734	-0.824	0.7715	1.2923	-0.9575	-1.0245	-0.058	0.1943	0.8027	0.3312	1.3054	0.6177	0.3668	0.127	1.425	1.0892	0.5873	1.2809	-0.8083	-1.0026	-1.0239	-1.4325	-2.0702	-1.1607	0.0927	0.8751	0.3664	0.1957	0.6416
CLASP2	S763s																																					-0.19	0.6445	-0.0006	0.2381	-0.4966	0.0792	1.9781	0.7424	-0.2134	-0.6253	-0.4837	-0.1436
PCBP1	S27s
SORBS2	S344s	-0.495	-1.8815	-1.2519	-0.5564	-0.5044	-0.7726	-0.1438	-0.9997	-0.67	1.5364	0.3038	-0.0123	0.1518	-0.3992	3.7125	-0.4076	-0.5614	0.3913	0.4638	1.5687	1.5696	1.9186	0.6446	0.9242	0.7872	1.1334	0.1316	-0.6163	0.1998	0.3806	-1.4169	-1.0191	1.1286	0.4321	-1.5661	0.553									-0.1711	-0.3018	0.8342	-1.0152
MEF2D	S472s	-1.4556	-0.9707	-0.5515	-0.5924	-1.0915	0.4516	-0.2645	-0.3734	-0.2038																												-0.0178	0.6058	-1.0567	0.1959	0.4342	1.0043	-1.0997	0.3841	-1.0181	-0.3707	0.112	-0.7913
HIVEP2	S1050s	-0.3483	0.334	-1.8441	1.4399	2.3807	0.0273	0.4325	0.4908	0.3913	-0.2631	-0.3441	-0.3406	-0.687	-0.6148	-0.4562	-0.8675	-0.9062	-0.8974	0.0381	0.0852	0.6618	1.0238	0.7598	-0.5998	0.1427	0.0648	0.4602																		1.1716	0.621	0.6651	1.3774
ANKS1A	S666s
MAP1S	S729s S731s	0.1627	-0.0296	0.1702	0.1618	0.209	0.3777	0.6523	-0.1276	0.0201	0.5102	-0.0113	-0.1521	-0.1554	-0.0182	-0.1712	0.1114	0.2169	1.0842	-0.5304	0.1945	0.4149	0.4511	0.8929	1.2433	0.5436	-0.2361	0.6071	-0.3978	-1.2189	0.8784	0.3132	-0.3356	1.1839	-1.3629	0.2661	-0.0398	0.637	0.3379	0.403	0.2684	1.0108	0.7798	-0.1461	-0.2833	0.334	0.263	-0.5756	0.7224
PRKCZ	S228s										-2.0903	-1.3813	-0.1667	-0.7198	1.0217	-1.3875	2.6042	2.8366	-1.9012										-1.5919	-0.4636	-2.0228	0.182	0.6448	1.3436	2.2363	0.7814	-0.1275									-0.6464	-0.0433	-0.2572	-1.0941
CMIP	S424s
KIAA1671	S120s	0.2053	-0.4638	-2.3477	-2.0483	-0.245	1.8336	-0.0593	-0.082	-1.0151	-0.2609	1.2236	-0.0887	-1.4243	0.5602	1.5801	1.2495	-0.5108	-1.4584	0.2775	0.9237	-0.756	-2.0306	-1.1094	-0.0808	-0.7116	1.0597	-1.9993	1.9385	-0.5759	-0.5442	0.5775	-0.0495	0.123	-1.3034	-1.2393	-0.6135	1.1394	0.122	-0.4168	-1.2307	-1.429	-0.2296	0.6957	0.4944	-0.0284	-0.4013	-0.83	-1.1656
GEMIN5	T1323t																																					-0.8142	-0.3796	0.2068	0.1656	-0.6471	-0.5901	-0.0695	0.1754
RICTOR	T1133t	-0.219	1.4346	-0.7217	-0.6397	0.6846	-0.4826	-0.3766	0.9387	0.8575	-0.3504	-0.7622	0.9222	-0.5927	0.4251	0.3409	-0.5955	-0.0378	-0.6276
ABLIM3	S607s	1.128	-0.6556	-0.9699	-0.4569	0.2189	0.0234	1.0423	1.8187	0.1735
HNRNPA1	S199s	-0.137	1.9435	0.3936	-0.2528	0.2954	-0.4826	0.0163	-0.3912	-0.0244										-0.751	-1.9485	-1.3636	0.8578	1.0854	0.4309	-0.1402	-0.2054	-0.4977	1.6392	-1.1322	0.5931	0.624	-0.8062	-0.9792	-1.4818	-0.2588	1.1801	-4.5755	-1.1968	-1.0026	-1.1754	0.5677	-1.7709	-0.4394	-1.124	1.01	-1.7797	-1.278	4.5845
PHC3	S241s																												-1.1373	-0.7341	-1.3721	-0.076	0.7221	3.1734	0.086	0.3759	0.3452	-0.7034	0.0208	-0.4092	0.599	1.2555	-0.8214	-1.223	-1.1555
GOLGA3	T1396t	1.7322	1.8567	-0.4823	-0.9906	-2.4384	0.4828	-2.3252	1.4659	-2.3723
CHAMP1	S652s S653s	-0.2206	0.3481	-0.8281	0.3968	1.0321	1.4618	0.645	0.8178	0.3652	0.2174	0.2894	-0.3991	0.4089	0.4114	0.0208	0.0846	0.016	-0.2485	-2.0436	1.3581	1.537	-0.0917	1.0026	0.264	-0.0521	1.3852	0.9625	0.1636	-2.2626	0.1288	-1.0743	0.7818	-0.8392	-2.4899	-0.0536	0.147	0.1917	-0.1355	0.3904	1.0851	1.3017	-0.333	1.2285	-0.931	-0.6119	1.3044	0.2844	0.0343
SASH1	S1013s										0.3323	-0.8571	1.8275	-1.6114	-2.7843	-0.319	0.7717	-3.2601	-1.1203
TSPAN3	T251t
ZNF263	S178s	1.0902	0.7015	-1.165	0.3903	0.5099	-0.5644	-0.3446	-0.0226	0.6903	0.234	-0.5853	1.0799	0.7347	0.9777	0.8104	0.2921	-1.3334	0.7916
ADARB1	T32t
BRD1	S25s	-1.7837	-0.387	-3.5978	0.4588	-0.7572	0.911	1.8296	0.3124	-0.4538	-0.8332	-1.8845	1.7121	-0.9184	-0.2322	-1.1223	-0.3736	0.5112	-2.0543	-1.2428	0.1036	-1.1537	-1.7102	-0.8504	-2.2688	0.1708	-1.0898	1.052	-0.4253	-2.9196	-2.709	-1.0277	-0.2014	-3.653	-3.132	-3.0453	-1.5303	0.5537	-0.4078	-2.3957	-0.8303	-1.66	-0.8146	-1.3236	0.2916	1.7614	0.0524	-1.5406	0.3536
PACS1	S355s	-0.2505	-0.9202	-1.2572	0.4376	0.9024	0.5996	0.5592	-0.7698	-0.2391	0.445	-0.4406	0.3306	0.1618	-0.0258	0.2632	-0.6474	-0.4269	0.3792										0.5406	0.6438	1.173	0.1397	0.097	0.1289	0.2446	2.8857	-0.5296	0.7829	0.0729	0.1754	-0.2032	0.1382	2.0545	-0.0327	0.8645
HNRNPA0	S88s										-1.7887	2.4038	-1.7237	-1.1414	-2.2529	-1.6162	-0.1194	-1.1214	-2.5759	-2.2134	0.3735	0.1118	-0.681	0.8857	2.3584	-2.0455	0.3084	0.3279	-3.7535	-3.245	0.2892	-4.8474	1.011	-0.8116	-3.1366	-4.045	-1.2882	-2.6723	3.169	0.2471	-1.6891	1.0502	-1.6485	-0.8475	-1.8111	1.5904	-3.7152	-2.0379	0.5646
LYST	S1510s	0.3425	-0.379	-0.0124	-0.5222	0.2439	0.73	1.4789	0.9624	0.9388	0.4571	-0.96	0.5306	0.3332	0.3947	1.4216	0.1347	-0.1596	-0.6928										-0.3622	1.5318	-0.6804	1.212	-0.238	0.2926	0.1729	0.6932	0.4138									0.6838	-0.7115	-0.2178	-0.4244
NKAP	S80s
EIF4G3	S239s	0.7511	-0.4214	-0.1348	-0.6723	0.7161	-0.4962	1.3843	-2.2859	-2.0395	0.1103	2.9714	1.2408	-0.3155	0.2095	-0.2322	0.5606	1.9855	-1.1173										-0.7586	1.9528	-0.6468	-0.518	-0.2705	1.8188	2.9806	2.0149	0.1546	-0.7988	-0.7815	-0.8882	-0.9278	0.7217	0.89	0.8019	-2.0768	-1.2393	-0.6157	0.181	-0.2501
CHD4	S103s S105s S108s	0.4608	-0.1427	-0.0461	0.658	0.924	0.3699	-0.0914	-1.3524	-0.601	-0.4653	-0.4117	-0.1748	0.1632	-0.419	-0.7916	-0.395	-0.2576	0.6324	0.0215	0.8342	0.2405	0.2602	1.1178	0.0732	0.804	0.0935	0.6512	0.3934	0.6259	-0.5368	0.3872	0.2095	0.2413	0.3437	0.1969	-0.1789	0.6382	0.0312	0.0283	0.0444	0.3932	0.5172	-0.5372	0.2719	0.4297	-0.005	-1.2157	-0.2574
LRBA	S1064s
AFTPH	S382s	0.0681	0.2431	0.188	0.2205	0.2721	0.948	0.5577	0.679	0.1413	-0.293	-0.8201	0.6378	-0.6798	0.9109	-0.9089	-0.5686	0.5143	-0.9626	0.6549	-0.6585	0.1429	-0.4918	0.2272	-0.1487	0.36	0.9348	-0.2799	-0.2668	0.8339	-2.5896	1.0555	-0.1526	0.6455	1.0361	0.9055	0.3795	-2.7283	0.4748	-0.7864	-1.016	0.6122	1.7728	1.4552	-1.246	-0.1884	-0.4166	-0.354	-1.2959
NUP98	S697s S709s Y710y
SLC5A3	S591s S594s
ZC3H13	S831s S837s	0.4466	0.7459	0.2305	0.0377	-0.7522	-0.8719	0.4835	-0.5161	-1.3479	0.1003	-0.4985	-0.9923	0.7019	0.2763	-0.4806	-0.2232	-0.264	-1.4827	0.728	-2.6593	-2.2846	-1.096	0.0725	-0.4476	1.1694	0.3535	1.4541	0.2494	1.875	-1.1744	-1.1356	-1.8626	0.681	2.427	-1.6449	-0.623	-2.2577	0.8559	-1.0781	0.1538	0.5557	0.5716	0.9054	-0.8523	0.45	-0.5966	-0.4788	-0.7161
DMTN	S289s	-0.9083	-0.3345	-1.5569	0.1601	-1.3193	-2.2363	-0.8248	2.4449	4.0888	1.0073	-1.4809	-0.7388	-0.2769	0.5754	2.4657	-0.9229	0.701	0.0441	1.0016	1.2344	0.9368	-0.7441	-1.8686	1.0984	-0.4212	-1.2167	-0.4015	-0.2425	-1.7663	-0.1732	-2.7239	0.6706	-2.8485	-3.0954	0.5882	-0.3676	1.0681	-0.6386	-0.4293	-0.3679	1.2042	1.1838	0.9606	0.1439	1.3206	1.2413	1.6695	-1.4775
CIAPIN1	S307s										0.4163	0.0385	1.1644	-0.3684	0.1837	0.254	0.3226	-1.0961	-0.1393	0.2999	0.8316	0.7771	0.232	0.9594	1.8907	-0.024	-0.4449	-0.3253	0.23	0.5558	-0.0352	-0.5476	-0.1173	0.7067	0.3635	-0.223	-0.0303	0.3409	-0.1727	0.4784	-0.0478	-0.216	-0.4282	-0.2651	0.2306
WDFY4	S1891s										-5.769	-1.6642	-3.5944	-3.1603	-3.6982	-2.5596	-0.9677	-1.0059	-4.0845
IFT122	S1194s	0.3583	-0.3103	0.5231	-0.212	0.3802	1.0395	-0.33	-0.5656	0.7148
MEX3C	S545s
DLG5	S1046s
CC2D1B	T374t
CEP131	S105s
PCNP	S107s S118s	0.8851	0.6288	-0.078	-0.8747	1.0421	0.8448	-0.1889	0.1558	1.4571																			-0.3946	0.1092	-0.2869	-0.5075	-0.4726	-0.153	0.4581	-0.2063	-0.0322
USP38	S680s	-0.8704	-0.0922	-1.4966	0.2303	-0.3897	0.0156	-0.8103	0.4491	0.3897
KMT2B	S821s M826m	-0.8136	-0.0174	-0.7767	0.3936	-0.4063	-0.3931	-0.3591	-0.8332	0.2088	0.4594	-0.55	1.2002	0.5247	0.5268	1.036	0.3136	0.3055	0.035	-1.1968	1.1198	0.2139	-0.6329	0.4809	-0.1028	0.8078	-0.0396	-0.9466	0.2574	-0.9408	-0.0502	0.9286	-1.91	-0.0466	-0.64	0.0419	-0.7584	0.2762	0.6266	0.0384	0.5476	0.566	-0.5234	-0.309	-0.1829	-0.5883	0.7914	-0.0948	0.26
RBM39	S336s S337s	-0.6543	-0.1588	-0.4486	-0.3296	-1.1962	-0.6383	-0.4945	-1.1503	-0.9062										-0.5351	-0.2926	-0.5209	0.1025	-0.6147	0.7261	0.3769	-0.4777	0.5016	-0.2231	0.4754	1.242	-0.7443	0.794	0.6889	0.118	1.6522	0.3586
COPRS	S97s	-0.6796	1.2327	0.4646	-0.8372	0.6513	-2.2636	0.8036	-0.2445		-2.1411	0.5659	0.7418	-1.3328	0.961	-0.5279	-1.1574	1.609	-0.4547																			0.0096	0.3215	0.3338	-0.0122	-0.1013	0.8723	0.5582	0.1242	-0.8754	0.2438	-0.7414	-0.4959
EHBP1	Q1033q S1035s	1.0776	-0.4032	-0.3653	0.6792	-1.2993	-4.0251	-0.934	-0.851	-1.7083	-0.4123	0.2524	-2.026	-1.2871	-1.1629	-0.8601	-0.6008	0.7754	-1.8709	-0.9727	0.925	4.6653	-0.2378	2.9132	1.3369	0.7328	1.1273	-0.7021										-3.3886	0.0774	-1.552	0.3882	0.0236	0.1091	-0.0625	1.5339	0.3544	-3.5506	1.6432	-0.5895
RNF2	S176s S177s S186s	0.21	-0.2275	-0.0195	-0.7964	-2.2156	0.5509	0.7411	-1.4099	-2.0196	0.804	-0.5869	-4.4298	-0.2212	0.7181	0.1718	0.3118	1.2895	-1.372	0.7304	-1.1311	0.7653	-0.7624	1.1519	0.286	2.1304	1.0208	0.9425
CAP2	S309s	0.229	1.9779	2.1083	-1.1261	-0.9618	-0.4223	0.1793	0.0131	-1.4384	-0.0532	1.7751	-0.9452	-0.3584	-1.4938	-2.2624	-1.943	-0.767	-1.9224	0.4898	-1.3838	1.3833	-0.9566	0.5187	1.5203	0.9764	1.5838	-0.5618	-1.1696	1.6696	-1.6574	-0.1521	-0.7492	-0.9615	-1.2592	-0.5784	-0.5582	-2.0548	-0.326	0.5337	1.0271	0.4068	-0.2486	-0.3204	1.5673	-0.8017	1.2604	-0.4246	-0.3473
ZEB2	T34t S36s	-0.1322	-0.0639	0.3724	-0.7637	0.4135	-0.0116	0.4398	-0.1038	-0.4262																												0.5274	0.3424	-0.1955	-0.1611	-0.1304	-0.4418	-0.5726	-0.2045	2.4108	0.1137	0.3582	0.482
PML	T867t	0.4482	0.6773	-2.3796	2.6575	-0.3049	-0.6442	-1.4127	-1.2831	0.1229	-0.8276	1.0403	1.5577	-1.7643	-1.9736	-0.6605	-0.064	-0.9901	-0.6048	-1.2569	0.2195	-0.8388	0.9807	-0.8863	1.6064	-1.313	-1.4726	-0.658	-1.9624	-3.6609	0.2277	-0.4609	-2.2653	-1.6654	-3.9799	-1.0341	2.419	-0.3699	0.8246	-0.0924	-2.1568	1.9468	-1.9028	0.3726	0.9866	-0.1758	-0.6234	0.5437	1.8526
TBC1D1	S1141s
KDELR3	S209s	-0.443	-2.4429	-3.4648	-4.6992	-3.9367	-4.1497	-2.8156	-0.6092	-2.5947	-1.2253	0.5981	-1.2849	-1.3457	-1.84	-1.0613	-1.4705	2.2924	-1.3584																			-1.265	0.6639	-2.1027	-2.93	-1.5557	-3.0197	-2.2872	-2.4036	-1.0071	-3.1581	-2.2479	-3.6866
U2SURP	S746s	0.8441	1.2629	0.1365	0.893	0.8558	-0.2257	-1.9265	1.8702	-0.5519																												-0.1977	0.774	-0.5462	-1.2716	-0.4555	0.0248	0.2096	-0.2656
MYLK	S1776s	-0.2758	-3.2285	-1.2412	-0.8241	-0.2001	-0.5527	2.24	-2.6902	-0.9445	1.69	-0.0258	-1.2898	-0.4098	-0.2748	-1.3738	-1.0375	-2.2762	-2.2802	0.4249	1.4094	1.1689	0.6238	2.9905	0.7316	-0.5805	-1.3907	-0.2305	-1.6631	1.7563	4.214	-1.6326	-0.5241	0.6357	-0.7086	-1.8071	-1.6008	2.2693	-1.8338	-0.7047	0.6201	-0.5804	-1.3641	-1.0062	3.2585	-2.6573	3.1978	0.7422	-1.1289
CCDC91	S417s	-0.3815	-0.7849	-1.8388	-0.9351	0.3586	0.2006	0.6086	-1.2811	-0.6792	-0.0566	0.2942	1.9722	1.1248	2.5809	0.8424	0.0112	0.5634	1.2662										-0.2522	-1.5047	0.3265	1.1613	0.4984	0.5174	-1.096	0.6383	-1.3111
MED13	S890s	0.404	0.7823	0.3866	1.306	-0.9418	0.1188	0.0513	0.7088	1.017	-1.1358	-0.8185	0.459	-1.027	-0.4752	-0.726	0.1687	-0.6246	-0.4926	0.6655	0.0115	-1.7923	-0.2876	-1.2371	-1.0198	-0.0034	-0.3139	1.3432	1.9353	0.5774	0.1475	2.1807	1.2361	-0.8905	-0.5119	0.519	0.41	1.768	1.9633	0.2999	-0.0188	-0.837	-0.7792	-0.2566	0.8625	0.7324	-0.7498	-0.6019	-0.1822
USP45	S599s
CEP95	S449s S451s	0.0286	0.0775	-0.4823	0.3136	0.6197	0.1286	-0.573	0.0032	-0.147	-0.3957	-0.6078	-0.8103	-0.3283	-0.3992	-0.156	-1.016	-0.4269	0.7476	0.9886	0.821	-0.274	-0.7192	0.0006	-0.3724	-0.942	-0.1481	0.9812	2.157	0.2738	0.4421	-0.5603	0.3763	-0.368	0.8088	-0.7216	0.3185	0.6798	0.7666	-0.9134	-0.1453	-0.1869	0.6097	-0.2311	0.3506	0.1771	0.0601	-0.917	0.0472
DYNC1LI2	T488t	0.5287	-1.8956	-0.6224	-1.8492	1.072	-0.4126	1.1267	1.1151	1.5139	0.4715	-0.386	0.7256	0.216	-0.0926	1.8286	-0.3539	0.3846	-0.8186	0.6608	0.6538	0.4149	0.5624	0.3424	-0.6915	0.3226	-0.1071	-0.7635	0.7493	1.1682	0.0617	-1.0721	-1.0367	1.1996	0.7677	-0.211	1.1801	0.7775	-0.457	0.5476	-0.2796	0.3504	-0.5044	-0.6718	-0.7656	-0.3829	0.665	1.0951	0.3297
CDC42EP1	S147s T148t										1.1807	-0.1528	0.8751	1.1091	0.3401	1.1289	-0.4774	-0.979	1.1479	-2.2264	3.3931	0.6367	1.7725	-0.6417	-1.7718	-1.1744	-0.5616	-1.4796
TSR1	T369t
PAPOLA	S738s										1.1686	0.246	0.3436	2.2593	0.6908	3.2415	1.2245	0.092	3.8604
TOPBP1	S888s	-2.7758	2.3212	-1.8406	1.8169	-1.1729	-0.3853	-2.1258	-1.0532	0.0891	-0.7525	0.0514	-0.0172	-0.314	-0.3977	-0.4867	-0.064	-1.1641	0.9281	0.9497	2.2808	-0.1203	0.6736	-1.1454	-1.7699	-1.3523	-1.2617	-1.6426																		0.1975	1.9994	-2.655	-0.3712
SASH3	T83t
SCRIB	S1606s	-1.0124	1.271	-2.2821	0.1699	-0.0305	0.7864	-0.2544	-0.7222	0.6995	-0.1151	-0.3956	0.4412	0.2446	1.7079	1.0756	-0.0246	0.1837	0.502	-3.0508	-0.7796	0.1518	0.1042	0.2416	-0.7337	0.2926	1.1191	0.6152	-0.6373	-2.6951	-0.2739	0.3195	-0.0848	-0.9911	-0.6751	-0.6953	-0.9509	-0.2745	0.8127	-0.5123	0.3092	-0.5924	0.4655	1.1619	-0.9901	0.712	-0.1907	1.187	0.0637
C11orf96	S120s	1.5934	0.0128	0.4929	0.2058	0.3403	0.547	1.4352	0.8554	1.885	1.2978	0.5016	0.2396	0.0617	-0.1138	1.0421	-0.6116	-0.7876	0.4459	0.1076	0.3392	0.3336	0.8446	1.0908	0.4749	-0.1496	-0.1829	-0.3908	-0.2506	0.6578	-0.8594	-0.1225	-0.8279	0.4503	0.8058	0.5047	1.0085									-0.1099	0.0103	1.6219	0.8434
BNIP3L	S168s										-0.6067	-0.2734	-2.6599	-0.5927	1.4605	-0.3968	-0.8281	-0.4317	-0.4486																			-3.0212	-2.1926	-0.3061	-0.8329	-1.968	-3.2727	2.4457	0.2207	0.232	-0.8512	-0.1341	-0.4097
THAP7	S162s	1.1501	-0.0457	0.6774	0.2956	1.0238	1.1193	0.0774	1.7532																				-0.1972	-1.506	0.0412	0.6156	-1.0503	0.5154	-0.4555	-0.9602	1.2239
DLG1	S565s																																													2.1535	0.5138	0.2909	-1.7289
DNAJB14	S67s	1.2621	0.8025	-0.6259	-0.5173	-1.8065	-4.0991	-3.993	0.8673	-2.2021	-2.0704	-0.1737	-6.6434	-3.9162	-3.806	-3.5336	-2.376	2.2054	-4.2771										-2.3394	-4.4838	2.5509	-2.6288	1.6686	0.6889	-3.3211	-2.4894	-0.3791	-5.645	0.3721	-0.4645	-0.659	-0.0911	0.203	-0.9949	-0.2124	-2.0753	-3.9813	0.1055	-1.2225
SON	S1843s																																					-2.94	2.6614	-1.9745	-1.2307	-1.5351	-2.3831	-0.6562	1.339	-0.2119	-4.5155	-2.4301	-3.9031
RPRD2	S473s	-0.5818	1.782	-0.4061	0.0198	0.0776	-1.3391	0.1066	-1.3386	-1.7589	-0.4443	2.0854	-0.755	-0.8499	1.0005	-0.3998	0.6626	-0.0615	-1.3993
JAK3	S17s										0.1467	-0.3104	0.4932	0.5704	-0.3492	0.8637	0.1382	0.3909	-0.3744
SPRED2	S206s	-0.0628	-0.6556	-2.541	-2.5837	-1.8198	-1.4033	0.0454	-1.7825	-0.4538	-0.6354	-0.648	4.9041	-1.42	-2.2894	-1.5521	-0.7189	0.0872	-1.8284	-0.9632	-1.0876	-0.9127	-0.7408	-1.1814	0.2053	-0.6648	-3.2228	-1.3086	0.7898	-1.5277	-2.1011	-0.9516	-1.3147	-0.2576	-1.6008	-2.2055	1.7195	-0.7999	-0.4495	2.7578	-0.6353	-0.8234	0.0493	-0.0284	-1.6949
WRN	S1002s																																													-0.4064	-0.3133	-1.0975	0.515
MYOF	S174s	3.0697	-1.7987	-11.265	-3.1175	2.1729	-1.5629	0.4515	2.0743	0.2272	1.5154	0.3521	-0.0058	1.1948	0.797	1.2585	0.412	0.3324	-0.4956	-3.9271	0.7829	2.8528	0.4578	1.697	-0.7777	1.1993	0.2614	-2.0647										-0.4741	-1.4885	2.2172	3.1862	0.6567	1.1607	1.988	-0.8995	-0.4864	1.2393	2.8364	-0.34
PMVK	T65t	1.5145	0.4531	1.0958	-3.3672	-0.1286	2.3981	0.4544	-0.3218	1.3022	1.015	-0.0386	-0.9029	-0.4984	0.2824	2.0145	-0.2859	-1.694	-1.4478																			0.8093	-2.4233	1.351	0.0866	1.8287	-0.5357	-0.7256	-1.246	-0.4926	0.5253	2.3276	-0.1198
LCP1	S539s
SRGAP1	S941s	-0.566	0.5743	0.7837	-1.2143	-0.9867	0.6054	2.8017	1.8959	-1.1638	-0.8188	0.5129	3.5015	-1.8572	1.2646	0.2708	1.6539	0.1758	-1.2068	-0.9161	-1.8893	-1.1478	-0.6279	0.6104	1.2818	3.129	-0.8891	-1.835	0.3836	3.8474	-2.6754	0.3491	-0.318	1.1819	0.7966	-1.0556	-0.0665	0.8652	1.1625	-1.146	-1.8301	-0.8165	-1.6063	1.2752	0.5298	2.3229	-1.437	0.7931	1.1113
RPRD2	T723t	-1.8326	0.239	0.0426	-0.1288	-0.3232	-0.6831	-0.218	-2.6684	-0.7682	-0.0985	0.8843	-1.4149	0.3546	1.2388	-1.0705	-0.3736	0.837	-0.9172	0.6266	0.8474	-0.2725	-0.2145	-0.5499	-1.3353	-0.2357	0.8366	-1.9873	-0.4496	-0.0464	2.562	-0.2388	1.1439	-0.3838	-0.0986	0.7695	-0.4	0.0206	0.4406	-0.4821	0.1024	0.1605	0.7226	-0.1333	-0.5392	-0.8691	-0.2654	-1.3896	-1.5858
AGFG1	S181s	0.2179	-0.6799	-3.5535	-0.2251	0.199	2.4993	1.2708	-0.8391	1.3329	1.1785	-0.0515	2.9148	0.6361	0.8472	1.7615	0.7109	-0.4538	1.436	0.5075	0.6038	1.2828	0.2021	0.4054	-1.0345	-0.3313	1.3811	-1.3086	0.5244	-5.8209	0.4924	0.8482	-0.9242	-2.8998	-5.9229	0.9986	1.6527	-1.2771	-1.5674	0.5941	-0.5734	-1.388	-0.7928	0.8374	-2.9372	0.7183	1.561	0.4518	0.8856
USP8	S452s	0.6328	1.057	-0.6348	0.2042	-0.6208	0.4264	-0.7826	-0.7301	1.5445	-0.1217	-0.6352	1.4472	-1.3657	-1.0794	-0.2124	-1.7282	-0.3462	-0.4775																			-0.7352	-0.4882	0.0547	-0.9738	2.833	-0.7738	0.1076	-1.6122	-1.0934	0.2841	0.5683	0.9058
HTATSF1	Y650y																																													-0.4974	-1.0943	-0.9416	0.8875
FNDC1	S1078s S1083s																			0.0982	-0.7533	1.9421	1.8323	2.127	-0.178	0.5361	-0.1911	0.5256										0.1018	0.0804	0.2735	0.5885	-0.014	0.0139	0.3442	0.6656	1.4665	2.0396	3.0563	1.8067
ZC3HAV1	S387s	0.2652	1.0267	-2.2644	0.3887	-0.423	-0.7785	-1.4055	-0.2723	-1.1531	-1.4518	0.4502	0.6508	-1.9229	-0.9777	-1.9256	0.319	-0.4475	-0.1363	0.0133	-0.232	-1.1522	0.6487	-0.3304	-0.0478	-1.2324	-1.4091	-0.507	2.0518	-0.3871	-0.4454	0.3364	-0.9947	0.2019	0.3071	-1.1606	1.9958	0.2334	0.7621	0.1754	-1.3058	-0.4401	-0.767	-0.5655	-0.0825	0.1018	-1.6285	-1.4372	-0.129
SH3GLB2	S207s	0.7495	-0.4941	-2.1154	-1.5831	0.5116	0.9674	-0.6633	-0.629	-1.9736																			5.0175	-2.1197	-1.2434	0.3576	-0.1797	-1.0167	-0.6263	-2.0314	1.8967									-0.8393	-0.2309	-1.6243	-0.4647
RAP1GAP	S589s
NSFL1C	S189s										-0.0654	0.5579	0.6443	-0.8399	0.085	0.1809	0.0828	-0.1137	-0.6594
RASGRF2	S633s	3.442	-1.0979	-2.0498	-1.2371	2.552	2.3844	0.8095	0.9109	0.8345	0.3003	0.9663	-0.3747	1.0305	-0.4448	-0.4395	1.0169	-1.1957	-0.6185	-0.5906	0.0378	-0.9999	3.8343	1.9093	0.6179	1.2387	0.8304	-1.7895																		-0.706	1.9879	1.553	0.5591
ASAP3	S853s	0.8031	0.544	-0.1685	-0.0015	1.067	-0.3678	1.9664	-1.184	-0.6853	-0.1814	-0.0145	0.0771	-1.2957	0.0198	-0.6239	1.2567	0.2913	-0.1879	1.0028	0.3314	0.7949	0.2752	1.1412	4.0365	0.7572	1.3545	-0.2398	-1.6356	-1.1233	0.5577	0.9434	-0.4048	0.7461	-1.0701	-0.0106	1.3325	-2.1425	-0.7279	-1.2755	0.1669	-0.7207	-0.6799	-0.1106	-0.4152	1.1041	0.7856	0.5814	1.6948
PDCL	S296s										0.1092	0.4405	0.0283	-1.0599	-0.674	-0.6544	-0.0246	-0.8335	-0.5366	0.6431	-0.569	-0.1631	0.7151	0.3172	0.3887	0.0752	-0.8318	1.1909	0.4937	0.8594	0.3936	-0.1035	0.2231	0.3774	1.6964	1.5878	0.3052	-0.4313	0.4927	0.5677	0.516	-0.1218	0.2982	0.1614	-1.1456	0.8422	0.7033	0.5913	1.6269
GREM1	S77s	0.9861	0.8207	0.6791	0.4719	1.3996	-0.3191	1.4498	1.9494	1.609	1.627	0.2685	-0.3487	1.3691	0.6786	-0.5782	-0.4648	-0.5867	0.0108	0.1831	-1.0113	2.2659	0.5972	2.1684	0.5831	0.4331	0.0198	0.352	-0.9576	0.0186	-0.8594	-0.6174	-0.5404	-0.5119	-0.152	-1.2846	-0.4096	0.3014	0.7815	-0.853	0.8243	-1.5232	-2.0307	-0.7653	0.5239	-0.1491	0.6286	1.6104	0.6875
HSP90AA1	S848s	-2.0597	0.5844	-0.149	-2.858	1.0421	0.1538		1.7354	-13.4711										-0.929	-0.0951	-0.5712	-0.2361	-1.9981	0.0476	-3.533	1.2214	-0.8317	3.0177	-2.7296	-0.5237	-4.2108	0.3153	0.5332	-1.5306	-1.5542	0.8179									-2.5333	-1.998	-1.452	0.9737
ASCC2	S713s	-1.536	-0.0679	-2.846	-0.7833	-2.3619	-1.2865	-1.3429	-0.3337	-2.6438	-1.6628	-1.2333	-0.9598	-1.3071	-0.9731	-0.8769	1.4392	-2.262	-2.5653	-0.6507	2.3335	-0.6643	1.0504	-0.5301	-0.7007	-1.8638	0.3269	-0.8985										-2.2116	-0.4317	1.0605	-0.8896	-1.6737	-0.5643	-0.4691	2.5261	1.4978	-0.9546	0.3992	1.2214
MARK4	S545s	-1.025	0.6813	0.5426	0.0149	-0.7057	0.2278	0.0847	-0.3496	0.1428	-0.8309	1.431	0.004	-1.7343	-0.8957	0.3608	-2.2776	-0.5013	-1.2522
ATRX	S1286s S1291s S1292s
PANK2	S189s	0.4388	-0.3769	-4.6138	1.1362	0.9007	-0.7882	0.8458	-0.1534	1.0614	0.1754	-0.0869	0.4298	-0.3955	0.1761	-0.3648	0.5284	0.5634	0.2973	1.6314	0.3814	0.9738	1.6314	-0.2855	0.5097	0.804	0.898	-1.0414	0.848	-3.1837	0.4607	1.5419	-0.0671	-3.5505	-2.1376	0.7576	0.0498	-0.1922	0.0625	1.1649	-0.6946	-0.2468	0.2492	0.3187	-0.7164	0.2273	0.9139	0.588	0.6159
RBMX	S58s	-1.4872	2.9392	0.1844	0.4213	-0.2051	0.0955	-0.7986	-1.5407	-0.0612	-0.547	1.222	-0.5551	0.5933	-0.1154	-0.2626	0.1347	0.1141	0.3898	-2.3691	1.6477	-1.6608	0.0112	-0.5823	-0.9538	-1.431	0.5111	-0.0996	0.4273	0.1705	-0.1378	-0.057	-0.5472	0.5253	-0.6141	0.2924	-0.1866	-0.7253	-0.8365	-0.8882	-0.0544	-0.4161	-0.5683	-1.3307	-1.9902	-0.2056	-0.0452	-2.0133	0.5939
CLASP2	S861s N863n										0.9112	-0.3345	0.095	-0.4041	0.208	-0.0721	0.0756	0.9763	0.1154																											0.8375	-0.2635	0.4813	-0.0391
KIAA1109	S1805s S1808s
PIK3C2A	T614t																																					-0.9282	-0.0447	0.6419	-1.5442	-0.6351	-1.3505	0.6673	-0.2321	-0.6636	-0.677	-0.0258	0.1701
ADCY9	S1257s	0.6501	1.2024	2.2537	-0.6201	-0.2234	-1.2047	-0.5018	0.687	1.9417	0.424	0.8441	0.2087	0.6504	-0.2186	0.6824	2.8296	0.0492	-0.5411	-0.4608	-0.153	-0.4677	0.2071	0.5835	0.319	-0.0428	0.5234	-0.0288										0.2707	0.4317	0.491	-2.2345	1.1015	1.3144	0.6305	0.5849	-0.2229	0.7818	0.7258	-0.0501
FBRSL1	S1034s	-0.6307	-0.4254	-1.1278	0.1046	-0.7822	-1.0218	-0.4319	-0.2366	-0.1332	-0.61	-0.111	-1.9301	-0.2755	-0.5237	-0.3785	-1.1323	-0.2387	0.7689	0.077	1.5937	-1.3281	-0.759	-1.185	-0.8804	-2.0961	-1.3845	0.2611	1.534	-0.3922	0.2967	-0.3932	0.1946	-1.7108	-0.9633	-1.0341	0.1813	0.1347	0.2545	-0.3124	-0.3086	-0.5616	-0.1766	-0.0228	0.0002	-0.3013	-0.0318	0.0218	0.5774
NUP93	S614s
SENP2	S344s	-0.1732	2.0748	-1.1809	0.2205	-0.2916	0.3894	-0.25	-0.199	1.9249	-0.526	-0.7847	-0.6283	0.469	-0.0076	1.2311	0.2689	0.8734	0.4687	0.2315	1.029	0.2819	-0.7026	-0.6165	-0.444	0.1802	-0.5022	-0.7689	-0.5871	-1.4167	-0.7773	0.0551	0.7777	0.6061	-0.6369	1.1107	1.3402	0.4977	0.5135	-0.105	-0.2678	0.9561	2.1306	0.4874	1.589	-1.324	0.4544	-0.3278	-0.795
HBA1	S82s	-1.0029	-0.6617	4.3141	-2.272	-1.9595	-2.8826	-0.4974	-0.0919	5.897	2.3241	-2.3894	-2.876	-0.8784	1.6548	2.8452	-2.061	-0.6436	-2.8443
TK1	S231s	-1.4446	1.9557	-0.0674	0.5192	-0.26	-0.3152	-1.062	0.6473	2.181	-0.0532	-2.5036	0.0901	0.1046	0.2293	1.0329	-0.735	-1.596	0.3383	-1.6072	1.7977	0.2212	-0.4436	-0.4762	-1.4105	-3.6417	2.2634	-1.7869	0.5471	0.7765	-0.4529	-0.7422	0.0712	1.0399	-0.3502	-0.1395	-0.9261	0.614	-0.7949	1.8715	-0.3745	3.6595	1.2355	0.8402	2.3253	-0.546	-0.2328	-1.0827	-0.4005
SLC25A30	T18t T23t
DLGAP5	S830s
DLGAP5	S787s
ARHGEF17	S1671s																																					0.388	0.1072	-0.3023	0.0523	-0.062	1.4423	0.6588	0.3014	-0.615	0.1711	-0.615	-0.1528
FOXO1	S301s																																													-0.1538	-0.1563	-0.1276	0.0325
CHD9	Q653q S661s M662m
TRIO	S1745s	0.6738	0.548	0.8192	-0.4585	0.786	-0.1206	0.0454	0.4095	0.1137	-0.1018	-0.0676	-0.2382	0.1289	0.3659	0.9613	-0.0121	0.2185	0.1639
NAV1	S1862s	-0.2426	0.7904	0.1986	-1.1571	0.4035	-0.9361	0.1022	-0.7698	-0.5688	-1.8594	0.8618	0.3615	0.5533	0.2156	0.4476	0.4747	1.3559	-0.2349																											-1.6534	0.8335	0.2236	0.5848
TCF20	S871s	-2.7948	-0.7384	-3.2822	1.8577	-1.5554	-2.3181	-1.4331	-2.6585	-0.4982	-0.188	-1.4681	0.082	-0.6841	0.4995	0.1489	-0.4577	-0.8509	0.3883																			1.3292	-1.4915	-0.5651	-0.8764	-0.3836	-0.3412	-1.5192	0.8251
ATRX	Q809q S819s										-0.3327	-0.0869	0.2624	0.176	1.213	0.2266	-0.6635	-0.0789	1.7089	-0.7911	0.4933	0.888	-1.5891	0.9504	-0.2734	1.4579	-0.0293	-0.5364
PTMA	T8t	0.098	0.2471	-0.5834	0.7918	0.7294	-0.0311	-0.5716	-0.3595	-0.3127	-1.8141	-0.3795	0.134	-1.4857	-1.5166	0.9872	-0.3002	-1.2305	1.1221	0.2504	0.3932	-1.3651	-0.4818	-0.6147	-0.1248	-0.7491	-0.5125	0.372	0.7331	-0.7354	-0.5293	1.4891	-0.1566	-0.0071	0.0356	1.1298	0.1165	0.6842	0.0476	0.2119	-0.2836	-0.7344	0.2057	-0.4946	0.1951	0.9614	0.7569	-0.5805	0.5994
SF3B1	T207t T211t	-1.0897	-1.4756	-1.7661	1.0089	-0.1137	-1.2106	-1.4928	-1.1404	-0.8387	0.0594	-1.3105	-1.6424	0.6004	-0.211	-1.61	-1.653	-0.014	0.4535	-0.6401	0.1747	-0.4248	0.2104	-1.1616	-1.6911	-0.1102	-1.8738	-1.493	0.4192	-0.308	-0.3783	0.5479	-0.8632	0.0638	-0.0727	0.1468	-0.1523	-0.2811	0.6936	-0.1138	-0.2401	0.5831	0.139	0.3499	0.4727	-1.2816	1.3121	-0.0242	-0.3748
SCYL2	T814t	-0.6512	1.0792	0.1135	-0.3834	-0.5144	0.2901	-0.4261	-0.0939	0.0032
ATXN1L	S261s N269n
DLG5	S814s	-0.6764	-1.419	-1.1756	-2.334	0.9556	-2.1663	-0.1423	0.2708	-3.2281
MAP4K1	S326s	-1.3783	0.5824	-1.9328	0.9306	0.1491	-0.1109	-0.9951	-1.0611	0.5538	-0.5404	-2.0116	1.1433	-0.3541	-1.5424	-1.0644	0.4067	-1.7209	-0.3122										-0.8606	0.1539	-0.906	3.7542	-1.1154	-1.0069	-1.2332	0.3854	1.1477	-0.6463	1.5332	-0.5198	-0.7341	0.4188	-0.9982	-0.8022	0.3802	0.9881	0.7052	-0.6216	2.1333
SUDS3	S45s																												-1.4042	1.2115	0.5651	-1.2308	1.6158	-0.015	-0.6873	-0.3613	-2.2851	-2.1886	0.4421	1.1008	1.554	1.2606	-0.7778	-0.078	-1.8071	1.501	-0.5487	-1.1631	-1.4445
AHNAK	S2313s	2.576	1.0408	-2.064	-1.7268	1.3397	2.1625	0.0382	1.2439	0.0554	0.0274	2.8668	0.3615	0.6233	-0.1761	0.815	1.908	-1.4362	-0.1287	-2.8975	0.8855	0.6707	3.4757	1.8661	2.0961	-1.6933	2.0403	-2.0701	-0.5612	-0.7048	-0.5685	-0.3277	-0.7682	-1.1922	-2.1239	0.111	0.2194	1.2634	0.2784	0.6821	-0.9449	-0.2314	-0.6377	-0.4649	1.1697	-1.7334	0.6669	-0.7168	1.8104
IL32	S88s
GPATCH11	S117s																																													0.3763	-0.4013	1.9337	-1.1106
HIRIP3	T471t
CDK12	S1226s
CDT1	S318s	0.6848	-0.4214	-1.4717	-0.0684	0.6629	1.3626	1.3275	2.9047	0.9664	-0.0853	-3.9748	-0.8802	0.6318	-0.0774	0.4918	0.6894	1.0902	-0.1439																											-0.5821	-0.0797	-0.7479	0.1793
BCL11A	S332s M339m	-1.7616	-0.8031	-0.9717	3.6663	-1.9828	-0.1576	-1.0591	-2.1888	-0.5243
SUPT3H	S7s
ACIN1	S478s	-0.3673	1.8728	-2.4257	1.2521	0.3021	1.1309	0.9477	-2.2542	0.9924	2.4953	0.217	1.3497	1.5792	0.1351	-3.273	3.6385	0.2201	-5.5765	-1.4091	-1.3483	0.9235	-1.5658	1.6988	0.0347	0.967	-0.4654	0.6659	-2.4009	-0.4968	-0.5536	-0.4313	1.2184	0.9926	-1.3095	1.459	-0.1713	1.3687	-0.4704	-1.2038	-0.8026	1.5703	2.5251	0.8374	-6.983	1.7237	0.5693	1.1378	0.2912
AQR	S416s
MAP7D1	S313s	0.5555	-1.5765	-0.3032	0.0736	-1.1414	-3.2582	-0.9907	-0.855	-1.1378	0.3168	1.0917	0.9742	1.1334	0.1245	2.2965	0.7252	0.2517	0.408	-1.4067	-0.1201	-1.5824	0.0477	-1.0752	0.4639	0.7104	-2.2218	-1.6573	-0.126	-1.3287	0.1997	-0.6196	-0.718	-0.1806	-1.6038	0.383	-0.604	0.0184	-0.8202	1.0932	0.3421	0.1108	-1.4417	-0.095	-0.5136	0.4908	-0.2979	-1.173	-0.5253
SLC9A1	S599s	-0.0313	0.0552	0.1348	-0.1369	-1.9562	-0.1907	1.4396	-1.4595	-2.0809	-0.6067	0.865	1.8015	-1.2757	-1.0369	-0.4501	0.7717	1.3037	-0.9748	-0.935	-2.0012	0.0941	-1.0263	-2.2338	1.5771	3.2489	-2.1399	-1.0748	-0.5629	-0.0694	-1.0738	0.8884	-1.2483	-0.2536	-0.306	-1.8262	-0.6783	-2.3773	0.448	-0.0081	-1.6918	-1.092	-3.5475	0.8218	-1.2637	0.2556	-1.3566	-1.47	-1.2096
SMIM1	S22s S27s	1.2148	-0.4193	0.5639	-1.7039	-0.3149	-0.7376	-0.3373	0.3183	0.0048	0.0429	3.4103	-1.7351	-1.9015	-0.296	-0.5401	2.0101	3.6592	-0.9444										-2.7957	-1.5838	-3.1471	-1.7764	-0.8876	0.7146	-1.7457	0.5238	1.2811	-1.3714	-0.2932	-1.3672	-1.1438	-1.1262	-1.1397	1.8491	-2.0985	-0.9115	2.2923	-0.2408	0.5444
WDFY3	S3339s	-0.1732	-0.3224	-0.3954	-1.5603	-0.6475	0.4108	0.9317	0.9585	0.8805	0.0506	-0.1641	1.0441	-0.034	0.9094	2.3453	-0.4147	1.2737	-0.6245	0.3211	0.1194	-0.2297	0.7782	0.0779	-0.9721	1.0682	0.3371	-2.5564	1.4159	1.2715	-0.3205	0.4274	-1.0815	1.0675	0.577	0.5286	0.4443	0.5471	-0.5582	0.0811	-0.2428	0.7251	0.4288	1.023	-0.7912	0.3732	0.8412	1.3314	0.5389
TEX2	S538s																																													-0.9883	-1.416	-0.6938	-0.4574
ANLN	S388s																			-0.3523	0.3156	-5.2001	-0.505	-3.3815	-3.6002	-6.1297	-0.8871	-3.211	-1.3702	-4.6114	2.0586	-6.3321	-2.3196	-2.9747	-4.9499	-8.1437	-4.9078
CEP131	T522t	1.7921	1.5901	-0.8795	-1.3432	-1.2262	-0.3055	-0.8132	1.5332	-1.3739																																				0.4861	-0.8206	-0.3623	-0.2537
CDC25B	S249s
KIZ	S647s S652s																												0.4888	0.1794	-0.3802	-0.1479	-0.4563	0.1191	0.2751	1.0081	0.9723
ATAD2	S327s	-1.1953	0.7096	0.9469	1.6912	-0.27	2.8477	-0.1568	-1.5942	-2.7833	-1.2938	-4.5086	-0.222	-0.1554	2.6492	-0.3694	-2.41	-2.4692	2.0789	-2.7536	1.8583	-2.1087	0.2304	1.2185	-3.0189	-3.3457	-1.4255	1.6879	1.06	-0.3016	-1.2882	2.058	1.6836	-2.5232	-0.2465	-0.0273	-2.5558	-0.2646	-2.8966	-1.2164	0.8269	-1.9201	2.8122	-1.8408	1.2563	-4.3874	-2.1416	-6.3213	0.0417
BCL7C	S126s										0.9653	0.3569	0.1454	0.4604	0.7637	0.3242	0.4586	1.8447	-0.291	2.3792	-0.232	0.0764	0.0046	0.8389	0.5996	1.2874	0.9512	0.73	0.5519	0.2853	-1.6984	1.4129	1.015	0.3616	-0.8016	0.1588	-0.8289	0.6908	-0.515	-2.6082	0.5424	0.9954	0.7689	0.279	-0.0293	-0.088	0.4181	-1.8311	-0.1987
CAV2	S7s S10s	-0.7332	-1.3786	0.7731	-0.9988	-0.2849	-0.9381	0.0352	1.6898	0.3621	1.3343	1.1416	-1.2703	-0.7899	-0.7408	-1.1665	0.1633	-0.7401	-1.1279	0.3329	-1.6695	2.3502	0.1075	0.4575	2.2814	0.3582	-0.3651	-0.5912	-1.5498	-0.2123	1.0816	-2.2142	-0.4807	1.7754	-0.6247	0.3472	1.3707	0.4221	0.8708	-0.9196	-0.3877	-0.7053	-0.1861	-1.5475	0.016	1.0226	0.1692	4.0607	-1.8096
SH3BP1	S596s S598s																			-0.1896	0.9079	0.3026	0.4096	0.0869	-0.5155	-0.3744	0.1242	-0.1076	-0.9965	1.4348	-0.4827	0.0213	-0.2326	1.0932	0.4794	-0.9769	0.2614	0.0546	-0.5746	-0.4406	-0.6577	-0.8114	-0.0922	-0.105	0.0199
HNRNPA1	Y314y																																													3.4225	-1.3585	-0.1571	1.2691
BAZ1A	S1320s	-0.6591	2.3899	0.0869	1.7206	-1.607	0.2084	-1.2978	0.5839	0.8667																												-0.3973	-0.6028	-0.3212	0.1538	1.5926	-1.1084	-0.7497	0.3625
MTUS1	T654t	-0.7332	0.128	-1.7289	2.8044	0.0909	1.1154	0.3525	-1.6537	1.2654	0.4936	0.1897	-0.9306	-1.5457	-0.63	-2.0155	-1.5296	-0.0805	-3.0186																			-1.3615	0.2277	-1.3723	-0.0965	0.2854	0.7281	0.2068	1.6343	0.3575	-0.0223	-1.1303	1.4232
ASUN	S678s																																					-3.0179	0.448	-0.8656	-0.7367	-1.1741	0.0724	-1.3704	0.7267
ARHGAP21	T631t
MRC2	S1457s S1458s
CTNND1	S331s	0.0334	-1.1484	-0.5834	-0.8094	-0.3398	0.3543	-0.9849	0.6374	-0.2375	-1.6506	0.664	-0.1326	0.3461	-0.1973	-0.4623	0.6661	-1.6228	-0.7094																											0.5708	-2.6719	0.7915	0.6783
RAI14	S915s	1.5618	0.3925	0.0461	-0.5401	0.6729	0.4594	0.3831	0.5046	-1.0028																			0.107	-0.9332	0.5353	-0.6915	-0.5919	0.0362	-1.1906	0.1421	0.2461
PRCC	S228s
RBM15	S724s
MAST4	S1432s										-0.0389	0.6753	-0.8233	-0.3455	2.5414	-0.9775	1.0527	0.9668	1.1828										-0.3525	0.2814	-0.1247	0.1693	-0.3492	1.1562	-0.1825	0.5047	-0.6402	0.4078	1.5897	-0.4331	-0.7986	1.6063	1.6953	0.9776	-1.1377	-1.0463	2.5642	2.257	0.4453
NBEAL2	S39s	0.7574	0.0351	1.0568	-0.1598	-0.4047	-0.5391	-0.3882	-0.4685	-0.0765																																				0.2085	-0.744	-0.3606	0.0784
MSI2	S6s																			-0.015	0.9527	0.1163	-1.1193	0.2326	-0.7997	0.4218	1.074	-0.499
NFKB2	S870s																																					-1.1849	-0.1608	0.4684	-1.2202	2.8929	-2.9041	-1.505	0.2128
LUZP1	S57s	1.841	-0.0316	-2.3034	-0.9466	1.4412	0.6015	0.9419	1.3113	1.2087	-0.1096	0.0852	-0.7664	0.1132	0.3583	1.2128	0.7234	-0.9885	0.5187	-0.5552	0.3077	1.0935	0.6802	-0.2567	1.3479	0.3432	0.5684	0.3653	-0.4561	-1.4511	0.8168	-0.8797	-0.8292	-1.7463	-1.9546	-0.118	1.7004	0.8202	0.2501	1.0895	0.3342	0.8466	-1.8525	-1.8947	-0.5983	0.1473	1.0115	2.2193	0.238
LAMTOR5	S108s	-1.943	-0.1568	-2.9329	-0.607	0.2256	-0.0933	0.9186	-0.9898	0.1075	0.6416	0.5241	-0.0594	0.6133	0.2035	0.9918	0.378	-0.283	-0.0605	-0.0575	0.5486	0.5347	0.901	1.0728	0.7408	0.0696	0.9533	1.0747										0.3815	0.707	0.4973	0.4976	-0.1886	0.5308	0.3145	-0.8227
GTF2A1	T331t																			-3.8186	-3.4083	-0.9482	-1.2305	-1.9298	-0.0368	-0.0596	-2.5186	3.2617	-3.1144	1.0189	-2.075	-0.9156	0.9228	-2.5567	-1.7091	-5.2331	-1.5036									1.628	-2.6106	-0.6281	0.0068
MAP2	S886s	-0.189	-1.1646	-1.8743	2.6249	0.5316	-1.8276	0.5082	-0.195	-3.0931	-0.1074	-1.4858	-2.156	-1.3414	-0.8122	1.8011	-1.1269	1.0221	0.1791	-0.9114	-0.0464	0.0734	0.7599	0.1949	-0.9355	-1.2474	0.2654	-0.4643	-0.9771	1.8826	3.8691	-1.6834	0.257	1.3692	0.4367	0.1611	0.1108	1.6912	-0.5046	-0.105	0.0075	-1.2682	0.524	-0.3926	2.0044	-1.153	0.2458	1.5201	-0.9564
FZR1	T121t	-1.3247	0.8954	0.0993	0.4034	-1.4673	-1.9405	-1.6019	-2.1769	-0.0014	-0.5901	-0.8008	0.3355	-0.2155	-1.2661	-0.5568	-0.9068	-0.2703	-1.9209																			-2.7151	0.1206	-0.5425	-0.0531	-0.4178	-0.7887	-1.6524	0.4018	-0.4221	-2.1205	-1.5324	-0.7987
OSBPL2	S20s																			-0.5929	0.1036	-0.1395	0.7549	0.6212	0.7738	-0.0353	0.8059	0.8129	1.3302	0.2866	0.0319	-0.6915	1.4693	0.5292	-0.5592	-0.2397	1.1038	0.4352	-0.6267	-0.8316	0.8098	-1.1159	-1.707	0.5497	-0.0844
MTOR	S567s
PHF10	S50s																												-0.7036	1.1886	-2.5132	0.5923	-2.165	0.3655	-0.3685	-2.0051	-0.0779	0.2312	-0.3796	-1.1309	1.0508	0.1536	1.9266	1.3121	-0.1927	-0.5726	0.3625	0.5043	-0.9528
SUGP2	S1046s
AHNAK	S41s	0.0492	1.6224	-0.36	-0.4764	0.357	0.4886	0.0018	-1.3267	1.1213	0.8582	0.463	1.4472	0.5318	-0.1715	-0.6696	-0.0693	-1.9028	0.1321	0.4048	0.6249	-0.4662	0.4462	-0.5391	-1.1464	-1.1837	0.896	-0.7168	0.9338	-0.4662	-0.6468	1.1845	0.1119	-0.8688	-0.9374	0.4832	1.302	-0.2602	0.8589	0.232	-1.6773	0.104	-1.288	-2.2475	1.1677	-1.1169	-0.587	-0.6806	-0.2372
WWC3	S459s																																													-0.6542	0.8354	0.1744	0.0031
KRT6B	S546s	0.188	-2.7439	-2.3051	-1.655	-0.3431	-2.4991	-2.8127	-3.6297	-1.9674	-0.272	-2.3894	2.4922	-3.1489	-4.6288	0.5269	-3.5768	-4.9829	-0.7777										-1.909	-1.594	6.3097	-3.3605	-2.3087	-1.413	-1.8723	-3.427	-0.1504	3.1194	-2.5915	-4.963	-3.1856	-2.2007	-2.6987	-1.8224	-1.2066
TOR1AIP1	S143s	0.0697	1.8486	-1.6828	-3.0228	-3.4495	-3.8227	1.1413	-2.3791	-1.6469	-1.6197	-1.0146	1.1091	-1.4657	0.5086	-1.1223	-2.3492	1.9412	-0.9869	-0.9385	1.0264	-1.1359	1.5185	-2.3111	-0.565	0.6036	1.3934	-1.4141	-2.3119	-0.9153	0.7106	2.4704	-0.8279	-0.8057	-0.486	2.053	0.9437	-0.8317	0.7428	0.1628	1.1009	1.211	-0.0677	1.4084	1.0476	-1.9012	2.3382	1.6777	-1.6555
ZNF679	S253s T254t
MSH2	S717s
TOB2	S155s	1.9404	1.7173	2.1615	1.4007	2.5204	0.5665	1.9679	0.3659	0.5952	0.5278	-0.6866	-0.0838	1.2134	-0.4676	-0.1163	0.2832	-0.3415	0.5763										0.5891	0.3516	1.0033	1.2395	0.9106	0.2236	-1.581	-1.8548	1.2715									1.8476	2.1659	1.7187	-2.6793
LMNA	S601s S603s
WWC2	S1020s	1.7227	4.0055	0.2234	-2.0353	2.705	-0.5624	-0.9805	2.0604	0.5646	1.1056	0.1125	-0.8054	2.1679	-0.6391	-1.0903	2.1926	-2.4138	1.2768	-0.7403	1.6174	3.0583	0.9857	3.0895	0.772	-2.0792	2.9881	-1.7708	1.2428	-0.7635	0.6434	-1.4782	-0.5946	1.1819	0.3574	0.9771	2.4838	-2.0021	-1.4334	1.1045	1.2906	1.4814	0.5444	1.4495	0.077	-3.5639	1.1226	1.2149	-0.0409
NEK9	S29s
RAI14	S795s	1.1265	-0.1831	-0.9345	-0.3573	0.7727	-0.0992	1.4309	0.9942	0.6244																												1.1175	-0.1057	0.2622	0.79	0.9715	-0.9479	0.2054	1.4315	1.548	-0.8129	-0.8759	1.3994
WDR37	T115t S116s
ACIN1	S703s	0.9766	0.2431	-1.2749	0.849	-0.5543	-1.4364	0.0585	0.3481	-1.8877																												-2.9038	1.4989	-0.599	-0.6735	-0.6625	0.2588	0.1345	0.4058	0.4375	-1.4313	-0.0898	-0.7308
PKMYT1	S479s
PHACTR4	T27t T28t
KAT2B	T119t	0.3204	-0.3042	-3.1971	0.3136	0.4368	1.8005	0.6639	1.1369	0.0447																			2.2735	1.2907	-0.382	2.794	0.0834	3.1222	1.9954	3.5752	2.8707
ANLN	S290s																																					0.7873	0.0387	0.8367	0.981	0.3076	0.3499	0.0764	2.8805
FAM160A2	S897s	-1.454	1.2912	-2.6669	-1.9814	-0.9169	1.9543	-2.8869	-1.2375	-0.055	2.0744	-1.3861	0.5224	2.6737	2.3122	-1.5369	1.6844	-0.0314	-1.2901																			0.7796	0.7011	0.3741	-0.0807	0.0852	-0.7221	0.537	-0.0352	-0.5476	0.4257	-0.7611	-0.4464
GRAMD1A	T99t S103s	-1.8484	0.1219	-1.8494	-1.6925	-1.8864	-0.8563	-1.647	-1.5328	-2.5686										-0.0504	-1.4049	-2.3852	-1.1691	-1.7103	-1.5737	-1.549	-3.1614	-1.9646	-0.0192	-2.7066	0.9809	-0.1987	-0.3031	-1.6359	-2.8605	0.5405	-0.9928	-2.8347	-0.2396	-1.9757	-2.9274	-2.3068	-0.4718	0.3626	-0.74	-1.4604	-2.3196	-1.969	-1.6885
CIC	T1413t																																					-0.0847	0.1712	-0.4545	-0.8658	-0.1629	-1.307	-0.6675	-0.2026
ANLN	S65s	0.8694	-0.9808	-0.2944	4.1543	-1.7284	-3.883	-3.1285	-1.2632	-0.7436	-2.8548	-1.9135	-4.8101	-4.0676	-3.0591	-3.1998	-4.3015	0.913	-3.1991	0.2338	-3.1595	-5.3642	-1.7036	-1.57	-2.6539	-4.91	-7.4808	2.2397	-3.8053	-2.5969	2.2805	-6.0106	-1.2171	-2.6652	-4.4466	-6.1277	-7.2103	-4.5426	-1.5704	-2.7364	0.9547	-1.8363	0.4179	-2.939	-4.9295	-3.0478	-9.7342	-3.0817	-3.3857
DENND4C	S1017s	0.4861	-0.4052	-0.8884	0.4246	0.5681	0.7553	0.808	0.9268	-0.42	-0.072	0.4051	-0.8477	0.2746	0.5329	-0.4196	1.5824	-0.7734	0.966	0.4119	0.642	-0.2829	0.3216	0.2794	-0.2917	0.3713	0.3985	0.7875	-0.2166	-0.3718	0.7702	0.0213	-0.082	0.5312	0.1042	-0.1371	-0.2247	-0.948	-0.3334	-0.1037	0.4212	-1.5557	0.3826	1.0754	-0.4073
RHBDF1	S92s	0.158	0.2007	0.7341	-2.9902	0.0294	0.2336	2.1498	-0.2386	0.1873	0.35	-0.0853	1.1384	2.3365	-1.2631	2.1913	-0.3736	-0.3004	1.1692	-0.9963	0.1207	0.304	0.7582	0.274	-0.6035	0.746	0.8919	-1.4662	-0.7198	0.5749	-0.259	-1.0679	-1.6076	-0.3285	-0.1825	0.2446	-0.5792	0.8246	-0.8589	1.3245	0.5437	0.7508	-1.1751	1.7712	-0.2045	1.0947	0.15	2.5705	0.1829
ZNF638	S510s	1.4561	1.1458	-0.2607	0.7853	0.5948	0.5392	0.5533	-0.0028	-1.9	-1.9522	0.9872	0.4005	-0.2498	-0.9807	-0.723	-0.5901	0.3118	-0.4426
NFATC2IP	S204s	0.7353	0.8085	1.1348	0.0916	0.0061	0.5139	-0.4886	-0.306	-0.2973	-0.0875	-0.9535	0.5029	-0.2583	1.5303	-1.0629	0.0667	0.3609	-0.294	1.1597	0.7578	0.2346	0.0477	0.0959	-0.1175	-0.1889	1.5531	0.4375	1.4127	0.4524	-1.0122	0.8313	0.8252	-0.0623	0.057	-0.8218	-0.2418	0.7544	0.3766	-0.3136	0.0405	0.9287	0.2832	0.2564	1.4551	-0.0488	0.0313	-1.2879	-0.2831
NFX1	T859t
ZSCAN21	S159s																																													-0.168	0.1252	-1.0105	-0.74
CCP110	S366s																												-0.4626	2.0217	-0.9358	1.3051	-0.1512	0.5923	1.0529	-0.0464	-0.1332	0.1533	0.0104	0.139	0.6912	0.9133	0.856	0.6645	-0.1238
DENND4C	S1054s	0.699	0.031	0.7855	-0.9221	-0.9135	1.057	1.6564	0.4293	-0.2115	0.097	-0.1962	-1.0541	-0.3641	1.3238	-0.252	0.7449	-0.3668	-0.2318	-1.5612	0.5762	0.0749	-0.6661	0.6986	0.0641	1.2162	1.5162	1.0534	-0.7878	0.5379	-0.3242	0.5775	0.638	-0.2714	-1.6755	0.0323	-1.2006									-0.1617	-0.4932	-0.1095	-0.4024
CDC42EP2	T90t
KIAA1522	S152s S155s	-0.9998	-1.6654	-2.6403	-0.9547	0.0992	-1.0296	-2.056	-0.8034	-3.1269	-0.0256	0.1463	-0.2837	0.3046	0.5496	0.2632	-0.1409	1.0585	0.264										1.369	-0.53	-0.4641	1.7492	-1.0733	0.7264	0.911	-0.6524	0.4253
EIF5A	T9t																																					-0.2767	-0.2754	0.584	-0.1295	-0.0551	-0.4609	0.8076	-1.3208
BCLAF1	S198s
KIAA1522	S485s																																					-3.4193	1.0315	-2.2612	-1.0226	-1.7695	-0.1929	1.4764	-1.8032	-1.7287	-5.3999	0.3352	-4.1581
RNASEH1	S74s S76s	0.0302	-0.3002	-1.3955	0.5176	-1.3426	0.1383	0.8851	-0.4744	-0.1102	0.0583	-0.7188	-0.1098	-0.4726	-0.3734	-1.4149	-1.0804	0.0477	-0.0772	-0.6531	-0.44	1.4779	-0.3689	1.2527	-0.4825	-0.0802	0.3739	-0.4977	-0.3105	1.2524	-0.3074	0.9942	1.2103	0.685	0.85	0.8721	0.1336	-0.6145	0.5835	-1.0315	0.0932	0.2631	0.69	0.0027	1.3232	-1.735	-1.3356	0.1071	-1.3418
UBE4B	S105s	-0.6622	-0.7465	0.1259	-0.4389	-0.6408	-0.1362	0.172	-0.8807	-0.3388	-0.494	-0.3843	0.7288	0.056	-0.1533	1.8362	-0.0711	1.6929	1.1676	0.2786	1.3291	-0.6081	-0.2909	-0.9943	-0.477	-1.6352	-1.276	-1.3166	-0.3153	0.6578	0.6994	0.6114	-0.5634	0.541	0.269	0.4164	1.1457	0.5208	0.3126	-0.1175	-0.3653	-0.5	-0.3126	-0.3104	0.2286	0.5991	-0.0912	0.0546	0.0288
SYNE2	S4110s S4126s N4128n	-0.9524	0.4854	-0.1224	0.8816	-1.0549	3.3187	0.1226	1.0437	0.3652										-0.0716	0.8184	0.1222	-1.5874	-0.3358	-0.1578	-1.5359	-1.1348	-0.1704	0.8755	0.9053	-1.8792	1.2247	-0.8292	2.3157	1.2389	-1.151	-0.4286	-0.394	-0.0893	-0.7424	-0.0702	0.5694	0.3472	-0.1106	2.1816	-0.593	-1.2647	-0.6281	0.0472
TMPO	S378s																																					-1.7411	-0.4391	-0.3237	-2.1239	-1.5899	-0.065	-3.435	1.9119
SRRM2	M2431m S2436s	0.3725	0.1219	-1.0497	0.0442	0.6579	-0.4982	-0.1889	0.1895	-0.6562	0.4814	1.1126	0.0998	0.3232	0.5116	-0.7474	0.7556	0.8639	0.2806	-0.3771	0.5433	0.3676	0.2818	0.1859	0.6363	-1.0226	-0.9464	0.5617	-1.8249	-2.5688	-0.2552	1.1422	-0.6109	-1.8271	-1.7731	-0.7144	0.0002	-0.11	0.3245	0.6306	0.5634	0.4992	0.3894	1.1151	0.4826
SH3PXD2B	T630t																																													-0.1962	0.3108	1.2461	2.258
AAK1	S14s	0.0507	0.7136	-1.8636	0.6939	2.1363	1.4112	-2.3703	0.7524	0.4158	-0.6409	1.1126	0.8328	0.6176	0.8031	-0.031	1.475	-0.0457	-0.5138	0.5228	0.6433	0.4327	1.8705	0.677	0.9976	-0.0877	-0.6988	-0.2532										0.014	-0.1697	-0.6179	0.5318	0.1228	-1.5777	0.7098	0.7365
AAK1	S18s	0.3662	0.241	-2.4984	0.3674	0.8508	-0.7376	-0.039	-0.3734	0.5523	0.6902	1.2412	1.7235	0.9905	0.835	0.8805	1.7542	-0.0805	0.1214	0.6667	1.0698	0.3218	1.9734	1.0908	0.2713	-0.2432	0.0177	-0.5551	0.6733	-0.7864	0.567	-0.3213	-2.0511	-1.7837	-1.1158	0.0085	0.1012	-0.2854	-0.8931	0.5224	0.8229	-1.0389	-0.8241	0.6574	0.2246	0.0062	1.0843	1.4479	0.7921
AAK1	S21s	1.4703	-0.49	-11.1072	1.3044	1.4478	0.2687	0.2972	0.5938	0.5339	0.1445	0.7959	1.5317	0.4418	1.2859	0.7448	1.7506	0.5096	-1.1006	0.2374	0.5762	1.1615	1.3725	0.5924	0.3667	-0.4568	0.6708	0.2077	0.4969	-2.306	0.1419	0.3089	-1.1059	-2.3221	-1.95	0.3902	-0.1504	-0.167	0.0134	0.3816	0.595	0.4308	-0.4826	0.938	-0.1868	0.2069	1.404	0.3188	0.5444
AAK1	S618s T620t	0.2921	-0.593	0.1915	0.5225	0.5216	0.3543	0.7207	-0.1098	-0.0382	0.097	0.2138	1.4504	0.0274	0.8304	0.4873	0.4782	0.9858	0.1412	0.2303	0.1576	-0.3169	0.5026	0.4431	0.4089	0.33	-0.3999	-0.6526	0.7056	0.8007	-0.3485	0.3195	-0.5567	0.0619	0.3605	0.4737	0.0307	-0.1023	0.1042	0.1616	-0.111	-0.2656	-0.6459	0.9748	-0.0549	0.5426	0.6057	-0.2277	0.3114
AAK1	S618s T620t S623s										0.7322	0.5531	1.1075	0.1546	0.3613	1.0649	0.285	0.527	0.1321	0.9191	0.8447	-0.3302	0.2636	0.3352	0.0439	0.0996	0.0607	-0.5124										0.1138	-0.7517	0.5551	-0.0083	-0.4623	-0.8037	0.4108	0.0868	0.152	1.3791	-0.121	0.4068
AAK1	S623s S624s																												0.6442	0.8109	-0.9116	0.7044	-0.714	-0.1688	0.2537	0.2112	-0.4687	0.7994	-0.902	-0.5638	0.076	-1.2494	-1.0186	-0.3133	-0.7676
AAK1	S624s	0.6391	-0.1164	1.3512	-0.31	-0.5593	0.6249	0.255	-0.6171	-0.4921	-0.7514	0.955	0.4444	-1.3157	-0.961	0.2678	-0.438	0.644	-0.764										-0.3331	0.1628	-0.5368	-1.1483	1.3134	-0.9102	-0.1855	-0.9411	0.8122
AAK1	S637s	0.199	0.5763	-0.3014	1.399	0.6596	0.3718	0.3583	0.907	-0.3219	-0.5581	0.0273	1.6146	-1.6114	1.5622	-0.0538	1.1547	0.0761	0.1002	-1.7475	0.5077	-0.2311	1.1583	1.2797	1.0031	0.3319	0.0587	-0.8958	-0.1487	-1.7395	0.3656	0.8038	-1.3229	0.0067	-1.6923	-0.7287	0.2175	0.3727	-0.0655	0.1742	-1.5666	0.3897	-2.0879	1.3347	0.5259	0.6524	1.8233	0.9441	1.4324
AAK1	S637s T653t	2.3757	0.9742	-0.1241	0.9779	1.7422	0.3718	-0.4916	2.0386	-2.5932										-3.9636	0.1431	0.341	1.0687	0.9774	3.5101	-1.5266	0.2777	0.0314	0.6296	-1.1692	-1.6741	0.3068	0.596	0.9532	0.6106	0.4045	1.2906	-2.9126	-2.8847	0.8066	-2.2464	-3.0596	-4.3338	1.9469	-1.8229	-1.382	-1.4945	1.6679	2.3663
AAK1	S652s	-0.0171	0.3218	-0.0975	0.9289	-0.8936	-1.7225	0.4777	0.8911	-1.969	-1.8042	-0.6722	1.7495	-1.9744	0.8365	-1.8295	1.2996	-0.5171	-1.463	-0.3677	-1.8853	-1.6563	0.4893	-0.8881	2.2025	-0.0053	-1.9843	0.3092	0.7882	-0.4292	1.82	0.6769	0.4319	0.3793	-0.033	2.1413	-0.5049	-0.0496	-0.8589	-1.3496	-3.2646	-1.4564	-2.0389	1.56	0.6342	3.0774	-0.5583	0.3024	1.7296
AAK1	S664s	1.1817	0.7823	0.5497	-0.8045	0.7128	0.44	-0.2529	1.1547	1.5553
AAK1	S670s																																					-3.2318	-0.2664	-0.3237	-0.3113	0.0818	-0.7819	1.5232	-0.8089	-2.0581	-1.6515	0.0841	0.0655
AAK1	S670s S678s	2.1896	1.5437	0.9717	2.3768	-1.4756	-3.6358	-2.3208	1.7235	-2.3739	-1.2099	0.1993	-1.3174	-1.6772	0.621	-2.7944	1.3461	0.0255	-1.4251	0.8094	-2.1196	0.0956	0.1142	1.1412	2.0081	0.6204	-1.5913	0.6112										-2.9246	0.4972	-1.8865	-1.0885	-0.7977	-0.7534	1.441	-0.0037	0.5787	-0.8129	-0.6084	0.1793
AAK1	S678s	0.9277	0.4268	1.0799	0.3887	-0.1536	-0.9673	0.9244	-0.1118	0.4066	-0.1979	1.3908	0.7613	0.439	0.3841	-0.6894	0.4657	0.9715	-1.6025	0.5865	-1.4299	-0.3775	0.74	0.6194	0.4859	0.7853	-0.6885	0.9251	0.1798	1.024	-4.7002	-0.5857	-0.4658	-0.6125	-0.1504	-0.3208	-0.8346	-4.1631	-0.1265	-0.6783	0.2802	-0.4846	-0.7166	0.0707	-1.0196	1.0383	-0.0376	-1.7966	-0.5344
AAK1	S682s	0.035	-0.3951	-0.9238	1.1199	-0.4895	0.0098	0.5359	-0.3119	-0.7988	0.93	0.4823	0.3306	-0.2426	0.6392	1.2067	0.3852	1.1313	0.2215	-0.9621	-1.0008	0.8378	0.144	0.4323	1.3864	1.4466	0.4006	-0.463	-0.3283	-1.1628	0.8392	0.1207	-0.0075	-0.3443	-0.7513	0.3878	-0.1084	-0.359	0.4406	-0.1263	0.0853	0.335	0.977	-0.5343	0.7976	0.6775	0.0141	0.9326	0.2435
AAK1	S690s S693s T694t
AAK1	S731s	-0.2143	-0.4638	0.0266	0.8767	-0.0654	-0.8505	0.514	-0.8015	0.3299	1.236	0.3248	-0.0692	0.9305	2.0404	-0.3511	1.0276	0.3498	0.4656	-0.9326	-0.032	0.5332	0.5308	0.8839	0.0604	-0.232	-0.9137	-0.145	0.5212	0.3248	-0.7232	0.0446	-1.8612	0.4484	0.9858	0.8649	0.2004	-0.4105	-0.2664	-0.3665	0.74	0.6567	-0.7738	1.5246	0.3625	1.7551	1.7984	0.2236	1.0636
AAK1	S831s	1.3331	0.439	-0.5674	-0.4079	0.8774	0.1441	0.5533	0.0547	-0.3986																													2.2997	1.263	1.9729	2.5473	0.101	0.8969	0.2601	0.4814	1.3255	1.4611	1.0856
AAK1	S846s										-0.8442	-0.2139	0.1844	-2.4359	-1.0946	-1.2031	-0.0604	-0.3004	-0.0347																											-0.0895	-0.9144	-0.9186	-0.3436
AAK1	T389t	-0.1827	1.5053	-1.3866	0.0916	-1.5089	-1.8081	-1.4608	-0.3258	-0.9645	-0.0974	1.521	1.3318	-0.3212	1.0384	0.0818	2.9692	-0.7053	-0.2197	0.6643	0.8131	0.1828	0.999	0.042	0.8398	-0.1065	-0.2034	0.2732	0.1976	0.1488	-0.3298	-0.2346	-1.1534	-0.2221	-0.7178	-0.4472	0.1146	-0.4939	0.2977	-0.0094	-2.0606	-1.3914	-1.1941	0.1912	0.4963	0.1677	0.4219	0.2154	1.181
AAK1	T441t
AAK1	T606t	0.4009	-0.1447	0.4663	0.6025	-0.2084	0.9616	0.2448	1.1567	0.2241	0.1047	0.4019	0.9661	-0.1154	0.2854	0.7952	0.6465	0.6646	-0.899	0.8412	-0.2347	0.208	0.0079	0.0024	0.9462	0.7572	-0.3671	0.2945	-0.8023	0.0314	2.3756	0.2582	1.5697	-0.575	-0.4189	0.896	-1.6618	-0.5652	0.6862	0.1503	0.2881	-0.0979	-0.7887	0.8232	-0.7184	-0.557	0.0926	-1.0384	-0.9014
AAK1	T620t	0.5444	0.0007	1.1136	0.5094	0.2006	0.1246	0.7003	0.5542	1.0124	0.1986	0.2363	0.3371	-0.2283	-0.7454	0.4583	-0.4738	1.1914	-0.5821	0.2091	-0.519	0.1148	0.0594	0.2075	0.5317	0.8734	-0.3589	1.3032	-0.7878	-1.0633	-2.6884	-0.9431	-1.6619	-0.4429	-1.3431	-1.3228	0.1641	0.105	0.1786	0.574	0.4831	0.4702	-0.0868	-0.7681	-0.1573	0.2901	-0.1333	-0.1555	-0.4592
AAK1	T674t	0.647	0.2572	0.1809	0.6041	-0.1685	-1.2378	0.1036	0.1261	-0.1915										0.4662	-0.5453	0.1473	0.6105	0.74	0.5592	0.3769	-0.5186	-0.841	0.2429	0.825	0.2016	0.2645	-1.5615	0.8388	0.3284	-0.3637	-0.3714	-4.3649	-0.3677	-0.7373	-0.0241	-0.9038	-1.1927	0.4023	-0.364	0.6446	0.351	-0.999	-0.4482
ABL1	S16s	0.6249	1.1377	-0.8281	0.2924	0.485	1.5086	-0.3388	-0.1395	1.1121	0.3224	-0.0258	0.4265	1.7535	1.0339	1.824	1.3766	-0.6468	0.5627										0.2526	-1.4843	-0.4417	1.9205	0.0441	-0.019	-1.1143	0.9198	0.572	0.6107	-0.4555	1.2391	0.3132	0.8038	-0.1711	-0.5683	-1.2795	0.0642	1.0058	-0.4181	0.8049
ABL1	S199s																																					-1.955	0.7353	0.325	2.1956	-0.0226	1.094	-0.5967	1.6599
ABL1	S588s	-0.0297	0.6046	0.1667	-0.1973	0.4783	1.89	0.4864	-0.5359	0.4265	-0.6056	-0.3667	0.1015	-0.4069	0.4661	0.9552	0.4049	-0.2924	-0.9384	-0.1294	0.4959	0.2996	0.9824	0.6788	-0.1157	0.39	-0.7192	0.1943	0.6522	0.95	0.5185	1.4489	0.8035	1.3455	1.3106	0.1182	-0.4267	-0.5564	-0.5537	-0.281	1.0535	0.104	-0.2772	0.0353	-0.6731	0.072	-0.4013	-0.9088	-0.5583
ABL1	S639s																																													0.4297	-0.0644	-0.0439	-0.6629
ABL1	S678s N683n																																													1.3049	0.531	-0.5165	-0.2611
ABL1	S702s	-0.0234	0.7136	-0.4575	-2.4058	0.8957	1.3528	0.3976	-0.968	0.3115	-0.0643	0.0482	-0.0773	1.642	1.1933	0.9049	1.509	-1.963	-0.159	0.0062	0.3208	-1.4745	1.6148	-0.1218	-0.6512	-0.3275	-0.8994	-0.6273										-0.0727	-0.7279	-0.6556	-0.7051	-0.2108	-0.4337	0.1983	-0.4054	0.5677	-0.0108	-0.8842	0.7462
ABL1	S739s	1.0855	0.7379	0.2394	-0.1353	0.4667	-0.0447	1.4294	0.4214	0.0201	-0.5537	0.7846	0.5257	-0.024	0.0835	0.0483	1.9474	-0.7892	-0.5275	-0.4349	-0.0214	0.0379	1.5003	0.596	1.4047	0.7834	-0.4613	-0.8851	-0.0354	0.2202	0.2612	-0.1479	-0.9581	1.4106	0.2598	-0.1943	0.107	-0.722	-0.2218	0.4809	-0.4324	0.1553	-0.7221	-0.1687	-0.2892	0.2148	0.1386	0.5125	0.7205
ABL1	S827s S828s	0.1359	0.5177	0.2163	-0.0292	1.097	0.7903	1.8733	-0.0345	0.0324	0.5433	0.2717	-1.7237	0.6933	0.3279	0.6107	-0.0228	-0.3067	-0.2773	-0.2957	0.0865	0.3026	0.8446	0.2884	0.0531	0.5455	0.2859	-0.2572	0.8399	-0.4675	-1.2062	0.918	0.3939	-0.2773	-0.004	0.2256	0.4481	-0.5992	-0.4986	-0.242	1.0811	0.489	-0.2174	-0.3232	-0.5806	1.4445	0.732	0.2647	0.4618
ABL1	S827s S828s T833t
ABL1	S828s	0.2321	0.0654	0.7022	0.245	0.3669	0.257	0.2725	-0.2941	0.655	-0.1217	0.6801	1.7723	0.8819	0.709	0.2571	1.2799	-1.3175	-0.8853	-0.37	0.1826	0.0719	-0.3988	-0.3124	-0.1248	1.0982	-0.5432	0.9184										-0.0683	0.2248	0.8355	0.1854	0.6361	0.8396	0.8884	-0.242	0.6775	1.5016	0.4304	0.315
ABL1	S903s																																													0.9865	-6.0872	0.1088	-2.8738
ABL1	S938s	0.2542	0.9842	0.7713	-0.5695	0.2056	0.1967	0.6159	-0.1276	0.586	0.1964	0.9486	0.2835	0.7976	-0.3841	0.6519	0.8093	-0.6341	-1.0354										0.5438	-0.285	-0.1583	0.8144	0.3221	-0.013	-0.5058	-1.0341	-0.5582	-0.1823	0.134	0.1377	0.9968	0.8483	0.1948	-0.3955	0.1026	0.7904	0.2515	0.3763	0.1609
ABL1	T632t																																					-1.9561	0.4584	-0.1842	0.3079	-0.4178	0.1812	-0.5612	0.1912	0.4971	-0.3918	-0.9449	-0.3253
ABL1	T711t	3.841	1.5073	-2.2165	-0.2234	0.7045	-2.939	-0.1728	0.3877	-0.8326	-0.9613	2.214	-3.271	-1.0242	-0.8334	-1.7853	-0.259	-1.1245	-2.444	-0.3323	-1.1271	0.9412	1.5119	1.5243	0.8949	1.0682	0.0751	-0.3748																		-0.6809	-1.7165	1.3117	-0.4134
ABL1	T754t
ABL1	T800t	0.4104	1.16	0.2394	-0.1843	0.618	0.1461	0.6843	-0.189	-0.1823																			0.3189	0.4754	-0.0576	0.696	0.1078	0.7382	0.699	-1.2727	-0.0989	-1.2354	0.2486	0.0673	0.4791	-0.1869	0.0248	-0.5528	-0.494	1.079	0.4698	0.3106	-0.0262
ABL1	T871t	1.3015	2.4161	0.6561	-1.1179	-0.097	0.6307	0.3278	0.4491	0.9173	-0.8994	0.3521	1.6569	-0.7041	-1.0672	-0.0599	0.3279	-0.8335	-0.338	1.2269	-0.3676	-2.3881	-0.0934	-0.6237	0.0494	-0.9495	-0.101	-0.463										-1.2134	-1.816	-0.2571	-1.149	0.4719	-0.9275	-0.9509	-0.0411	-0.0315	-0.6502	0.2204	0.2472
ABL1	Y204y	-0.342	-0.3164	0.1117	-0.2398	0.1907	-0.0758	1.1165	0.9664	0.836										-1.9091	-0.5282	0.412	-0.1481	0.6104	-0.3743	-0.3706	2.0137	-0.6794
ABL1	Y412y	0.0003	0.0633	0.0284	0.8767	-0.6558	-0.2101	0.0163	0.5938	0.3759	0.0782	0.7701	-0.6332	-0.4826	-0.5814	-0.2367	0.6787	0.9098	-0.0256																											-0.866	0.6076	0.4829	-0.7014
ABL2	S1000s																																					-0.5323	0.0521	-0.4972	0.4383	1.0724	-0.2554	0.2408	0.4196
ABL2	S150s
ABL2	S602s	-1.4114	2.0304	-1.2395	-0.3002	-0.8786	-1.1989	-0.8539	-0.9838	-0.6286																			0.1523	-1.4869	-0.1471	0.0636	-0.436	-1.5807	-1.1966	-0.2754	-0.4915	-1.2178	0.1742	-0.7449	-2.6837	-0.0859	1.0287	-0.9467	0.451	-0.1601	-0.2616	0.4698	-0.5326
ABL2	S620s	-1.3783	2.2263	-0.4327	0.4866	-0.2317	0.5684	-0.6153	-1.1919	-0.1194	-1.1546	0.9695	0.2819	-0.5712	1.1811	1.4231	-0.2894	-0.8034	0.7749	-0.9055	0.9132	0.5036	-0.2411	0.1301	-1.5223	-1.6896	0.7997	-0.5551	1.2638	0.2024	0.8691	0.6769	-0.3953	-0.648	1.274	-0.5713	0.1718	-2.4639	-0.3096	0.2496	-1.51	1.0878	0.4166	2.5321	-0.3817	-1.1922	-0.5506	-1.3141	-0.6978
ABL2	S631s	-0.9051	0.6187	0.0248	0.9632	-0.9069	-0.7279	0.1575	-0.417	-0.4277	-0.9348	0.2508	-0.5925	-0.6727	0.6817	-0.0721	-0.6957	-0.2687	0.1442	-0.9786	0.9487	-0.0892	-0.6827	0.7436	-0.2404	0.8003	0.421	1.1669	-0.5936	-0.6818	0.3041	-0.1669	0.8414	-1.3144	-0.4494	0.4331	-2.2698	-1.7948	-0.8827	-1.1874	-1.0028	0.3196	1.3566	1.0584	-0.1041	-0.4534	-0.5028	-0.3327	-0.6023
ABL2	S655s	0.0586	2.305	-2.197	0.4376	-0.4562	-1.4967	-1.3793	0.7187	-0.2038	-1.4275	-0.2798	-0.0107	-1.1028	0.6893	3.1973	-0.8406	-3.4927	-0.1469	-2.4752	2.7428	0.3514	-0.0917	0.6716	-1.2216	-1.12	-0.2402	-1.1737										-1.6511	-1.484	0.9574	-0.8131	0.8295	3.0271	1.7443	-0.8227	-1.8259	0.9139	0.8932	-0.4427
ABL2	S671s	-1.1275	1.0691	-0.0762	1.2717	-1.0316	-0.214	-0.6618	0.1558	-1.0641																												-2.2829	-0.0744	-0.2885	-1.1293	1.0604	1.5484	1.0853	0.3979
ABL2	S72s	-3.2269	0.7278	-2.9541	1.2554	-2.0044	0.5976	0.9172	0.0607	-0.736	-1.7976	0.0176	-0.1634	-1.8815	0.3295	0.6991	0.1168	-0.6579	0.4232	-2.04	1.5963	-0.5106	-0.3806	-0.5103	-0.7961	0.8078	-0.1972	-0.332	0.0698	-0.6486	1.3632	1.2268	-0.1227	-1.3164	-0.643	0.55	-0.2285									-0.9491	0.6248	-0.1456	-0.0427
ABL2	S783s	-1.6843	1.4992	-0.4096	0.862	-1.4723	-0.2257	-0.6385	-0.1772	-0.8586										-1.1119	0.1773	-0.0508	0.2187	-0.0606	-0.3963	0.4743	-1.0509	-0.1089	0.1523	0.862	-0.1658	-0.1818	-0.1743	0.7954	1.2709	-0.0512	-0.0951	-1.8727	0.1712	-0.6053	-2.4492	0.3812	0.3118	0.9507	-0.7519	-0.9475	-0.3401	0.1662	-0.6812
ABL2	S817s										-1.0364	0.5	-0.1504	-0.637	-0.3932	0.7494	-0.9891	-0.4143	0.452	-2.2653	1.4515	-1.5528	-1.7152	-1.8074	-2.0028	-1.2362	-0.2873	-1.2632										-0.6562	-0.1176	-0.1389	-0.825	0.4941	-0.4119	0.3683	-0.4113	-0.6558	1.7486	1.6219	0.8251
ABL2	S819s S820s	-0.3815	2.4646	-0.0496	0.0083	0.0676	-0.288	0.1269	-0.0721	0.8467										-1.126	-0.0017	-2.7932	-0.7026	-2.6188	-0.6879	-1.8525	-1.796	-0.65	1.1554	1.0546	-0.7214	-0.1521	-0.9811	0.9512	0.5206	-0.6476	1.5174
ABL2	S866s	-1.9288	1.6204	-1.1597	-0.1582	-1.0399	-0.3405	1.2126	-0.8371	0.3422																																				-0.5068	0.016	-0.3524	-0.2482
ABL2	S936s	-2.1291	-0.5365	-2.3672	-0.2643	-3.8503	-0.8155	-0.5818	-2.9182	0.8023	-0.1935	-2.7126	-0.807	-0.9385	0.9109	3.3009	-1.9358	-1.6671	2.1896																			-1.582	-2.7641	-0.2194	-1.3532	1.9793	0.1186	1.9327	-2.3111	-1.884	-0.3382	0.0415	-1.1876
ACTR2	S212s																																													0.7512	-0.0912	0.4156	0.6086
ACTR2	T122t	0.7589	0.0593	0.6206	-0.4356	0.4218	-0.2121	0.3656	0.6315	0.6136	0.7068	-0.849	0.7695	0.2332	-0.4342	0.3729	-0.2984	-1.3444	0.2564																			0.9924	-0.2084	0.9813	0.6728	-0.3562	-0.1575	-0.1036	0.1971	1.1214	0.9541	1.4988	1.381
ACVR1	S501s										0.1346	0.2476	0.2916	-0.7313	-0.8137	-0.7352	-0.0067	4.0025	-0.9854
ACVR1B	S168s																												-1.2715	-0.7239	-1.9258	6.5333	-0.4848	0.5529	-0.9572	-0.7025	1.2563	-1.7937	0.6028	1.2026	-1.5996	-0.63	-1.0934	-2.0591	-1.8189
ACVRL1	S160s	-0.4777	0.334	0.7057	0.3707	0.3104	-0.0311	-0.3489	-0.0107	0.2962	0.4262	0.0064	-0.4657	0.0474	-0.1412	-0.4532	-0.4917	-0.9236	-1.1249																											0.3465	-0.4147	1.1936	0.1958
ACVRL1	S160s S161s
AK1	S194s										1.1443	0.6045	-0.7079	0.0017	0.3204	1.0969	0.5033	0.5349	-0.9247	-1.1814	0.1616	1.7544	0.2403	1.2977	1.3057	0.1352	1.117	-0.4442	0.8124	-2.5854	-2.709	-1.199	-0.9744	0.1723	-1.8265	0.1301	0.187	0.2224	0.835	0.2622	-0.6709	-0.257	-0.0011	0.8274	-2.4095	-0.2887	0.51	1.2559	-0.6133
AK1	S197s	1.8678	0.7217	-1.1863	-1.1489	0.5349	1.1893	1.5473	1.2062	1.862
AK1	S54s	1.9467	-0.0518	-1.9948	-1.5946	0.8708	1.1407	2.0275	0.3342	1.2424	1.5486	0.7991	-1.1646	0.6033	0.4722	0.946	0.7664	0.0239	-0.9475	-0.7734	-0.128	1.6804	0.1208	0.3262	0.242	-0.0521	0.6155	-0.3561										0.3518	0.6192	0.3879	-0.0043	0.412	-0.3072	1.0754	0.0219	0.0626	0.5329	1.4676	0.1994
AK2	T195t										0.6129	-0.9439	0.9694	-0.3626	0.0866	0.629	-0.1785	-0.3715	0.1806
AK3	S37s
AK3	T226t																																					-1.0335	2.1226	0.0422	0.7676	-0.216	-0.5643	1.9242	-0.4054
AK4	S47s
AK5	S113s
AK5	S181s	3.5808	-1.2857	-0.5727	-2.7535	0.6563	1.3159	0.2739	2.6729	-0.5473	-0.5968	2.5147	-0.4641	-2.2787	-4.3647	-2.0886	-0.9104	-2.8694	-2.5774																			-0.156	-4.7334	-0.5664	-3.428	-3.5592	-5.6779	-3.1119	1.2386	-3.4211	-1.2686	-0.7463	-1.7234
AK7	T312t	-2.3105	1.1781	0.8174	1.8332	-0.8736	1.6759	-1.1057	-2.1195	0.7148																																				-0.7091	-0.5181	-3.492	0.416
AKT1	M446m T450t	0.587	0.3602	0.6915	-0.4814	0.3021	0.5373	0.2375	1.6363	-0.4446	0.2959	1.5419	-0.508	0.3289	-1.5834	-1.8143	0.7842	0.4542	0.27	-1.7546	-1.1561	0.2316	0.3449	-0.0336	-0.3981	-0.024	-2.7397	-0.2145	0.3998	0.6183	-0.7382	-0.3319	0.1309	0.4641	-0.0666	0.8315	0.2652	-0.6661	0.6237	0.1616	-0.0847	0.6224	0.5145	1.2129	0.5456	0.116	-0.6598	0.611	-0.5271
AKT1	S124s S126s S129s	-0.514	0.2451	-0.6047	-0.7082	0.5349	1.1348	-0.151	2.3914	0.0416	0.7388	0.0916	-0.482	2.3122	0.0972	0.0742	1.0938	-1.645	1.5892	-0.2261	-0.9257	-0.4559	0.1855	-0.6273	-0.3009	0.4687	0.1017	-0.1143	1.0697	-1.1169	0.6584	-0.5709	1.4747	0.2394	0.5816	1.6236	0.8446	0.1807	0.649	-0.8505	-0.9712	-0.0962	0.9294	-0.7072	0.5948	-0.0362	-0.2462	-0.4837	-1.1363
AKT1	S126s	0.3835	1.0893	0.4894	-0.6168	-0.6026	0.7631	0.6698	2.3617	0.1382	0.0418	1.2316	-1.15	-0.6756	-0.3734	-0.0858	0.6876	0.0477	0.2625	-0.7144	-1.2838	-1.1019	-0.0967	-1.2353	-0.5045	-1.5359	-0.4019	-0.0141	1.2606	-0.9727	-1.4933	-0.057	0.0983	1.2785	-0.698	-0.6166	0.1775	-1.1454	-0.1027	-0.1552	-0.0847	0.2084	-0.2677	0.6064	-0.4014	-1.0212	-0.1429	1.2182	0.2013
AKT1	S126s S129s	0.5744	0.5036	0.4557	-1.5064	-0.1137	-0.035	-1.455	2.2448	-0.2713	0.0407	2.0967	1.0441	-0.6613	-0.7363	-0.5964	0.965	0.5713	-0.9733	-0.6401	-1.0863	-1.0664	0.0727	-0.7334	-0.0203	-0.2844	-0.2156	0.0434	1.0939	-0.6333	-1.0346	-1.0997	0.1458	0.5884	0.1378	-0.2397	0.9609	0.0294	0.3007	-0.2546	-0.4377	-0.115	-0.0704	0.3216	0.3369	-2.1271	-2.019	0.4829	-0.2299
AKT1	S129s	0.8725	0.3016	0.0035	-1.7284	-0.3564	0.8682	0.1284	2.5678	0.4419	-0.2167	1.2075	-0.7697	0.086	-1.4012	-1.1924	1.2334	0.0872	0.355	-1.3253	-0.9902	-0.8861	0.227	-0.1002	0.4565	0.5998	0.464	0.5216	1.0195	-0.4381	0.1568	-1.364	0.5024	-0.5376	-0.1138	0.1039	0.8122	-0.1352	0.2754	-0.1741	-0.364	-0.4024	-0.1766	0.6886	0.709	0.7669	-0.8378	-0.5149	1.7645
AKT1	S2s																																					-0.4028	-0.0328	1.4126	-1.1108	-0.115	-1.8811	-0.1446	-0.0726
AKT1	S475s T479t	0.1722	0.5985	0.7766	0.1716	0.1374	-0.434	0.5199	0.9188	2.819																			1.0114	-0.0924	0.733	-0.5794	-0.0875	0.1841	-0.1809	1.7405	0.4653									0.494	1.3848	1.8763	4.2231
AKT1	S477s	0.8063	0.0956	0.3972	-0.3165	0.347	0.3855	0.0833	1.0041	1.8666	0.192	-0.3924	-0.7372	0.479	-0.4919	-0.1849	1.4661	-0.7575	-0.7822	0.3341	-0.0412	0.0054	1.2264	0.7562	1.0379	-0.1402	0.4804	0.0287																		0.4579	0.6899	0.0218	2.003
AKT1	T308t	-0.0786	-1.0393	0.0443	-0.8029	0.3071	-0.033	-0.0841	0.1221	1.635																			1.0357	-2.4718	1.076	-0.535	1.7012	-0.9339	-0.2816	0.7981	1.0104	0.3244	-0.1325	0.8066	0.8572	-0.5034	-0.5493	0.7042	0.2168	1.1496	2.2291	2.5475	4.2011
AKT2	C124c S126s	-2.0282	0.6066	-0.0798	0.2956	-0.7522	0.7319	-1.0155	0.2549	0.4725	0.7786	-0.1624	1.4212	0.629	0.3553	1.1579	-0.8317	-0.245	-0.3516	-0.4266	1.2054	-0.1572	-1.4712	-1.05	-2.4173	1.2705	0.0382	-1.5678	-0.8929	-0.4585	-1.9631	0.9646	-1.194	0.0934	-0.2694	-0.2516	-1.2806	-0.3271	3.4295	0.1729	1.1127	0.1468	0.7594	0.0778	-0.9566	-2.6353	0.7224	-0.3327	-1.6518
AKT2	S128s	-1.0439	0.5278	0.0142	1.3648	-0.2916	-0.6695	-0.6807	0.8435	0.6734	-0.9591	-2.5647	1.9218	0.0989	0.8411	0.8226	-2.886	0.6013	-0.1848
AKT2	S302s	-0.5013	-0.4032	-0.6561	-0.4585	-1.0549	0.1869	-0.7419	-0.4308	4.1778
AKT2	S34s	1.7337	-0.6435	-2.8761	-2.3177	0.7943	0.5159	0.7804	1.3806	3.7361										-2.1368	-0.9573	1.9155	3.1089	1.9453	2.2098	1.6302	1.0822	-0.7315	1.3286	-1.7012	1.5906	-2.1212	-1.651	-1.9947	-2.1651	2.5636	1.0867	0.2893	2.0943	1.5345	-0.5958	-0.0893	-1.0771	1.5714	-0.7066	1.6045	0.5865	0.2515	0.6912
AKT2	S447s	0.7731	1.2205	0.7341	0.4034	0.5931	1.3431	0.4224	1.125	1.9233	0.0815	-0.9648	1.3269	-0.6756	0.1442	-0.8129	0.004	-0.3288	-0.664	-1.4551	-0.1899	-0.1868	0.7068	-0.2423	0.3538	0.8228	0.1078	-0.2839	-0.2781	-1.0646	-0.7046	-0.3679	0.1661	-0.51	-0.8184	-0.0655	0.0955	0.3716	1.7624	0.5086	0.2407	0.282	0.7294	0.758	-1.2204	0.2148	-0.0031	-0.2064	-0.6721
AKT2	S474s	0.3615	-0.3971	-0.2589	-1.5668	0.2672	-0.1556	0.351	-0.7024	3.1778	0.7433	-0.4245	0.1941	0.1889	-0.3082	0.4918	0.2134	-0.1058	-0.673	2.0242	0.1681	0.9383	1.9203	0.7292	1.1113	-0.6779	0.1999	0.0861										-0.0101	0.9884	0.4734	-0.8184	0.2272	-0.5058	0.0226	-0.6574	-0.7342	1.3868	1.0475	0.5242
AKT2	S474s S478s																			0.2987	-0.0635	1.3315	1.3409	0.8803	1.3552	-0.2901	0.202	-0.1704
AKT3	S34s	0.7731	-1.6533	-1.321	-1.6027	1.6956	-0.5352	0.9186	0.0448	-0.3096	1.5906	-0.2814	0.2396	0.749	-0.1169	3.1074	-0.0532	-1.9693	-0.385	-1.7074	0.1813	0.2641	1.3741	3.2963	0.7316	0.4837	0.157	-0.6206										0.9979	-1.3352	0.5375	1.1062	-0.0072	-0.6377	-0.8276	-0.3798
AKT3	T122t	-1.0092	-0.4557	-0.1348	-0.5124	0.6446	-0.7143	-0.6662	-0.7737	-2.291
AKT3	T447t	0.4987	-1.2292	0.1738	-0.0292	0.9972	0.3037	0.3729	0.2866	0.0539																												-0.3864	-0.2099	-0.4268	0.3764	0.8141	-0.318	-0.3104	-0.175	-0.0817	0.4142	-0.2293	-0.5088
ALPK1	S548s	1.4719	-0.3083	-5.4064	-0.9498	0.5798	-2.0106	-3.1722	-4.254	1.1243
ALPK1	S563s N564n
ALPK1	S721s	-0.2158	0.233	-1.4221	0.0296	0.4517	-0.4495	0.2317	-1.3723	0.0569	-0.599	-0.6304	1.4017	0.6733	0.6923	1.4688	-1.2146	-1.8396	-0.5396	0.9415	-0.9139	-0.1602	1.6928	1.1951	-1.3004	0.0828	0.9574	-0.3481	0.3675	1.0087	0.5912	1.8994	-1.91	0.9867	0.7631	0.7003	-0.3276	-0.0606	-1.4453	-0.0056	-1.8459	1.1477	-0.805	-0.258	-0.0037	0.3873	0.7895	0.4501	1.9572
ALPK1	S721s S724s
ALPK1	S783s																																					0.6941	0.2114	-0.8555	0.8361	0.9287	-0.1194	0.4491	0.9117
ALPK1	S809s
ALPK1	S957s	-0.5865	0.754	-1.7093	-0.9482	1.4545	0.7494	1.1689	-0.6885	-0.075	-0.5724	-1.4793	1.1026	0.439	-0.044	0.4964	-1.0589	-0.8509	-0.1515	-1.6791	-0.4124	0.27	0.7665	1.5243	-0.7099	0.656	1.2235	0.1502	1.0567	-1.0939	-0.4212	0.9202	-2.6152	-0.8314	-1.3431	0.8411	0.7741
ALPK2	S260s										-4.661	0.5386	-5.049	-4.4534	-5.4851	-5.6218	-4.8097	0.7469	-5.2369
ALPK2	S534s										1.1653	1.1753	-0.1797	2.5593	1.0263	2.237	0.9292	0.0777	1.2526
AMHR2	S236s																												0.2898	3.7122	-0.2105	-2.0472	0.8767	-1.4229	-0.6034	-1.423	-1.5856
ANKK1	S114s	-1.3531	0.3218	0.3972	1.4219	-2.4817	-3.957	2.1963	-1.7726	-0.0811	-1.1259	0.2556	2.9165	-2.2673	-2.5626	-0.1819	-1.3524	1.1692	-2.3742	-1.0505	-1.9893	-2.3645	-0.3888	-0.3772	-0.7337	2.1941	-3.5708	-0.2078	-0.2134	-0.1192	1.3855	0.7827	-3.0098	-0.7288	-1.3202	-1.862	-1.0328	-0.4873	0.0417	-1.581	-1.643	-2.3547	-1.9083	-0.9864	2.2603
ARAF	M220m S222s	-0.0613	-0.1124	-0.1791	0.4001	-2.1009	-0.5508	-2.4984	0.5938	-1.4062	-1.4407	-0.4856	-0.1586	0.1318	0.0592	0.7647	-0.0514	-0.8445	0.5187										-0.2198	0.2113	1.0089	0.2582	-0.0929	0.9393	1.1139	-0.8146	0.8293
ARAF	S157s	1.147	0.5016	-0.4664	0.09	0.6862	0.1558	0.1691	0.352	-1.2881	-0.4388	0.0192	0.5208	-0.3612	-0.1381	0.1504	1.1672	0.2454	0.4869	-2.0047	-0.1399	-0.4721	0.6752	-0.1667	0.0787	-0.7135	-0.0478	-1.3246	1.5534	0.2406	0.7087	0.586	0.1946	0.1407	0.0509	1.9934	1.7099	-0.2712	-0.5135	1.3434	-0.9778	0.8928	-0.6146	1.0797	0.9157	-0.0001	0.598	0.2597	1.1388
ARAF	S162s	0.7605	1.4972	0.3422	-0.5646	-0.0604	0.7845	0.175	0.8455	-0.0765	-0.874	0.0225	-0.2041	-0.3412	-0.5374	-0.3815	-0.0461	-1.3856	-0.6548																			-0.2811	0.256	-0.7524	-0.4641	0.8278	0.0261	0.7793	-1.0098	0.8265	-0.8053	-0.3951	1.614
ARAF	S186s	0.9466	0.954	0.0319	-0.2757	0.3586	2.0633	0.4486	-0.0047	-0.2989	0.1257	0.7621	0.8686	-0.1212	0.504	0.6168	0.6447	0.0935	0.5005	-0.2627	-0.7941	0.4401	0.4063	-0.3052	0.6766	1.1562	0.5725	-0.2372										-0.4632	0.0997	0.6871	0.5424	1.1015	0.1635	0.843	-0.4467	-1.6126	0.4257	0.1974	0.5132
ARAF	S212s	0.087	1.2205	-0.399	0.1373	1.0022	0.8351	-1.1392	0.4472	-1.0227	0.0937	-0.2284	0.6118	0.6476	0.2414	0.4385	1.3121	-0.0156	0.5096	-1.908	-0.4992	1.1024	1.0272	1.8715	0.8032	1.2125	0.8304	-0.1477	-0.2732	1.2434	0.0058	0.4126	0.4699	1.6315	1.7437	0.5572	0.877	-0.6255	0.5195	-0.0911	0.2302	0.1485	0.3513	0.0594	-1.1909	0.1144	0.3204	0.6503	-0.3748
ARAF	S257s	-0.0896	1.0671	-0.3334	-0.3442	-0.5843	0.0546	-0.298	-0.5616	-0.0627	0.3301	-0.7702	2.8222	0.8319	1.1386	-0.7062	1.4983	-1.1404	0.1002	-0.4172	-0.5308	0.3809	0.2685	-0.0102	-0.5925	-0.2357	0.7424	-0.682	0.4888	1.5496	-0.4342	0.3385	-0.5607	0.6416	-0.367	0.457	1.3859	-1.6083	0.2128	0.4721	-0.4469	-0.5137	0.1445	1.5643	0.3054	0.1787	-0.0357	-0.4016	-0.1528
ARAF	S259s										-0.2178	-0.1608	-0.5194	0.989	0.0471	0.0772	1.2442	-0.332	0.7946										0.45	0.1743	-0.5834	0.2011	-0.0264	0.4523	1.2694	0.6335	0.7569	-2.3586	0.3751	-0.0559	1.5066	1.6884	-0.6064	1.6096	-1.3504	-0.008	0.4659	0.9195	2.4525
ARAF	S269s	1.3662	1.6184	0.5497	0.1324	1.2616	1.2477	-1.7911	1.7295	0.5017	0.2351	-0.3152	-1.9155	1.6492	0.4752	-0.2688	3.0748	-0.96	1.2389																			-0.6529	0.0417	-0.1892	-0.6129	1.0143	-0.065	1.4608	0.1892	-0.6322	-0.0969	0.1006	1.0746
ARAF	S269s S274s	1.841	2.0889	-0.5515	-0.0292	1.5326	1.8725	-0.787	1.5808	-0.509	-0.3062	-1.2944	-0.508	1.4163	0.7637	0.5741	2.937	-1.1499	2.1062
ARAF	S274s	4.0066	-0.5526	-1.4682	-0.496	-2.4152	-3.739	-4.5751	-1.6755	-2.8386	-2.7863	-1.0645	-9.8679	-3.1046	-0.8729	-3.4025	-0.5883	-0.0298	-2.2439	-1.2534	-3.1016	1.7573	-2.688	1.7816	-1.537	-0.1046	0.028	-0.0368										-3.3832	1.9797	-1.3459	0.3869	-0.2519	1.879	3.67	-1.5689	0.5912	-3.407	0.1284	-0.7785
ARAF	S299s	0.8899	1.4952	-1.321	-0.7131	1.6773	0.8701	-0.1438	0.8019	1.0277	0.719	-0.6545	1.5528	0.3661	-0.838	0.0803	0.5033	-2.0199	-1.2098																			0.8948	0.2352	1.7985	-0.0175	1.1426	-0.3575	1.8959	0.4963	0.5081	0.688	1.233	1.2801
ARAF	S458s	0.781	0.7762	0.2908	0.4001	0.904	0.6054	-1.4026	0.2648	0.5523	0.6759	-0.7558	-0.3016	0.9162	0.1989	1.4124	1.364	-0.1279	0.6097
ARAF	T181t	-0.0139	0.7682	-1.1987	-0.4471	-0.0222	0.7709	-0.4202	-0.1058	0.3989	-0.2477	-0.8362	1.1075	-0.2526	0.1397	0.4492	0.0398	-1.3808	-0.4547	-0.4797	0.1155	0.5362	0.9574	0.4054	0.5152	-1.298	-0.3528	-0.6513	0.0148	0.4371	-0.3298	-1.0277	0.1295	0.47	-0.4692	1.1178	-0.0874	-0.6145	0.3453	0.3313	0.076	0.9715	1.328	-0.071	-1.2047	0.0046	1.3925	0.6274	1.5884
ARAF	T181t S186s	0.3378	1.0711	-0.9203	-1.5342	-0.2035	0.6696	-1.2832	-0.0919	-0.0458	-0.3482	-0.632	1.9494	-0.3641	-0.5298	0.6016	-0.6295	-1.1767	-0.2288	-0.442	-0.5164	-0.0759	0.1855	0.9145	0.5372	-1.9162	0.333	0.0354																		-0.8236	-0.0146	-0.1112	1.4709
ARAF	T215t M227m
ARAF	T253t S257s										-0.927	-1.0532	1.8535	-0.7598	-0.4494	-2.0886	-0.5776	-1.5042	-1.4266	-0.3559	1.3318	-0.617	1.2513	-0.7208	-1.0217	-1.4704	-0.3753	-1.6533
ATM	S1881s
ATM	S1981s	-0.5092	-2.6348	0.7784	-0.0243	-0.4629	-1.4247	-1.2585	-1.4912	0.4327	-0.5614	-0.1303	0.1242	-0.024	0.1761	0.6747	0.5033	-0.7417	-0.4744																			0.8104	0.1608	0.3954	-0.6603	0.5027	-1.2268	-0.2708	0.3802	0.9536	0.3932	-0.2572	0.482
ATM	S367s
ATM	T1885t	-0.648	-1.7704	-3.4471	0.4278	0.3969	0.6249	-0.2674	-1.2454	-0.0765	-0.5415	-0.6127	0.6736	-0.3369	-0.208	-0.8632	-0.5543	-0.7496	-0.2288	-0.0233	-0.3334	-0.6244	-0.7126	-1.3955	-0.7979	0.0415	-0.9076	1.3112																		0.414	-0.7019	0.2187	-0.3491
ATM	T1985t
ATR	S428s	-1.1133	0.4935	-0.0709	0.374	-0.4629	0.1772	-1.8362	-1.398	0.195
ATR	S435s	-0.3862	1.2044	-0.2199	0.1634	-0.7223	0.6054	-0.5119	-0.7519	0.2042	-1.3678	0.0723	1.1709	-0.3555	-0.5177	-0.1438	0.6411	1.2911	-0.2515	-0.8253	0.6367	-0.4913	-0.4486	-0.0102	0.2328	0.8078	-1.3989	-1.0641	-0.147	0.0837	-0.2142	1.0915	1.4219	0.6948	0.0524	-0.6285	-0.5849	-0.7429	0.0208	0.6821	-0.5312	0.3915	0.2044	0.279	0.2266	0.9881	0.7378	-0.7791	1.3058
ATR	S464s
ATR	T1989t	-1.525	1.2327	-0.4504	1.3125	-1.1912	-0.2744	-3.6742	-0.6489	0.3866	0.6869	0.5032	0.7321	-0.6012	-0.4949	0.1306	-0.5614	-1.0344	0.5566																											0.8359	0.8737	-0.3984	0.3627
AURKA	S10s	0.9135	-0.7223	0.3582	-0.4781	0.3436	0.2901	1.214	-0.7341	0.4787
AURKA	T292t
AXL	S612s M623m
AXL	T509t	1.5003	1.1862	-1.0639	3.4508	1.3264	-0.5001	-0.7375	0.8554	-0.6378
BCKDK	S31s M42m	1.8378	-1.3322	-5.949	-1.2632	0.4135	0.1091	0.9433	1.1943	0.2824	0.3157	0.3263	0.802	1.352	2.8739	0.3745	0.7306	0.1014	-0.0484	2.9806	-0.9902	0.2331	0.8064	0.1625	-0.5815	1.2687	3.8766	0.8115	0.9079	-4.42	-0.1695	1.3537	0.817	-5.0057	-6.1547	1.2467	-1.1358	0.2345	0.0953	-0.6858	0.7531	-0.1834	0.1173	2.9657	-0.1337	-0.0786	0.3453	-0.1194	0.6746
BCKDK	S33s T35t
BCR	S1039s
BCR	S122s	-0.3546	0.4531	-1.5746	0.1683	-0.2151	-0.4826	1.1063	1.0061	0.3713	-0.0831	-0.8828	-0.8444	-1.2128	-1.0551	-0.1285	-2.0503	-0.1089	-0.482	-0.4089	-1.2403	-0.6776	-1.1159	0.0222	-1.8506	-1.3692	0.2572	0.4522	0.0908	0.2075	1.1003	-0.4546	1.1371	-0.4942	-0.3396	-1.1248	0.1756	-2.1842	-1.0732	-0.589	-0.1044	-0.3888	0.9526	0.9465	0.1853	0.6555	-1.4504	-0.446	0.0362
BCR	S1264s	-0.8468	-1.5281	-3.3105	0.09	0.638	0.2395	0.8837	0.4491	-0.3694	0.4671	-0.1576	-0.4349	-0.747	0.7576	0.1138	0.6357	0.0176	-0.9035	-0.5422	0.3445	0.1326	0.6254	0.5565	0.9536	1.7576	-0.8707	-0.0822										1.0945	0.3885	0.105	-0.4944	0.8671	-0.3126	0.3456	0.2109	-0.7844	1.358	-0.441	0.1022
BCR	S215s	-0.1275	0.3824	-5.9951	0.8	-1.5288	-0.5663	-0.5221	0.3342	-0.0642	-0.5095	-0.529	-2.013	-1.2414	2.3182	-0.7992	0.8451	0.1362	-0.6442	0.9462	-0.1754	-0.0079	-0.7192	-0.1002	0.3795	1.2705	-1.5237	0.0153										-2.1941	-0.7993	0.5136	-0.8672	-0.192	0.6628	0.9762	0.3802	1.0681	-0.8608	-0.1768	0.0967
BCR	S238s																			0.1772	1.058	1.4897	0.0577	0.31	0.4052	0.9277	0.247	0.6646
BCR	S238s S239s
BCR	S301s
BCR	S354s	-0.3878	-0.9343	-4.9844	-0.5597	-0.1203	0.1558	0.466	-0.0464	-0.1164	-0.5393	0.0562	0.3696	-1.3842	1.1417	-0.5065	0.5713	0.3055	-1.1931	0.2091	0.3353	1.0166	-1.35	0.2183	-0.0863	0.6354	0.812	-0.3801	-0.6405	-1.0135	-0.08	0.2116	0.4794	-1.9376	-0.7163	-0.5665	0.492	-0.3239	-0.2158	-0.5148	-0.8764	-0.8815	0.8913	0.4151	0.4412	0.1018	-1.46	0.112	-1.0629
BCR	S367s S381s S382s
BCR	S371s	-0.1827	-0.0296	0.0621	-0.2447	-0.6225	-1.4091	0.1502	0.8951	-0.7053	-1.3281	0.5772	-0.6543	-1.2014	1.2206	-1.3646	-0.0353	0.2248	-1.2371	0.3978	-1.6142	-0.7678	-1.521	1.1016	-0.0221	1.7614	-0.3036	1.8843	-2.3831	0.8301	-1.085	-0.5223	1.4747	0.9827	1.91	-1.695	-0.28	-1.1597	0.448	-0.6242	0.0115	-0.423	-0.1493	0.4689	-0.5353	1.9982	-0.61	0.2548	0.2875
BCR	S381s S382s	1.0697	0.0573	-0.1951	-0.674	-0.3831	-0.4087	0.5839	1.0239	-1.2758										-0.3429	-1.1706	-0.3198	-1.6289	1.339	0.2053	0.7778	-0.3057	2.9557	-1.1874	0.6974	0.4234	0.1165	1.0571	-1.1449	-0.7559	-2.4847	-0.5125
BCR	S382s	-0.3199	-1.0232	-0.2855	-1.4705	-0.9767	-0.794	0.418	1.1012	0.3682	0.181	0.4276	-0.4235	0.1189	1.1356	-0.3511	0.7359	0.644	-0.2743	-0.2014	-1.7576	-0.1262	-0.925	0.3496	-0.8236	0.5698	-1.1307	0.9652	-0.3088	-0.6104	-0.9712	0.5522	-1.7215	-1.1173	0.6853	-1.1248	-0.968									0.3497	-0.7574	0.4156	-0.2666
BCR	S429s T432t
BCR	S459s	-1.2411	-0.2921	-1.1455	-0.8943	-0.0355	0.4341	0.0163	-0.0008	0.4357	-0.1438	-0.3715	-0.0871	-0.2269	0.8836	0.5878	-0.0944	-0.3937	-0.4289	-0.4101	-0.5203	0.3336	-0.5515	0.7202	-1.073	0.0003	0.5868	-0.1584																		-0.5068	0.2726	0.3615	-0.129
BCR	S459s S463s										0.6869	-0.73	-0.3764	0.036	1.7216	1.3667	0.3047	-1.501	0.1609	-0.4019	2.4414	0.0616	-0.0286	-0.2927	-1.5407	-0.9046	0.5786	-0.809
BCR	S473s	-0.2584	-0.3042	-1.5108	-0.4634	0.7261	0.4419	0.1851	0.9684	-0.8111	-0.2797	0.1993	-0.2626	-0.4984	1.1128	-0.188	0.5695	0.3783	1.0175										1.6101	-2.2702	-1.4802	-0.1691	-0.9798	-2.1328	-1.0655	-1.7332	1.8357
BCR	S698s										-0.8133	-0.1962	-4.5695	-1.9658	0.0137	-0.7946	-0.2662	2.0757	-2.2454	-0.3854	-0.7533	-0.277	-1.2819	0.6446	0.0806	0.1877	-0.928	-1.6893										-3.7396	0.524	-0.8631	-0.5405	-1.2819	1.5389	-1.2528	1.0122	-0.9146	-1.8965	-0.3721	0.304
BCR	T1049t	0.6548	-0.1265	-0.688	-0.3279	0.2189	-1.3274	-0.3679	2.3696	0.3943	-0.5592	-0.4454	-0.4365	0.1132	-0.4554	0.5132	0.251	0.3498	-0.3137
BCR	T359t
BCR	T432t										0.8648	-1.8717	-2.2454	0.4861	0.9367	0.6519	-0.1982	-1.5691	-1.7374	-1.1366	1.7451	0.3809	0.9906	1.3534	0.4235	0.1596	1.1518	-0.6807	1.2881	-0.2876	1.2867	1.487	0.1838	-0.5868	0.4596	0.2065	1.4812	-0.1088	0.4748	0.8581	0.981	-0.281	-0.5983	0.4038	-0.5609	-0.8173	0.0467	-0.2851	-0.4225
BCR	T693t
BCR	Y177y										0.6074	-0.7976	-1.0443	0.919	0.2353	0.6138	0.5516	0.1853	0.5627																			0.4067	0.2516	-0.1163	0.8664	0.3983	-0.4445	0.588	-0.872
BMP2K	N703n T705t N711n	0.9924	-0.4113	0.3724	0.5241	0.337	0.0935	-1.9163	1.5531	0.5784	0.16	0.1752	-2.7509	1.0734	-1.2783	-1.0994	1.7398	0.0366	-1.2629	-0.5575	-0.7375	0.6367	0.3515	0.9307	0.0512	0.3019	-0.3507	0.3573
BMP2K	Q1105q S1107s S1111s	0.3725	1.5881	-0.2004	-0.6185	-0.0505	1.7635	0.4369	2.4707	0.5186	-0.0411	0.0208	0.1194	-0.6155	-1.4528	0.1626	2.1801	-0.457	-1.2007	-0.6826	0.4432	1.1186	0.6537	0.6014	1.5019	2.6644	0.726	-0.3881	-0.8638	-1.1781	-0.3708	2.9294	-0.8401	0.9946	-0.6324	1.0677	-0.1084	1.1691	0.3945	0.354	-1.1596	-1.1929	-1.0513	-0.044	-0.4624	-0.3625	0.6325	1.0869	0.9572
BMP2K	S1029s	-0.3389	-0.4173	-0.4344	0.3805	-0.4446	-0.3853	-0.7331	-0.4467	0.3759	-1.1955	-1.3041	0.4899	-1.2514	-1.6092	-0.4303	-1.2021	-1.2701	-1.1294	-0.613	0.6236	-0.7648	0.7798	0.0851	-1.1922	2.2335	-0.1665	0.2678	-0.1729	0.1807	-1.1409	2.2357	-1.571	-0.5021	0.7402	-1.0365	0.0307	0.4901	0.1101	0.501	-0.086	-0.1047	-0.5765	-1.2018	0.2345	-0.7138	0.4047	-0.5887	0.4306
BMP2K	S1029s S1031s S1032s	-0.8736	-1.6371	-0.899	-0.7686	0.4351	0.0118	-0.2471	-0.6072	-0.4706	-0.0554	-0.6577	-0.2967	-0.6813	-2.215	-1.0888	-0.3503	-0.4918	-0.8777	0.2504	0.1234	0.1266	0.7715	0.4539	0.2658	2.166	0.157	0.2438	-0.181	0.0901	-0.3429	0.3639	-0.6679	0.1703	0.484	0.3663	-0.1199									-1.0056	0.2726	0.5043	-0.4812
BMP2K	S1029s S1032s	0.4403	-0.3244	-0.1756	0.1846	0.0327	1.1465	0.1502	-0.0543	0.2287	-0.1637	-0.5339	1.2619	-0.9142	-1.509	-0.7976	1.0384	-0.7908	-0.4107	-0.6401	0.0628	0.5672	0.5574	0.7921	0.0787	1.4953	0.6114	-0.0421	-0.0386	0.247	-0.7102	1.6118	-0.9757	0.0441	0.2507	-0.5069	0.5244	0.5175	0.3825	0.0736	-0.6063	-0.4504	-0.4568	-0.7738	-0.933	-0.0566	0.5272	0.3615	0.8269
BMP2K	S1032s	0.1801	0.0209	0.1383	-0.9482	-0.5843	0.8584	-0.1219	-0.09	-0.3372	-0.4796	0.6528	-1.2508	-0.9642	-2.2727	-1.6192	0.3118	-1.6861	-1.0582	0.0298	-0.9994	0.5731	-0.3972	0.0833	-0.3871	0.7553	-0.3405	1.9003	0.3901	-0.0005	-0.5461	0.6494	-0.6746	-0.9477	-0.5775	-1.1367	-1.0576
BMP2K	S1039s																												2.2718	0.6451	-0.6617	1.709	-0.2502	0.0954	-0.0437	-0.1299	-0.7202
BMP2K	S1046s
BMP2K	S1076s	0.1958	-0.4638	-1.0285	0.2352	-0.7123	1.8472	1.1282	0.1637	0.994	0.3047	-0.2509	1.0279	-0.1912	-0.3841	0.3958	0.6268	0.2074	-1.087	-0.5233	1.3304	0.6293	0.9259	1.2761	0.8527	3.0634	1.4159	0.5804
BMP2K	S1107s	-1.3547	-0.2881	-1.2466	0.5633	-0.867	1.0317	0.2128	0.5502	1.5522	-0.3957	-0.4696	0.6492	-0.2026	-0.7378	-0.5675	0.9829	0.016	-0.9824	-1.3878	-0.0833	0.1784	1.2264	0.6068	-0.3889	2.0218	0.0116	0.1209										0.2608	0.975	-0.804	-0.6933	-0.7789	-1.0853	-0.6888	-0.303	0.141	1.1436	0.1317	1.5076
BMP2K	S1111s																												-0.7829	-2.3187	-0.8444	2.6185	-1.2374	-0.3759	-1.154	1.1823	0.3281
BMP2K	S14s	1.3047	0.4531	-1.5232	1.688	0.3087	-0.0369	-0.6269	0.6731	0.721										0.3329	-0.3558	0.2346	0.6902	0.4737	0.4382	2.2016	0.0976	0.2184	-0.058	-2.8112	0.5223	1.5419	-1.1818	-0.9083	-2.2535	-0.6691	0.0612									0.6132	0.9445	0.5158	1.1058
BMP2K	S622s
BMP2K	S651s																																													0.7779	0.4487	1.5661	1.9315
BMP2K	S680s	-0.6401	-1.2009	-0.7146	-0.7001	-1.0732	-0.8544	-0.1889	0.4769	0.3023	-0.156	-1.8604	-1.2865	-0.4298	-3.2519	-1.1391	-0.5507	-0.65	-2.2044	-2.0483	0.072	-1.3754	-0.6013	-0.8953	-2.0358	-0.4231	-0.9464	0.1796										-0.8515	-1.0851	-2.1945	-0.4851	-1.7165	-1.2335	-0.7866	-0.6554	-0.1617	-1.862	-1.2239	-1.1161
BMP2K	S685s										0.4991	-0.3152	-0.6023	0.2403	-0.7408	-0.3922	-0.021	-0.389	-0.7625
BMP2K	S698s	0.535	0.1906	-0.0745	-0.9874	-0.1652	0.4341	0.0891	0.3362	-0.7053																																				0.2744	-0.6636	-0.3393	1.1774
BMP2K	S728s	0.128	1.5114	0.532	1.3615	-0.2168	-0.4807	-0.039	1.3053	-1.1071	-1.4474	-0.4889	-0.7339	-2.1944	-1.6016	-2.2548	-0.0872	-0.3415	-2.0316	-0.7911	-1.8564	-1.1256	1.5949	0.6302	0.3923	1.5853	0.3002	0.3226										-2.7217	0.4227	-1.1196	-1.5614	-1.4068	-1.4539	-1.2471	-0.4034	-0.0331	-1.8142	-0.8201	1.6764
BMP2K	S945s	0.5996	-1.6311	0.3192	-1.6729	-1.4357	0.0604	0.0192	-0.5399	-0.1041	-0.3382	-0.6914	0.7597	-2.0072	-2.6993	-0.8647	0.8791	-1.0534	-2.729										-1.532	0.2904	-0.2161	0.7446	-0.7221	1.0675	0.2125	-0.576	-0.2456
BMP2K	S949s	-0.6291	-0.6536	-0.9859	-0.3018	-0.4645	0.9869	0.8546	-0.5735	0.5538	0.2738	-0.2766	0.9417	0.0346	-0.7651	-0.0157	1.4213	-0.3953	-1.6374	-2.6191	0.2142	0.1015	0.8894	0.3298	-0.7997	1.9937	-0.0314	0.7674	0.7865	-0.183	-0.1378	2.0263	-0.8889	-0.3463	-0.062	0.1874	-0.3333	1.0243	-0.5612	0.2835	-0.4878	-1.7866	-1.254	-0.4408	-0.8267	-0.6621	1.4136	-0.6216	0.504
BMP2K	S979s	0.3851	0.2188	-0.8121	-0.0406	0.8675	0.8701	-1.7693	0.9724	2.48										-0.8948	1.1751	1.9643	1.5982	2.4706	-0.6512	2.0461	0.0403	-1.843	0.1167	-0.0656	0.3172	1.2226	-1.4598	0.6298	1.454	-0.4401	-0.1656	-1.7531	0.2411	1.5496	0.902	0.9561	-0.4037	1.1293	-1.8859	-2.2181	1.8807	0.6963	1.1554
BMP2K	T1000t
BMP2K	T1014t										-0.0566	-0.6207	-0.287	1.0448	-0.3036	0.7205	1.9528	0.1695	-2.0346	0.1536	0.7184	1.3833	0.7582	0.9846	-0.1322	2.477	-0.7991	-0.9279										0.1742	-0.9437	1.0819	1.2379	-1.1964	-1.2771	0.2309	-0.4172	-0.2542	2.0453	0.6766	0.3187
BMP2K	T380t	0.4135	1.2629	0.0426	0.88	0.3436	0.5276	-0.3955	0.4174	2.2101																																				-0.0095	0.8909	0.7734	1.4508
BMP2K	T394t
BMP2K	T829t	-2.0692	-1.1545	-0.3156	-0.1614	-1.163	-0.07	1.0772	-0.7975	0.4587	-1.4341	-0.9744	0.5631	-1.7343	-1.2388	-0.4593	-0.4058	-0.6215	-2.1483	-3.5509	-1.0639	-1.2749	-0.027	-0.8432	-1.6709	2.6569	-1.0017	-0.129	-1.2683	1.1222	-0.4063	1.5948	-1.4015	-0.1728	1.213	0.0275	-1.9878	0.5153	-0.39	-1.7419	-1.8854	-2.4026	0.1663	-1.8309	-1.3189	0.585	0.6057	-0.7742	0.2838
BMP2K	T935t	0.9135	0.6833	0.7784	-0.9384	-0.8404	1.2224	-0.4741	3.0078	-0.2007																																				-0.2432	0.3108	0.1941	0.8086
BMPR1B	S122s
BMPR2	S515s
BMPR2	S681s	-0.0202	0.0775	0.3351	0.2368	-1.0183	-0.4865	0.6552	0.4729	-0.0397										-0.403	0.3972	-0.2134	-0.53	-0.1667	-0.5173	-0.0184	-0.4183	0.4254	-0.6195	-0.7966	0.3656	3.3439	0.3628	-0.9221	-1.2363	-0.3112	-0.2533									-0.2417	0.3798	0.8735	0.1793
BMPR2	S757s																																					1.4148	0.006	-0.0609	0.5648	0.9048	-0.0392	1.7315	0.2876
BMPR2	S863s	-0.913	0.2148	-1.7785	-0.0635	-1.6352	-1.232	-0.5352	-0.409	-0.4844																																				-1.0652	-1.0752	-0.2933	0.5829
BMPR2	S940s
BMX	S254s																			-0.2922	-3.4267	2.3132	-1.257	-0.6776	2.0081	-0.4737	-0.4551	0.1636
BMX	S325s
BRAF	S151s	0.6154	0.8045	-4.5713	-0.8878	-0.2168	-0.1887	-1.4768	-0.0285	-0.167	-0.5581	-1.0002	-4.1714	-1.3328	0.7257	-1.6786	0.5946	0.2517	-1.3038	0.1182	2.4493	1.2901	0.3449	1.3246	1.7477	-1.1088	-0.6783	-1.1643	-0.4237	-3.3649	1.2177	1.9396	0.1892	-3.3099	-4.2575	-0.013	0.4577	-1.548	0.1116	-1.8337	-1.7919	1.2059	1.0165	1.9256	1.0417	-1.4275	-1.5768	0.7652	0.0105
BRAF	S335s
BRAF	S365s	-0.7269	-0.4537	-3.3939	-1.3187	-0.7605	1.53	-0.9587	-0.1791	-1.0688	-0.6122	0.4486	-0.1683	-0.4055	1.4666	-0.2184	1.5305	0.9367	-0.805	-0.5764	1.2133	0.956	0.408	0.65	0.2695	0.2401	-0.5063	0.2064	-1.0855	-0.4751	1.9859	0.8694	2.0619	-1.275	-0.2618	0.7051	0.6121	0.2476	1.0181	0.5098	-0.0399	-0.1869	-0.0881	0.9606	0.3605	-0.3248	0.4123	0.2548	-0.4812
BRAF	S365s T373t
BRAF	S419s
BRAF	S429s																																					-2.2259	1.5644	-1.6828	1.5172	0.8859	1.0886	-2.8186	-4.02
BRAF	S447s	-0.2048	1.1781	-2.0569	-0.7866	0.49	2.108	-0.3489	0.7226	0.2134	-0.1096	-0.185	-0.1911	-0.1754	0.9671	0.027	0.8862	0.6219	-0.4502	0.6325	2.6099	0.7653	0.1756	1.2599	0.8802	0.6616	1.0495	-0.0181	-1.3217	-0.6218	0.0654	-0.0126	1.369	-2.0933	-0.7406	-1.4039	0.0555	-0.0134	0.5775	-0.2043	-0.5009	-0.4914	1.0859	-0.1106	-0.8424	0.061	0.4027	0.3549	-0.1308
BRAF	S465s																																													-1.6032	-2.6029	-1.8245	-1.872
BRAF	S614s	1.1911	-0.5425	-2.8726	-1.2893	0.919	-0.5274	0.9142	-1.3604	0.175	0.7731	0.5338	0.2786	0.6761	0.1442	0.123	2.1389	0.7058	0.4611
BRAF	S732s	-0.443	-0.5567	-3.0339	-1.4591	-0.112	1.6156	-0.4828	-0.6251	-0.4292	-0.3592	0.0594	-0.4479	-0.7527	0.9185	-0.3709	0.6053	0.644	-1.3857	0.399	2.115	-0.1543	-0.5266	0.0384	0.1668	0.6616	-1.1164	-0.0662	-0.5968	-4.0883	1.0275	1.064	1.8314	-3.2232	-3.8122	-0.9578	0.1127	-0.4292	0.4406	-0.3489	-0.3086	-0.2878	1.241	0.904	-0.7282	0.0454	-0.0874	-0.7135	-0.4446
BRAF	S750s	-1.1543	-0.3911	0.1933	-0.6576	-0.7572	1.3801	0.0469	-1.1067	-0.1884	-0.5504	-1.0163	-0.6575	-1.0656	1.6305	0.4659	-1.2271	0.6583	-1.0764	-2.2004	2.6244	-1.0812	0.5524	-0.0984	-0.897	0.3263	-1.7592	-1.2552	-0.5014	2.3458	0.1009	0.2307	0.1498	0.4424	1.2023	0.0657	0.0098	0.105	-0.1831	-0.633	0.2473	-0.2707	0.5526	0.904	-0.7223	-1.5232	-0.6885	-1.3289	-0.9363
BRAF	S750s T753t										-1.4993	-1.2751	-0.534	-3.7618	-0.1032	-0.5629	-1.934	-0.6278	-1.5434	-1.402	1.7148	0.2094	0.2138	0.042	0.8123	-1.1369	-1.2965	-1.3447																		-2.5381	-2.513	-2.0444	-3.2994
BRAF	T332t																																													-0.3703	-0.3573	0.7734	-0.8262
BRAF	T401t	-0.689	0.1744	-0.7288	-0.9237	-0.8437	0.5743	-0.7608	-1.0155	-0.3771	-2.1621	-0.3892	-0.7778	-1.55	-0.1806	-1.3829	-0.1356	1.1613	-1.6101	-0.2662	0.7802	-1.2926	0.4893	0.1445	-0.2129	0.2888	-1.4644	-0.2679	-0.1616	-1.5226	0.5651	-0.2981	0.2841	-0.4883	-1.4041	-1.0103	-1.111	0.0623	0.9735	-0.6732	-0.5642	0.2974	1.3131	1.2412	-0.1061	-0.1805	-0.6828	-0.9892	-0.6299
BRAF	T458t Y472y										-0.1516	1.1223	-0.2658	1.3834	2.379	0.0971	-0.089	1.878	-0.1954
BRAF	T753t																																													-0.295	-0.543	0.1957	-0.0813
BRD2	S298s	0.0444	0.4531	0.1525	0.7559	-0.6674	0.1227	0.2783	-0.4903	-0.144	0.4384	-0.0981	-0.7518	0.3318	0.3826	0.6351	0.0631	0.4843	0.1381	-0.4313	0.1721	0.1592	-0.432	0.5547	-0.6805	-1.3767	-0.6844	0.352	-0.0872	0.7127	-0.1173	0.3766	-0.2299	0.2551	0.3315	-0.316	0.3357	-1.208	0.0179	-0.5022	-0.2704	-0.7926	0.8573	0.126	0.453	-0.1413	-0.3822	-0.8924	-0.7289
BRD2	S298s S301s	-0.006	0.2835	0.438	0.2368	0.4468	0.3251	0.4529	-0.3417	1.2869	-0.2664	-1.4247	0.2201	0.1017	1.0658	0.2083	0.0595	0.9478	-0.1545	-0.3559	0.9408	0.5938	-0.2428	1.2653	-0.4898	0.3582	0.3207	-0.3547	0.6344	1.1784	-0.3764	1.0174	-0.0604	1.0084	1.5332	0.9986	0.5129	0.4736	0.4317	-0.3551	0.4054	0.205	0.6274	0.809	0.205	-0.7766	0.5502	0.3467	-0.0556
BRD2	S334s	-0.9493	-0.0639	0.3635	2.0879	-1.9063	-3.8908	-1.1784	-0.6251	-0.8142
BRD2	S37s	-0.4745	0.9964	-0.6384	0.3691	0.0543	0.2979	0.1415	0.3639	-0.19	-0.8586	-1.3459	-0.5178	-1.4243	0.2778	0.3104	0.7431	1.435	-0.294										0.0277	0.6017	-1.4001	1.5694	0.3614	2.3275	1.0224	-0.7049	0.2766
BRD2	S611s	-1.2931	0.3764	-0.0798	0.4654	-1	-0.8602	-0.4624	-0.8589	-0.9614
BRD2	S668s	-0.4729	0.1441	0.5355	0.9942	-0.0122	-0.7006	-0.0928	-0.1732	-0.0412	-0.6244	-0.4326	-0.482	0.0103	0.3553	-0.1041	-0.395	0.5934	-0.5184	-0.7981	0.7315	-0.4603	-0.3324	0.5817	-0.6805	-0.44	-0.928	1.0534	-0.5985	0.6208	-0.5927	0.44	-0.0088	-0.1235	0.6823	-0.0369	-0.2552	0.1226	-0.4287	-1.2641	-0.2019	-0.8678	0.2302	0.0693	0.1853	0.1803	-0.7919	-1.2747	-0.1748
BRD2	S67s
BRD2	T289t S298s S301s																																													-0.3389	-0.4052	-0.7709	-1.0665
BRD2	T657t
BRD2	T6t	-0.8499	2.0728	-0.8724	1.6014	0.7527	0.1032	-0.5047	0.0409	-0.2467	-0.1295	0.1752	-0.5568	0.2875	-0.4235	0.4735	0.3619	0.4242	0.3322																			0.0765	-0.3974	0.1767	-0.7723	1.3736	-0.0868	-0.2963	1.0043
BRD2	Y450y T467t										0.1324	0.1945	-1.8944	-0.4941	0.8259	-0.3937	-0.8442	-1.3492	-0.4623	-0.4974	0.0681	0.2937	0.7217	0.7022	-0.3834	0.2663	0.2962	1.0747
BRD3	S263s	-0.4067	0.6611	-0.1702	-0.9596	-0.3614	-1.1483	-0.0492	-1.2831	-0.3572	-0.3206	0.3601	-0.9111	-0.5041	-0.4205	-0.8327	0.2206	-0.9885	0.7173	0.879	-0.5177	-1.439	0.2569	-0.1308	0.0329	-0.5374	0.2798	0.9558	1.0082	0.321	-0.4492	1.4108	0.9065	0.4109	-0.791	0.0323	-0.6116	-0.0968	0.3394	-0.814	-0.3126	0.5095	0.7553	-1.376	-0.1514	0.7418	0.1156	-0.5658	0.1481
BRD3	S560s S563s	-0.178	0.6995	0.4912	-0.7246	0.8808	0.1869	0.4398	-0.5002	0.4357	0.8791	-0.0949	-0.1894	1.8378	-0.2429	2.2721	-0.0246	-1.1609	0.9114	-0.7097	-0.1478	0.2552	0.7898	0.8281	-0.51	-0.3744	0.5398	0.7781	0.1167	0.6042	-0.2925	0.9561	1.0896	0.1861	0.1134	-0.2969	-0.5868	0.1434	0.7889	-0.2822	0.2763	0.2067	0.3676	0.374	-0.9861	0.3512	0.4812	0.2384	-0.0684
BRD3	S563s	-0.5045	1.1923	0.9912	0.2891	0.0526	-0.0583	0.4369	-0.3932	0.5339	0.1832	0.4019	-0.9452	0.4061	0.0972	-0.3587	0.6017	-1.3239	1.0251	0.6065	-0.1504	-0.1188	0.6686	0.8731	0.0714	-0.3519	0.2163	0.8089	0.128	0.506	-0.0819	1.0767	0.4807	0.3912	0.1286	-0.223	-0.6783	0.1072	0.5001	-0.1314	0.6293	0.7251	0.4846	-0.8404	-0.1711	0.53	0.8986	-0.3229	0.1848
BRD3	S682s
BRD3	T250t	0.4703	0.8207	-1.0568	0.0573	0.4201	-1.3235	-0.2631	0.0924	-0.9215																			0.2817	-0.3246	0.8019	1.2586	0.6868	0.0698	-0.5607	-0.4424	0.0098	-1.0906	-0.1131	-0.8178	0.3421	0.5711	0.0425	-0.8517	-0.5294	-0.0848	-1.9003	-1.0384	-0.7711
BRD3	T6t
BRD4	S1045s	0.3362	-0.1487	0.438	1.2374	-0.2733	-0.6695	1.7336	-0.3139	0.0631	-0.8707	0.3199	1.2489	0.0517	-0.6922	-2.0475	-1.075	0.7089	-1.2932	0.5853	-0.8783	-0.3952	-1.0861	0.6464	0.22	1.8101	-0.3753	0.4268	-0.0661	1.6224	-1.6667	-0.1691	-0.1214	0.4641	1.1413	-1.8763	-0.4934	0.5636	1.7698	-1.6929	-0.8434	-0.7156	-0.82	0.4335	1.2996	2.1253	0.2017	-0.1161	0.2141
BRD4	S1051s	0.8425	-1.0676	-3.6173	1.6031	0.6862	0.5898	0.4151	0.1816	0.083	-0.0554	-0.8924	-1.046	1.1548	0.1701	0.3257	-0.0031	0.0429	-0.3076																											0.585	0.1539	0.4616	1.0288
BRD4	S1064s M1067m S1070s S1083s	-1.5566	-1.6876	-1.2253	0.1618	-0.0106	-1.8685	-0.1219	-1.073	1.3958										0.5723	0.8381	-0.2814	-0.188	0.4018	-2.4503	1.3867	0.509	-2.2317
BRD4	S1064s S1083s	-0.0849	0.754	-0.5373	0.6547	0.2239	-0.6597	-0.4057	-0.7063	-0.5458	-0.293	-0.029	0.1291	0.6933	0.2657	-0.1529	0.1024	0.9051	0.2791	-0.5658	0.2445	0.1636	0.0079	0.4377	-0.2789	0.7947	-0.1337	-1.2846																		-0.3029	-0.1295	-0.5083	0.0252
BRD4	S1083s	0.6201	-0.3143	0.5284	0.3005	-1.2694	-0.6636	-0.8263	-0.635	-0.2007	0.7598	-0.2541	-1.0297	0.7633	0.1078	0.0239	0.4013	0.0603	0.6066	-1.9374	0.1168	-1.3148	-0.1581	0.4503	-0.3743	-0.4231	-0.1726	0.6112																		0.1222	0.621	0.6356	0.2875
BRD4	S1117s	-0.3436	0.2491	-1.7909	-0.0586	-0.0604	0.4108	0.0978	-1.289	0.586	0.9156	-0.7686	1.47	1.9792	0.6802	0.3409	0.0738	1.1076	1.0403	0.8023	0.7447	-0.1454	-0.1797	-0.048	-0.4733	0.8734	0.0648	-1.1523	0.4192	-0.5415	-0.2907	1.2099	-1.6619	0.3044	-1.3095	1.02	0.4386	-0.0419	0.9794	-0.1402	0.3066	0.7473	0.0234	0.1954	-0.049	-0.168	1.157	0.1301	0.1811
BRD4	S1126s	-1.5629	-0.8899	-0.8937	-0.1337	-1.5405	-1.1386	-1.3487	-1.2276	2.1856	1.1001	-2.1836	-0.0984	2.2593	0.4418	1.324	-1.3918	0.701	-0.0165	-0.4679	0.4419	-0.5032	-0.9084	-0.0462	-0.7997	-0.425	-0.8154	-1.676	0.2024	0.2126	-1.2006	1.4679	-1.9941	1.0793	0.0982	0.7051	-0.7279	0.7204	1.1194	-0.3891	0.0378	1.0468	-1.0635	-0.4011	-0.8995	-0.7734	2.522	0.716	0.093
BRD4	S1201s																																													-0.8754	-0.3688	-0.7742	0.0545
BRD4	S324s	-0.4304	-0.6011	-0.7926	-0.9188	-1.8098	-2.5303	-1.877	-0.4784	-1.7144																												-2.7897	-0.5642	-2.2096	-1.9631	0.3863	2.2272	-1.0955	-0.872	-1.2565	-2.3598	-0.7266	-0.151
BRD4	S469s S470s										-0.8552	-0.4358	2.1087	-0.6827	0.3462	0.2678	0.285	-0.2276	-0.946
BRD4	S470s	0.1753	-0.0599	-1.0231	0.4034	0.6363	0.2395	0.2084	-0.6806	0.7609	0.3058	-0.5821	-0.4056	1.432	0.7014	-0.0279	0.2331	0.2454	0.3186	0.2232	0.8487	1.0654	0.7184	1.6269	-0.068	1.3773	1.5428	-0.6406	0.0439	-1.048	-0.4398	0.5796	-0.2841	-0.2714	-1.1357	0.0419	-0.3886	-0.4741	1.1982	0.5048	0.7716	0.3607	0.724	0.5058	0.0435	-0.1711	0.5482	0.4222	-0.3069
BRD4	S601s	-0.3026	-0.6213	0.0621	1.0644	0.056	-0.5644	0.2142	-1.075	0.3023	0.171	0.1109	0.2266	1.6892	0.1291	-0.6468	0.0112	0.1299	0.1776	0.4626	0.1207	-0.3671	-0.0502	-0.2027	-0.3046	-0.1027	0.0853	-0.1971	-0.3719	0.2177	-0.507	0.4316	0.7831	0.1684	0.0616	-0.4138	-0.4706	0.0502	0.2411	-0.4683	0.2196	-0.4042	0.1867	-0.4054	0.2325	-0.0315	0.1558	-0.3508	-0.2776
BRD4	S692s
BRD4	T1186t	0.423	1.5356	0.1826	1.9818	-1.6486	-0.5021	-2.2859	0.9426	-0.6516	-1.4264	-0.6175	-1.5628	-0.567	-0.7439	-2.1633	1.6665	-1.645	-1.0764																			-2.6175	0.5671	-1.2314	-1.3783	1.7414	-0.8404	-1.2074	2.3115	-1.8369	-0.9393	-0.5313	0.3848
BRD4	T1212t	-0.5912	1.3074	-0.7767	1.4562	-1.4789	-3.2913	-2.7239	-1.5823	-1.1746	-1.6098	-0.5435	-3.0125	-1.3571	-0.3173	-1.9926	-0.3091	-0.4174	-1.6995	0.2197	-1.6405	-0.3435	0.3034	0.2254	1.3497	-2.8455	-0.7417	-1.5851										-2.6416	1.0271	-1.3157	-0.8171	0.6515	-0.201	-0.54	1.1125	-1.1562	-2.2468	-0.0767	-1.3252
BRD4	T296t
BRD4	T942t
BRDT	S281s																												-1.5838	1.5752	-1.3926	1.7831	0.558	1.0103	0.4611	3.5966	-1.3893									0.4077	2.0568	2.4441	1.1223
BRSK1	S384s
BRSK1	S399s
BRSK1	S473s T477t																																													-0.1915	-1.5825	-1.0072	0.0252
BRSK1	S508s	-1.0692	0.3824	-0.86	-1.1033	-0.857	-1.8295	-0.4872	-0.4606	-0.2529										-0.1483	0.4156	-0.2563	0.7533	-0.6417	-1.0143	-1.2736	-2.2791	-1.5584	-0.283	1.1809	1.531	1.1613	-1.0611	-0.1314	-1.2104	-1.6019	-1.0614									-0.8424	-0.43	0.4698	-1.4592
BRSK1	S587s
BRSK1	T583t S586s S587s
BRSK2	M429m T435t	-0.1401	0.3117	0.0975	1.275	0.0842	0.2901	-0.0361	0.6612	1.2163	0.5179	0.9599	0.1649	-0.3483	1.9736	0.3546	0.4317	1.2578	-0.8671
BRSK2	S340s										0.6924	0.8811	0.0397	0.909	2.4139	2.0419	0.3226	-0.1343	0.4004
BRSK2	S413s	-1.8468	-1.9138	-1.5072	0.1683	-3.812	-4.8348	-1.7198	-2.7814	-0.0259	-1.3601	-1.4279	-0.4901	-1.6272	4.0702	-1.5643	-1.7067	-0.9046	-1.3599	-1.0387	4.1158	-1.5336	1.4372	-1.041	-1.5297	-0.6254	-2.2627	-1.167
BRSK2	S439s	-0.8531	-0.2861	-0.5107	1.1509	-1.2727	-0.5391	-0.7753	-1.406	0.4833	0.3666	-0.3811	-0.1976	-0.1983	3.1046	-0.0508	0.1042	-0.1501	0.3777	0.6962	2.6125	0.6189	0.7599	1.0926	0.1796	-0.2489	-0.3999	0.2985
BRSK2	S458s
BRSK2	S458s S469s
BRSK2	S469s										-1.7014	0.0627	0.841	-0.2826	4.2372	1.0787	-0.9891	0.0825	-0.3637										0.6522	2.541	0.127	-0.719	-0.2339	2.227	0.7722	0.5977	-0.8384
BRSK2	S481s																												-0.4787	2.4198	-0.6915	-1.5776	0.1783	1.1543	-0.4799	-0.588	-0.3886
BRSK2	S481s S485s
BRSK2	S535s	-2.7506	-1.3746	-3.0978	1.182	-3.6391	-7.4196	-3.1984	-2.282	0.1321	-2.8183	-2.5711	-1.4799	-2.3144	4.096	-1.8158	-4.561	-0.3446	-2.7836	-1.0199	3.2496	-1.8944	0.403	-0.8683	-1.7314	-2.9579	-3.8963	-2.1195	0.3529	3.133	-1.2397	0.3978	-0.9879	2.4182	-0.213	-1.8787	-0.9375	-1.0489	-2.657	-5.3666	-2.8655	-3.3283	-2.0579	-0.3118	-3.134
BRSK2	T555t
BRSK2	T555t S559s																			-1.0328	3.3102	-0.2518	0.5375	-0.6093	-1.2069	-0.5692	-0.6762	-0.2305
BRSK2	T753t										-0.3327	-0.23	-4.4769	0.4318	-1.3602	-1.2488	-0.5436	0.1442	0.7628
BTK	N206n S208s	1.4419	0.2996	0.61	1.7288	-0.7672	-3.4937	-1.6281	1.3925	-2.495
BTK	N206n S214s	0.9388	0.5198	0.2536	1.8234	-0.694	-1.9969	-1.861	0.6453	0.5952
BTK	S89s	0.6122	0.96	1.7891	1.67	0.1241	-1.7906	0.0833	0.8396	0.8866	-0.3736	-0.5049	-0.0789	-1.1914	-0.8031	-0.7733	-1.7049	-1.8301	-3.1263	-0.0657	-0.6967	-0.5165	-0.1066	0.7256	-1.0712	0.5661	-0.7274	1.2203
BTK	T225t																																					0.3815	1.1581	0.5501	0.3026	0.3453	0.7512	0.3499	1.4945
BUB1	S402s
BUB1	S563s
BUB1	S593s	-2.0297	0.5945	0.0372	0.7314	-3.0338	-1.0432	-1.4957	-2.1294	-0.6179
BUB1	S593s S596s	-1.8594	0.9822	-1.2696	1.4545	-2.3337	-1.4636	-1.9759	-1.9926	0.3023
BUB1	S596s	-3.7522	1.0973	0.3529	0.6988	-1.2628	-1.9035	-0.1146	-0.5953	1.1964	-0.4564	-0.9632	1.9267	-0.7727	0.0243	-0.0904	-0.6867	0.9066	-0.8884
BUB1	S640s
BUB1	S655s	-2.0171	0.5157	0.0709	0.9926	-2.5299	-1.4909	-1.0795	-2.0778	-0.5427	-1.9158	-0.3297	-0.3276	-2.0029	-1.2934	-1.6222	-1.3077	0.837	-0.8808																											-0.135	-1.4351	-3.0866	-1.0555
BUB1	T461t
BUB1	T552t S557s S563s
CALM2	M100m N102n T119t M121m																																													0.1991	1.0077	-0.3409	0.8636
CALM2	S130s	-0.3152	-0.7627	-2.7555	0.3332	-0.0388	0.1441	0.728	3.2139	2.434	0.5035	0.2186	1.5577	0.6347	1.0779	0.7205	-0.098	1.0206	-0.3001																			0.7171	0.1697	0.0032	0.2249	0.9065	-0.5792	0.7963	0.5534	0.9238	1.471	0.7504	0.7132
CALM2	S150s	1.9088	-1.1545	-1.2732	-1.1	0.5133	0.7494	0.4151	1.6878	-1.1347	-0.8088	0.3537	0.7938	-2.0358	-0.1898	-1.7396	0.4514	-0.389	-1.1795	-1.4362	-0.3057	0.202	0.9076	-0.2081	3.6679	-0.9495	0.2061	-0.2706	1.3399	-3.564	-0.8929	-1.5205	0.3126	-2.6454	-4.5274	0.6407	0.1032	-0.6189	-0.8782	1.0957	0.6609	-1.015	-2.1844	0.2861	-1.7382	1.2783	-1.9118	0.9359	0.4563
CALM2	S66s	1.9514	-0.0922	1.4416	-1.8312	0.5914	0.0507	1.818	0.8475	0.2517	0.0749	0.3649	0.9352	-0.3955	-0.583	1.2478	1.1815	-0.9964	-2.2423																			0.8455	-1.164	-0.1666	-0.5247	-1.0868	-0.8227	0.2422	-0.1041	1.3535	0.2783	0.3188	0.8636
CALM2	T128t																																					0.75	-0.2084	-0.2206	-0.1005	0.3624	-1.0336	0.6801	-0.2321
CALM2	T83t
CALM2	Y148y
CAMK1	S363s																												0.903	1.0546	0.0561	1.2649	0.5051	1.245	0.9614	0.989	0.9875									-0.3452	-0.6674	0.2597	0.0343
CAMK1	T177t	1.4987	0.8146	0.0656	-0.891	2.7349	0.3446	0.9172	0.1479	1.1872
CAMK1	T331t	1.3	-0.6516	0.5426	0.3919	0.7394	-0.0603	1.5895	0.5086	2.3374	1.8458	-0.0194	-0.2723	0.4961	0.5557	0.6061	-1.1108	-1.8317	-0.0378	0.031	0.488	1.747	1.9701	0.8641	-0.178	1.0157	0.5827	-0.463										0.8433	0.9556	1.2831	0.4093	0.9202	0.4084	0.211	-1.1161	-0.6621	1.2049	1.0721	0.3095
CAMK1	T339t																												0.717	-3.3305	-1.9277	0.4189	-0.2543	-1.137	-1.613	0.2518	0.8675
CAMK1D	S154s
CAMK1D	S331s																			-1.5388	1.6608	0.582	1.6796	1.4488	0.5978	0.109	0.7322	0.2358																		0.3512	1.3963	0.5404	2.4213
CAMK1D	S382s	1.6312	0.0654	0.3688	1.4643	-0.3116	-0.7065	-0.0433	1.1725	0.2701	0.2561	0.09	-0.061	-0.2369	0.2733	-0.5782	0.6554	-1.7795	-0.811	-0.7793	1.1712	-1.0413	1.5351	1.9255	0.4199	-0.736	1.0126	-0.0675	-1.0175	-0.3998	-0.6412	-1.677	2.2586	0.963	-0.0742	-0.9936	1.4583	-1.9034	-1.0673	0.6331	1.0416	0.3778	-0.6622	-0.2169	0.5259	0.0328	-1.5021	-0.0242	2.1131
CAMK1D	T180t
CAMK2B	S356s S358s																												-1.7844	1.542	-0.8985	-0.9368	-0.1838	-0.2497	1.1215	-0.8528	-1.5055
CAMK2B	S358s
CAMK2B	S367s
CAMK2B	S423s										0.1533	-1.9569	-2.6371	-1.3928	-1.9721	-0.6757	-1.5045	2.4728	-1.46										-2.4203	-0.1255	-1.9426	-1.5078	-2.9135	-0.3345	2.8113	-5.1877	-1.0252									-0.9695	-0.788	0.3549	-0.8354
CAMK2B	S423s S436s
CAMK2B	S456s
CAMK2B	T287t	0.4403	-2.7338	-2.0445	-6.955	-4.7715	-5.3506	-1.8755	-0.9224	-4.6958	-1.1734	-1.7286	-2.1186	0.8633	0.5223	-1.5338	-2.3187	1.3116	-1.8572	-1.1944	-2.5316	-0.617	1.1035	-1.6797	1.3094	-2.2328	2.5234	-1.513	-0.427	2.8293	-1.4858	-1.2456	-1.6456	0.7855	4.8915	-1.6664	0.673									-2.4173	-2.3674	-3.9662	0.0582
CAMK2B	T463t										1.1189	-2.2592	0.841	2.0535	0.2718	0.1535	0.4067	2.3225	0.8553
CAMK2D	S280s M281m M282m										1.8148	-0.5274	0.7386	3.5724	-0.6255	3.3589	0.7216	0.0666	0.3474
CAMK2D	S319s
CAMK2D	S334s	0.5302	-1.0111	-0.0975	0.1014	0.8608	0.0254	1.4381	0.4491	0.9158	0.8537	-0.5451	0.0673	0.9948	-1.3921	1.856	-1.0804	-0.4696	-1.4964	0.5511	0.7947	1.88	2.0033	1.42	0.4034	0.3694	0.3535	-1.0815	0.2607	1.1324	-0.7307	0.3893	-2.3304	-0.7643	1.0147	-0.3399	0.1241	0.9628	-0.0119	1.6037	-0.0346	0.4633	-0.5479	-0.6264	-0.1947	-0.1695	0.4812	1.1919	0.1334
CAMK2D	S334s T336t T337t	1.4687	-1.211	-0.156	-1.0967	1.1136	-0.4379	0.9302	0.3044	0.0462	0.6803	0.045	-0.4592	0.629	-0.8183	1.6838	-0.6348	-0.5202	-0.5957	0.2114	0.6315	0.0764	0.9724	0.0546	-0.6549	-0.5917	1.5449	-1.2792	-0.1891	0.5902	-1.1539	0.3597	-2.1379	0.2827	1.0681	-1.4373	0.8465	0.5076	0.2262	0.4998	-0.2783	0.3213	-1.4648	-1.2088	-0.6337	0.0156	-0.0165	2.2258	0.693
CAMK2D	S472s	-0.1086	-0.1507	0.0904	-0.2104	0.2738	-0.1517	0.9433	0.2252	-0.3311	0.7355	0.3151	-0.3877	1.1048	-1.0247	1.5405	0.0273	1.125	-0.3562	0.5192	0.0207	0.4386	0.7151	-0.2189	-0.156	-1.1594	0.509	-0.0261	0.9354	0.7982	0.1605	0.5648	-1.5344	-0.6677	-0.0681	-1.0675	0.4977	0.84	-0.1116	0.5878	0.1577	-0.1954	-0.2677	-0.3898	0.2207	1.0257	1.157	1.4578	1.3737
CAMK2D	S494s
CAMK2D	T287t	1.2826	-0.8313	0.4291	-2.2116	1.9417	-0.5352	0.7905	0.3223	0.4971	0.54	-0.8281	-0.2675	2.4493	-0.8608	3.0784	0.6536	-1.1071	-0.253	-2.0754	1.9728	1.6597	1.4903	2.9006	0.3208	-1.1519	2.2102	-1.0641	0.7348	-0.1166	-1.6928	-0.4334	-2.1012	-0.857	1.3518	1.3516	0.7607	1.1285	-0.7577	0.5061	0.0128	-0.7258	-0.8921	-0.292	-0.0057	0.2854	-0.365	3.0021	1.4654
CAMK2D	T336t T337t	1.2463	-1.2978	0.2234	-0.0994	1.0122	-0.3074	1.4352	0.0686	1.339	0.9675	0.3071	0.5419	0.6933	-1.6396	2.3361	0.0863	-0.2735	-0.6791	-0.0693	0.4656	0.0483	0.657	0.1535	-0.4458	-1.0769	0.8325	-1.0374	-0.058	0.6578	-0.7531	-0.1098	-2.3575	-0.504	0.8104	-0.4735	1.0562	0.6711	-0.1533	1.3761	-0.5036	0.6207	-1.4022	-0.7625	-0.1986	-0.1209	0.3798	0.885	0.6875
CAMK2D	T337t	0.5791	-1.6977	-1.1863	0.1585	0.5332	0.3018	1.1878	0.3124	0.3115	0.6759	0.1045	-0.1748	1.0791	-1.9478	0.9095	0.387	1.2072	-1.0855	0.3718	0.1313	-0.3139	0.1308	-0.1218	-0.1028	-1.4067	0.1385	0.0113	-0.0839	0.8097	-0.2515	-0.0781	-1.7053	-0.6835	1.0895	-0.9244	0.4424	0.7215	-0.0313	-0.2068	0.1287	-0.991	-1.0554	-0.8602	-0.3995	1.0257	-0.5009	0.9211	1.17
CAMK2D	T474t	0.4782	-0.078	1.3707	-0.1679	0.6114	0.6171	0.9506	-0.0424	0.5462	0.2782	0.344	1.1774	0.7204	-0.504	0.4141	-0.4827	0.7516	-0.0241	0.9627	0.7631	-0.0863	0.2951	0.5421	0.1466	-1.1181	0.0055	0.1502	0.6053	0.4754	0.2743	-0.4313	-0.8618	0.0757	0.2186	-0.724	0.3681	0.1752	-0.5656	1.4264	1.6015	-0.0756	-0.3956	-0.0809	0.7995	0.1756	-0.7823	0.0234	-0.6776
CAMK2G	N392n S402s																																					-1.6456	-0.2516	0.5853	0.8348	2.0186	-3.5081	0.7849	-2.3013	0.1614	0.8067	0.9359	3.2268
CAMK2G	S235s
CAMK2G	S276s										1.025	0.0482	0.55	0.919	-1.049	2.487	-0.6724	-1.4045	-1.0187	0.0251	1.1277	-0.2208	-0.2361	-0.1937	-0.1083	-0.2564	0.8591	-0.4456																		0.8987	-0.2845	0.2811	0.7389
CAMK2G	S280s	0.994	0.9237	0.1791	-0.2447	0.3436	0.6677	0.6246	0.8515	0.6397
CAMK2G	S311s	0.2526	-2.7984	-2.8531	-0.2332	0.5548	-1.0179	-1.2192	-1.3386	-0.3234	-0.2289	0.5434	1.7235	-1.8429	-0.4691	0.2312	-0.1445	-1.9013	-1.7283										1.2897	0.714	0.843	0.3851	0.6584	0.4306	0.6289	1.626	1.851									-0.6056	0.9637	-0.9252	0.9737
CAMK2G	S311s S315s
CAMK2G	S321s	0.3331	-0.2053	-0.6206	-0.4258	-0.107	-0.4164	0.5097	-0.5101	-0.3127	0.5599	1.1223	0.9434	-0.2326	0.2718	0.3684	0.0416	-1.0186	-1.0127	-0.1235	-0.211	0.4933	2.0431	0.8515	0.9829	0.9726	-0.0273	-1.2752	1.3771	-1.751	2.0344	-0.4398	-0.855	-2.0381	-2.9002	0.0037	1.4526	-0.224	-0.902	0.1704	-0.0188	-0.0277	-0.6948	-1.0813	1.7051	0.116	0.9082	0.5683	0.4178
CAMK2G	S321s S325s	1.4672	-0.3992	-0.9274	-0.7213	-0.117	-0.035	-0.982	-0.0265	0.2916	1.7132	0.9422	1.2766	3.0323	1.5728	2.9702	2.3071	-0.1469	1.5846	-0.6271	0.5209	-0.1646	0.325	-0.2873	0.2181	0.2795	-0.0027	-0.6259	-0.4286	-0.0069	0.7907	-0.996	-0.7859	-0.155	-0.213	-0.1347	1.5746	0.0754	-0.0328	0.3464	-0.8711	-0.2296	-0.952	-0.8631	1.1933
CAMK2G	S325s	1.6344	-0.5627	0.117	-0.163	-1.5272	-2.0573	-0.576	-0.1474	-0.7712	-2.7476	-1.5694	-5.639	-4.362	-2.7569	-3.7195	-4.62	-0.8952	-5.3703	0.2327	-5.5407	-2.4177	-3.1578	-1.2839	-2.0524	-0.5355	-3.0038	-2.1476										-1.0632	0.262	-0.4784	-0.634	1.3188	-3.0183	-1.3548	0.327	-0.557	-10.1133	-1.3355	-3.8664
CAMK2G	S341s
CAMK2G	S350s	0.1091	-0.2356	-0.4309	-1.1277	-1.1796	-0.0116	0.0964	2.0466	1.1075																			0.4581	1.4476	-0.9041	2.7306	-0.775	1.4323	0.6319	-1.182	1.6013									0.8014	0.6478	0.5748	0.5866
CAMK2G	S350s T353t																												0.6344	1.6287	-0.9395	1.6118	-1.5317	1.5329	0.6472	-0.5426	1.1191	-0.6222	-0.3081	-0.2458	-0.1901	-0.3682	-0.6336	-0.5641	-0.3404	-0.9083	0.9139	-0.0078	0.6508
CAMK2G	S359s																			0.3907	-0.9231	0.3218	1.0255	1.5028	-0.3009	-0.7004	1.3361	-0.7034																		1.3849	-0.0606	0.6241	1.8746
CAMK2G	S395s																																					-3.4369	-1.1625	-2.026	-1.9236	-0.2108	-1.609	-1.3123	-1.4075
CAMK2G	S417s	1.3126	0.0734	-0.5089	-0.4569	0.7095	-0.2393	0.2157	0.6275	0.8421	0.656	-0.2943	0.6313	0.8776	0.0091	1.3652	-0.1821	-0.7686	-0.1848	-0.6106	0.4854	0.9028	0.9857	0.8767	-0.1982	0.1202	0.1713	-0.4683	0.5099	-0.2646	-0.4678	0.2835	-0.1092	-0.5632	-0.1382	0.3138	0.856	-0.3041	-0.2084	0.6167	0.6754	0.4205	0.105	0.4902	-0.6081	-0.626	0.1539	0.7061	0.4325
CAMK2G	T287t	1.6296	0.3562	0.2146	-0.5385	1.0471	0.3407	0.6203	1.228	1.2654	0.1213	-0.2252	1.5496	0.529	-0.7014	1.3378	-0.0174	-1.0518	-0.0984	-2.342	0.4998	-0.0567	1.5534	1.8931	-0.0056	0.1558	1.8294	-0.344	1.225	-0.9753	-0.1117	0.3047	0.0007	-1.1666	-0.5698	1.8169	1.0562	0.0019	-0.2694	0.5149	-0.0386	-0.3528	-0.2922	0.2606	0.4491	0.8594	0.2132	1.5021	0.893
CAMK2G	T344t										0.2716	-0.3184	0.1844	0.539	-0.0273	0.975	-0.0282	-0.8461	0.1442
CAMK2G	T357t S359s																												0.018	0.6183	-0.1732	0.5035	-0.101	0.3103	0.667	-2.561	1.6299
CAMK2G	T376t T377t										0.2793	-0.7815	-0.0871	-0.897	-0.003	-0.3983	-0.1284	-0.3731	-0.4896																											-0.4785	-0.4932	0.6832	0.5737
CAMK2G	T377t										0.7477	-0.3184	0.5094	-0.5913	0.0881	-0.2733	-0.4237	-0.9806	-1.2992	0.1536	0.0905	-0.7944	0.9508	1.6251	0.0237	0.6523	0.4824	-0.6887	0.6442	1.2115	-0.0296	1.5631	0.063	0.2965	0.4916	0.0132	0.4672	-0.6343	0.1816	-0.2596	-0.1677	-0.9825	-0.3072	-0.353	0.6676	-0.3499	0.9924	0.2089	0.016
CAMK2G	T37t	2.0776	0.3016	0.7483	-0.2381	-1.1264	-2.3629	-1.5132	1.4976	1.7608										-0.5658	-1.4891	-1.5041	-0.2527	-0.6453	0.44	-1.817	0.1058	-0.9639	-1.5838	-1.6859	0.9213	0.6579	-0.2692	1.0044	-1.3705	-3.0071	1.2506
CAMK4	S345s	2.1249	-0.6879	0.8476	-0.4079	-1.0515	-0.8116	0.1284	0.1955	-2.6806
CAMK4	S356s S360s M369m																			-1.389	-0.8481	-0.9082	0.1955	-0.6453	-0.3743	-0.5505	-1.7305	-0.5698
CAMK4	S360s																												-1.4398	-0.3169	-1.9575	1.157	-0.0509	0.0284	-0.9587	-1.1105	0.6311	-0.4686	1.0925	-0.7499	-0.3336	-0.63	-0.6472	-0.2764	-1.0688	3.2138	0.0543	0.9474	0.8691
CAMK4	T200t	1.9766	-0.795	0.1011	-0.9563	2.5919	0.0118	1.7365	0.1717	-0.0152
CAMKK1	S109s	0.6454	0.0714	-2.2839	1.4643	-2.6762	0.2979	0.2899	1.6898	0.0232	-0.0543	-1.169	0.1762	0.5561	-0.753	0.4141	0.3852	0.0208	-0.9975	0.5865	0.5999	-0.2252	0.7782	0.7184	0.7371	0.3226	-0.013	-1.9418	0.5487	0.5762	0.0804	0.2666	-0.2082	0.7678	2.3354	0.6932	0.1451	0.3837	-0.2352	0.8116	-0.3521	0.6344	0.9063	0.0396	0.2975	0.014	0.6976	-0.0783	0.4361
CAMKK1	S109s T120t	0.3552	0.4531	0.7962	1.8365	0.3586	-0.4379	-0.3591	-0.0503	0.9464																												0.4264	-0.2918	-1.278	-1.0489	-0.1082	0.6587	-0.3544	0.0927	0.8892	2.0319	1.6646	1.759
CAMKK1	S138s																																													-0.7828	-0.1448	-1.8508	1.1921
CAMKK1	S485s	0.9687	-0.488	-3.6687	1.8055	-0.8204	-1.96	-0.9602	0.35	-0.6025										0.0782	0.2576	-0.0227	0.5707	-0.4258	-0.7887	0.5268	0.0812	-0.0675										0.263	0.78	-0.8882	-1.7866	-1.6977	2.2735	-1.3746	-1.248
CAMKK1	S502s	0.953	-0.5789	-2.2076	1.4545	-0.1951	-0.0447	0.0091	0.8515	-0.0121	-0.663	-0.2589	0.5387	-0.1712	-1.002	0.5741	0.1024	0.0524	-0.4699	-0.8583	-0.1557	-0.0123	0.2552	-0.773	-0.3981	0.746	0.7301	-0.7729	1.6861	-2.4157	-1.1129	0.1799	1.411	-0.7426	-1.459	-0.4854	0.0612	1.2195	0.6103	0.0673	-1.4995	-0.8781	1.0641	-1.8635	-0.868	-0.019	-0.7344	0.0431	0.0765
CAMKK1	S513s																												-0.435	1.0546	-0.3746	-0.389	-0.181	1.7103	3.5265	-0.3876	0.5434
CAMKK1	S79s	0.6706	0.0876	-2.0729	1.3941	-0.2051	-0.5975	-0.234	0.1855	1.2424	0.7466	-0.73	0.9255	1.0591	-0.9731	1.9093	-0.1159	-0.5297	-1.1628	-2.1061	1.4226	1.0521	0.989	0.0042	-0.8933	0.5961	1.2194	-2.018	2.1343	-2.1605	0.3656	1.193	0.3668	-0.9378	-1.8723	1.1083	0.5053	1.2261	0.8976	0.0786	-0.9804	-0.435	1.5538	-1.8182	-1.0216	-0.615	0.7224	-0.0488	0.3829
CAMKK1	S94s										0.6284	-0.0306	1.5155	1.1119	-0.4979	1.7737	1.4875	-0.1438	0.4474																											-0.0472	0.5674	0.6684	1.2636
CAMKK1	S96s
CAMKK1	T120t										-0.2289	-0.4985	1.0116	1.1477	0.9883	0.7235	3.1983	-0.1168	-0.4623																											1.032	0.3721	0.5404	2.3938
CAMKK2	S114s
CAMKK2	S129s	-0.2222	-0.0397	0.227	-0.4732	-0.0555	-0.0661	-0.2834	0.2093	0.0845	1.0459	0.1511	1.5203	0.1932	0.498	0.6031	0.0362	0.0904	0.8538	-0.0162	0.1602	0.721	0.5541	-0.0444	0.3373	-0.5636	0.0198	0.0474	-0.0257	0.173	0.0076	-0.8987	-0.0549	0.407	0.4779	0.4808	-0.2342	0.3738	0.3974	0.8229	0.3039	0.8603	0.1214	0.3641	0.0278	-0.0958	0.3491	-0.3114	-0.417
CAMKK2	S129s S133s	0.2574	0.6429	0.0993	-0.674	0.179	0.7222	0.3219	0.7326	-0.2651	1.1553	0.2058	1.1254	0.819	0.583	0.8043	0.9811	-0.0346	1.0615	-0.4254	0.1365	0.922	0.403	0.9612	0.0256	0.5642	0.1303	0.388	0.5357	0.173	-0.7139	0.0615	-0.6136	0.8782	1.1047	-0.7335	0.2366	-0.1297	-0.1905	-0.0748	0.2908	-0.1971	-0.1289	0.4548	-0.868	0.7136	0.4295	1.3971	0.315
CAMKK2	S129s S133s S137s	-0.0928	0.3582	0.1294	0.1732	-0.3332	-0.5352	0.5271	0.241	-0.4124	0.4395	-0.357	0.5273	-0.3955	-0.4539	0.1778	-0.259	-1.1435	0.8341	-0.5375	0.5209	0.9457	0.6537	1.679	0.6491	0.1034	0.5418	0.1262	-0.7085	-0.3335	-0.2888	-0.5434	0.1295	-0.2852	-1.0319	0.0442	-0.5411	0.172	0.1325	0.4432	0.7821	0.6875	0.2302	1.5317	-0.0096	0.0454	1.5265	0.4403	1.2086
CAMKK2	S133s										0.1578	-0.2959	-0.7177	-0.2983	-0.0592	0.2815	0.276	1.4746	0.9372	0.1713	1.1054	0.8378	0.3399	-0.2351	1.5001	0.1539	0.4783	2.3492																		1.17	0.2228	0.3681	-0.1308
CAMKK2	S137s	0.0397	-0.5365	0.5763	-0.5156	0.2721	0.4575	-0.1845	-0.6231	-0.5811
CAMKK2	S495s	-1.3152	-1.5866	-2.2555	-1.7545	-3.4412	-3.2757	-2.9728	-0.2465	-2.8493	0.0727	0.7621	1.0978	-0.1612	1.0233	-0.4196	0.7019	0.1458	0.6415	0.0935	-1.5194	-1.8958	-0.4586	-1.4602	-0.3834	-0.1646	-1.6425	0.169	-1.2311	-2.1771	0.3134	-1.2985	2.3697	-1.3361	-1.2668	0.2065	-1.435	-0.0946	0.4659	-1.1699	-1.4494	-1.5574	2.5006	-1.1522	-0.5254	0.3277	-0.1122	-0.208	-0.34
CAMKK2	S511s	1.5034	2.2061	-0.7093	0.4001	0.3071	0.7825	0.6858	3.1564	-0.9046	-0.4123	0.9165	0.4883	-1.8143	1.0233	-1.1208	0.6196	0.1094	-0.0317	0.9309	-0.6796	-0.8388	0.6885	0.5637	2.0081	0.3151	1.0065	1.1522	0.0617	-3.1621	-0.2534	1.1168	1.1696	-1.2533	-1.9546	-0.2254	-0.3219	0.8762	0.5969	0.1729	-1.07	-0.2673	1.5783	-0.2665	-0.4959	1.3457	-0.4396	0.3451	1.2618
CAMKK2	S522s	-0.0818	0.2007	1.0905	-0.2186	0.0876	0.7572	-1.4564	0.3897	0.8529	0.9123	0.0707	-0.1163	0.8004	0.0091	1.1289	-0.2143	-0.5519	0.502	0.0734	1.1843	1.1571	1.1965	0.9181	1.2727	-0.3407	0.2859	0.6659	-0.4884	1.0827	0.4533	0.3808	0.9255	1.3219	0.6014	-0.0822	-0.2495	0.139	-0.0923	-0.9712	0.3263	0.6259	0.6492	0.493	-0.6534	-0.3436	0.1826	-0.121	-0.5179
CAMKK2	S572s	0.6548	-0.381	0.0621	-0.7458	-0.1652	0.4808	-0.6938	-0.0682	0.4419
CASK	S313s	1.1927	0.7984	-0.344	-0.2284	-0.2583	0.4458	-0.167	1.565	-0.1256	-1.306	1.4085	0.7743	-0.6741	-2.0449	0.2388	1.6271	2.0567	-0.6442
CASK	S395s	-0.5108	0.0674	-0.9185	-0.2071	-0.6608	-1.269	0.4034	-0.7262	-0.4446
CASK	S55s
CASK	S562s										0.0142	0.9116	1.5447	-0.0068	-0.4402	0.568	-0.2501	1.7514	0.6794																			0.9442	-0.2873	1.7658	0.7268	-0.618	-0.4241	-1.1734	0.1124	0.93	-0.0874	0.6635	0.2783
CASK	S576s S577s	0.5507	-0.2861	0.2837	-0.3785	0.6014	-0.1167	0.3583	0.2509	-0.6393	0.646	0.8489	0.5793	0.7276	-0.0865	0.6275	0.514	0.8544	-0.3455	0.1182	-0.6111	0.2286	0.6022	1.3966	0.429	1.0832	1.7742	0.3026	-0.0678	0.8773	-0.2627	-0.8734	-0.0807	0.8289	0.5176	-0.1896	0.8541	0.4232	-1.2265	1.0379	1.2524	0.5249	-0.435	-0.6888	-0.4388
CASK	S576s S582s
CASK	S577s	0.3299	-1.1484	0.4894	-0.5548	-0.1253	-0.9284	0.3627	0.8098	-0.6163	-0.4211	0.9936	0.4737	0.2832	0.3477	1.0253	-0.0962	1.9381	0.082	0.7646	-0.9007	-0.4115	0.6171	1.6467	0.7848	0.3844	2.1283	0.5617	-1.5806	0.4129	0.5148	-1.2308	0.5607	-0.2023	-0.4936	-0.6858	-0.1885	0.3376	-1.2742	0.1264	0.4343	-0.6249	-0.2514	-0.3643	-1.2421	-0.8111	-0.453	0.2597	-0.1969
CASK	S582s	-0.4887	0.7257	-2.1526	0.1438	-1.2794	-3.9764	-1.0606	0.4828	-0.0658	-0.6255	0.1736	1.8958	-0.3026	-2.2985	-0.6925	0.9721	3.3412	-1.9012	-0.1082	-1.9446	-1.9121	-3.8998	0.1229	-1.4545	1.7183	0.8386	1.9391										-3.3667	2.1122	0.7424	-0.5589	-2.0347	0.758	0.6092	0.1124	-0.1491	-3.8339	-2.5778	-1.0097
CASK	T182t																																													0.094	0.0964	0.2007	0.326
CASK	T597t										0.7035	0.4212	-0.0009	0.3775	-0.7029	0.8287	0.4246	1.5552	0.2655	0.0145	-0.5256	-1.5942	-0.3789	-0.3106	-1.3554	-1.1069	0.7608	0.535
CASK	T597t S600s										0.1324	0.7798	0.4119	0.0917	-0.006	0.8714	-0.1731	1.7451	-0.2167
CDC42BPA	S1532s	0.5823	-1.2797	-1.1597	0.6155	-0.1502	-0.4826	-0.2674	0.0924	0.1551	-0.62	-0.1432	-2.2487	-0.777	0.9595	-0.0173	-2.1362	0.421	-1.0385	-0.3523	0.026	-0.7042	2.0647	-0.4888	-0.2697	1.0701	-0.535	-1.1964	0.2574	-0.1727	-0.0669	-1.0806	-0.3221	-1.0049	-0.4494	0.6311	-0.6878	0.7731	-0.9601	0.0673	-1.759	-0.0294	2.2707	-1.6736	1.2563	-2.5867	0.3702	-0.0669	-0.529
CDC42BPA	S1600s	1.565	-0.2679	0.2855	-0.7213	1.4013	0.2259	0.8604	0.6969	-0.535	-0.7989	1.304	-0.2577	-0.4598	0.0152	0.5818	1.0276	-0.4522	0.358	-3.6393	0.4485	-0.7737	1.5169	-0.2153	1.3332	-0.4774	-1.1368	0.2424										0.6557	-4.2288	0.9713	-1.2492	-1.3863	-2.0402	-0.2878	0.7818	0.5834	-0.6981	0.7193	1.6122
CDC42BPA	S1600s S1603s
CDC42BPA	S1603s	0.9561	0.6207	-0.25	-1.0167	0.9672	0.9188	-0.2573	0.4472	0.4465
CDC42BPA	S1614s										0.1136	0.6656	-0.5876	-0.7927	0.4949	1.1838	-0.1051	0.1426	0.2943																			2.0268	-2.5721	1.3057	-1.2162	-0.4931	-0.4132	-0.3147	1.0141
CDC42BPA	S1616s										-0.5028	1.0531	-0.4609	-0.3883	0.8638	1.4368	-0.1821	0.3435	0.4611	-1.0977	0.2024	0.0498	2.3552	-0.3412	1.0929	0.4855	0.1283	-1.2872
CDC42BPA	S1618s	1.0287	0.4773	-2.752	-0.4797	0.776	0.2142	1.3406	0.7623	-0.8985
CDC42BPA	S1622s																																					1.3621	-2.5007	0.7739	-0.3086	0.5523	1.094	1.0442	0.9944
CDC42BPA	S1626s										-0.8442	2.214	-2.3202	-1.7272	-0.6148	-2.2273	0.0595	-0.8556	-0.6761
CDC42BPA	S1631s																																					-2.0899	-1.1119	-1.5873	-0.1071	1.1186	2.3401	1.4864	3.355	-3.3694	0.2151	-1.5964	-0.2813
CDC42BPA	S1638s	0.3536	-0.4395	-1.1313	-0.163	0.6214	0.2317	0.7745	1.0794	0.1459	-0.3592	0.9792	-1.6636	-0.2326	1.0642	0.9979	-0.1803	0.7801	0.7052	-0.5894	-0.3308	-0.2622	1.2861	0.3964	0.5391	0.6148	0.0177	-0.4202	0.7153	0.5507	0.0263	-0.4377	-1.5344	-1.3085	-0.8062	0.2399	0.3986	0.8959	-2.2342	0.7538	-0.2164	0.9219	0.373	-0.2679	0.7286	-0.9977	0.4047	0.6323	0.7205
CDC42BPA	S1638s S1641s	1.8836	-0.9222	-1.3388	-0.4928	1.8054	0.6541	-1.5001	0.6592	-0.7498										-1.1579	-0.5295	-0.5475	2.5677	0.0042	0.9572	-1.1331	-0.2688	-1.5838	0.2219	-2.3072	0.4906	-1.1398	-1.9222	-0.6716	-0.7406	0.8888	1.4545	0.5208	-1.7505	1.3862	-0.63	0.5061	0.7471	-0.4224	0.4136
CDC42BPA	S1641s	0.9672	-0.3022	-1.6508	-0.7311	1.7654	-1.0627	-1.2294	0.8059	0.2195	0.0086	1.0306	-1.6619	0.1975	1.5212	0.9095	-0.6062	-0.4206	-0.3774	-1.3359	0.3129	0.3706	2.7752	1.0512	0.904	0.3638	-0.1952	-1.9726										1.1142	-1.0717	1.2956	0.5621	0.542	1.6871	0.3754	1.4335	-1.8557	1.5208	0.6339	0.8673
CDC42BPA	S1680s
CDC42BPA	S1706s	0.9119	0.0007	-0.7217	-0.9057	0.3436	-0.2841	0.7236	0.679	-0.2437										-0.1506	-0.0017	-0.0256	1.6165	0.1499	1.2745	1.5609	0.1651	-0.6767										2.5676	-1.6359	0.7198	0.2868	0.0749	0.7866	-0.044	0.329
CDC42BPA	S1708s	0.0965	-2.1683	-1.227	-0.4471	-0.1569	-1.1191	1.1485	-0.4467	0.7179	0.551	0.3842	-0.6543	0.3232	1.2449	2.5007	-2.0843	1.3765	1.5664	0.2114	0.4327	-0.7427	0.5574	0.0168	-1.0858	1.1975	0.2081	-1.3767	-0.427	1.6798	0.3265	0.9878	0.7004	-0.5376	0.4276	0.8888	-0.7984	2.2078	-1.161	0.5187	0.9981	0.5643	0.7567	-0.6165	-0.4664	-0.5632	0.5731	0.5913	-0.6849
CDC42BPA	S1716s										0.5345	0.4855	-0.5633	0.2932	0.3841	0.3272	-0.5274	-0.0852	0.9084																			2.1925	0.3647	0.7902	1.3591	0.8158	0.2356	-0.0341	1.6225	-0.9491	1.0173	0.8456	0.4141
CDC42BPA	S679s	0.9482	-0.2255	-1.2129	-0.6283	0.2455	0.0546	0.3307	0.3877	0.0186	-0.2885	0.3569	-2.642	-0.2426	-0.1245	0.6732	-1.5099	0.0018	-0.2182																											-0.8299	-0.2328	0.89	-0.2776
CDC42BPA	S750s
CDC42BPA	T1712t	-0.0849	-0.3709	-0.9788	-0.3883	0.8675	0.5723	2.0057	0.352	0.5538
CDC42BPA	T368t	-0.6496	-1.831	-1.2288	-0.7392	-0.7822	-2.0106	-0.771	-0.0622	-0.1102										-1.2569	-0.3097	-0.2208	1.3442	0.2165	0.0439	0.1539	-0.0641	0.8262																		-1.4463	-0.0165	0.1252	-0.5895
CDC42BPA	Y1531y																												0.9402	1.9452	0.5707	-0.1987	-1.9941	-0.1905	0.8851	0.9437	1.3078	2.0992	-0.6282	1.1599	0.1327	0.6156	0.0792	-0.2778	-0.6318
CDC42BPB	S1029s										0.0782	4.6404	0.0283	-2.0258	-1.755	-1.5399	1.0437	-1.9424	-4.6031																			-2.1436	0.9422	-0.3891	-0.8566	-1.1433	-1.7165	-0.0242	-1.5118
CDC42BPB	S1191s	1.2637	-0.2234	0.4362	-1.2567	0.9988	-0.8953	0.4631	-0.2584	-0.3909																																				-0.1931	0.7397	0.2893	0.8691
CDC42BPB	S1530s	1.4072	-0.6576	-0.1951	-1.224	2.0548	-0.8524	-0.1146	0.1955	-0.8602
CDC42BPB	S1640s	1.2826	-0.3164	-3.0783	-0.0292	1.1385	1.1154	1.6768	1.2478	0.5354	0.4936	0.299	1.4261	1.1377	0.498	0.2784	0.9865	-0.0156	-0.7352	0.1312	-1.3404	0.4401	0.6288	0.731	0.7885	1.3923	-0.056	-1.0441										0.195	0.454	0.8493	1.0811	1.1939	-0.3915	0.5284	-0.5018	0.3042	1.6701	1.013	0.2325
CDC42BPB	S1643s	1.5634	-1.2373	-3.1811	-0.8323	0.1807	0.4672	0.7178	1.1824	-0.236	-0.2885	1.0773	-2.5965	-0.2083	-0.2292	0.5284	0.9167	0.2375	0.1214	-1.3241	0.671	0.1458	0.0976	-0.4186	1.4909	-0.2076	0.4599	0.2571	0.34	-2.3264	-0.8873	-1.639	-1.0598	-4.1559	-3.2616	-0.5665	1.0314	-0.608	0.3483	0.0409	0.6583	-0.3203	-0.2636	1.6904	-0.2616	-0.5381	0.5214	-0.789	1.2544
CDC42BPB	S1659s																																					-0.2416	-0.457	-0.11	-0.0096	0.3966	-1.6321	-0.1673	-1.2814	-1.2659	-0.2692	1.4857	1.0398
CDC42BPB	S1671s																												0.9758	1.6071	0.1307	0.3258	0.0454	0.8723	0.7966	0.6502	0.5472
CDC42BPB	S1686s S1690s	0.6643	-0.7223	-0.1702	-0.4438	-0.1669	-0.9478	-1.5525	1.1745	-1.788	-0.1504	0.6592	0.1974	-0.2283	-0.5435	-0.6803	-0.8657	0.372	-0.6867	0.1076	-1.4641	0.035	0.0378	-0.5625	-0.1523	-0.4306	-0.4715	-0.5324
CDC42BPB	S1686s S1690s S1693s										-2.3919	0.6335	-1.6896	-0.6527	-0.2307	-0.1864	-0.9874	0.8276	-1.2568
CDC42BPB	S1690s	1.1943	0.342	-0.8689	-1.2518	0.7428	0.7027	1.6331	2.8393	0.767	-1.4971	1.9841	-0.1326	0.6647	0.3355	-3.0779	0.5319	0.7738	-2.9246	1.1019	-2.1591	0.7609	0.159	1.2761	0.3648	1.3754	1.074	0.2905																		-2.7137	-1.102	2.2176	0.1958
CDC42BPB	S363s	0.6832	0.5642	0.2713	-1.5603	1.0171	0.222	0.6465	1.1012	0.1336	0.4284	0.9245	-2.5331	-0.0754	0.4995	-0.1057	0.0022	-0.8872	-1.0976	-1.4633	-0.2939	1.2872	0.6719	0.9486	0.6014	1.0907	0.1508	0.8383	0.5228	-0.5657	0.0188	-0.609	-0.4007	-1.4801	-1.3019	-2.1912	-0.3047		1.2265	4.5557	3.8027	3.295	2.6272	4.0979	0.5298
CDC42BPB	S470s	0.1122	1.168	-1.2288	-1.5734	-0.5128	-0.2977	-2.4474	0.0567	-0.8954	0.0053	0.3955	0.1389	0.0632	-0.0364	-0.8053	0.3673	-0.2719	-0.4198																			0.0085	1.0613	0.3703	0.3671	0.4068	0.6274	2.5236	0.516	0.5426	-0.229	-0.3015	0.2325
CDC42BPB	S474s										-0.0477	1.4053	0.5891	-0.3855	0.0987	-0.2916	0.1382	-0.0773	0.3261
CDC42BPB	S481s	4.5556	0.8651	-1.5994	-1.0118	-2.5066	-3.2816	-1.3793	-1.7587	-1.216																												-3.1451	2.4903	-1.6866	1.5817	-0.4401	0.5349	0.3145	0.8586	-1.3334	-4.2857	2.2948	-2.3692
CDC42BPB	S868s
CDC42BPB	T423t	2.4782	-0.0255	-0.1224	-1.2681	0.1408	0.22	-0.33	2.1655	-2.7312																																				0.3026	-1.1614	-0.8825	0.2361
CDC42BPB	T525t	1.7132	3.1957	-0.5656	-1.4722	0.6397	0.804	0.2099	1.4837	-1.035	-0.1118	3.7399	1.9998	-0.6012	-0.3522	-0.5599	2.9871	-0.873	-0.8262
CDC42BPB	T676t	2.1659	-0.0074	0.1844	-0.0259	1.3996	0.7456	1.1762	2.2012	-2.3846	-0.6244	2.7527	0.3453	-0.254	-1.4559	-1.4104	3.0945	0.2027	-0.8656	-0.5599	-0.7651	-0.1055	1.3857	0.9846	2.0961	1.0232	0.638	-0.5057	-0.2846	0.0288	0.994	-0.9981	-0.7804	0.1861	-0.608	-0.0202	0.147									-0.4142	-0.9374	-0.5362	0.5022
CDC42BPB	T858t	1.0129	0.1865	-0.1241	-0.4193	1.5077	-1.3819	-0.2834	0.1043	0.2287
CDC42BPG	S1462s										-1.718	-2.0067	-4.8198	-1.8501	-2.3926	-1.9698	-3.507	2.3383	-2.8655										-1.5304	-2.2983	1.2121	-5.0398	0.6475	-1.0167	-0.2114	-4.0354	-3.1886	-3.0091	1.1238	-2.5918	0.3724	-1.388	-0.5438	-0.4691	0.8507	-0.8722	-4.6858	-0.5214	-4.7764
CDC42BPG	S1482s	0.2873	-2.8691	-5.3054	-0.7327	-0.4396	-0.9206	-0.2107	-2.8012	0.172	-0.9724	-0.8362	-0.0432	-0.8884	-0.2292	2.266	0.1257	0.3735	-0.3592	-1.2121	0.1945	-1.1123	-0.0402	-1.8524	-0.3192	-1.7664	-1.0427	0.3867	0.6943	0.0339	-1.786	-0.8797	-1.5303	-0.3897	-0.9587	-0.6309	0.1775	-0.439	-0.4614	-0.2106	-0.9989	-0.7173	-1.0785	-0.0766	-0.362	-0.2009	0.5731	-0.2917	-0.3968
CDC42BPG	S1484s	1.8962	-2.758	-2.2307	-1.5701	-0.3814	-0.7707	0.0062	-1.3128	-1.8678
CDC42BPG	S1495s	0.6296	-1.9259	-1.399	-0.6593	-0.714	-0.2238	-0.3111	-1.7032	-1.3923	-1.1502	-0.7204	-0.5242	-0.6555	-0.1791	1.3164	0.1311	0.845	-0.3546	-0.5233	0.1234	-0.6421	-0.2245	-2.7915	0.2108	-1.8263	-1.3948	0.7902	2.2476	-0.3322	0.4645	-1.4275	-0.2041	-0.5592	-1.1296	-0.1776	0.4939	0.0568	-0.3364	0.0145	-0.4285	0.0647	-1.2376	-0.2268	-0.0136	0.0626	-0.4779	-0.6577	-1.45
CDC42BPG	S1515s S1526s	-0.5897	-2.8691	-1.8831	0.2597	-0.5776	-0.7104	-0.1452	-2.1829	-0.0336										-2.5059	0.8092	-0.3982	-0.0884	-1.3127	-0.145	-1.8319	-1.3415	-0.0127	0.1393	0.1896	-0.7438	-1.199	-1.8639	-0.5711	-1.7136	-1.1868	-0.6154	-0.7308	-1.5212	-0.5965	-0.5892	-0.5017	-3.6332	-1.369	-1.0078
CDC42BPG	S1517s
CDC42BPG	S1526s										0.551	-0.3297	0.0998	-0.9385	-0.4023	-0.3846	0.2474	-0.1168	-3.29
CDC42BPG	S1540s	0.2526	-1.415	-0.3742	-1.4166	-1.617	-2.7891	-0.7855	-1.515	-1.4046	0.1998	-0.1416	0.6882	0.2275	0.1807	1.4826	0.7163	0.4004	0.4596	0.7504	-0.7243	-0.2977	-0.3141	-0.9187	0.8949	0.1446	-0.7417	0.1917	0.162	-0.9625	0.787	-1.529	0.1973	-0.6953	-1.9134	1.5497	-0.1504	0.9069	0.9273	-1.6225	0.4739	0.8312	-2.2117	-0.0497	0.6716	0.0265	0.3932	0.2515	0.0031
CDC42BPG	S1540s S1550s
CDC42BPG	S1544s	-0.5013	-1.3019	-0.0958	-0.4618	-1.2262	-0.7493	-0.5527	-1.6933	0.2762	-0.4332	-0.2428	-0.6917	-0.3569	-0.123	1.3667	0.0828	0.1362	0.2397										0.7234	0.2738	-0.1546	0.9265	-0.0075	1.0005	-0.3243	0.5262	0.2404	-0.2514	0.265	-1.9582	0.0128	1.1443	-0.2051	-0.1928	-0.5018	-0.546	-0.6636	0.0677	0.1261
CDC42BPG	S1550s	-1.2726	-2.6207	-1.8282	-1.082	-1.3991	-1.0977	-1.4972	-1.7409	-0.443	-0.4178	-0.931	-0.0286	-0.7856	0.4464	1.4734	-1.2719	0.5096	-0.3455	-1.139	0.8789	-0.1055	-0.6063	-0.066	-0.0075	-1.8488	-0.2136	1.1909	2.1197	1.5318	1.6839	0.366	0.1064	-0.8905	-0.1794	-0.3351	0.3204	-0.8142	-0.4882	-0.1112	-0.547	0.1108	-1.4213	-0.1758	-0.933	-0.6291	-0.0854	-0.0291	0.0453
CDC42BPG	S480s
CDC42BPG	S646s	0.0634	-1.3019	-0.5976	-1.4101	0.1508	-1.3274	-0.739	0.6533	-2.1177
CDC42BPG	S885s																																													1.3755	-0.9144	-1.9493	0.0747
CDC42BPG	S888s
CDC7	S27s	-1.8484	1.6467	-1.22	1.812	-0.9501	0.6988	-2.0953	-2.4326	0.8851
CDC7	S471s	0.1391	0.2734	0.3866	0.0034	-1.148	-2.2889	1.997	-0.2485	-0.1716
CDK1	S233s
CDK1	S39s
CDK1	T14t	-2.719	-1.2474	-1.7377	-0.3459	-1.6236	-0.0135	-1.7082	-1.4555	0.3529	-0.7879	-0.0965	0.5322	0.016	0.5951	-1.0964	-1.0661	2.1421	-3.0656	0.6962	1.6687	-1.677	-0.5764	-2.2212	-2.1459	-3.5649	-3.2843	0.873	0.8496	-3.8867	0.1027	-0.0337	-0.5133	-2.6178	-6.4201	-2.2127	-2.7768	0.2323	-2.718	-1.1686	0.1603	-2.1511	-1.896	-2.9801	0.0671
CDK1	T14t Y15y	-1.6859	-0.0639	-0.3883	-0.3704	0.3287	1.2088	-1.4317	-0.8728	2.069	0.7864	-1.2848	-0.035	1.8621	-0.1989	1.9993	-1.0285	-2.7017	2.9083	-2.7583	3.6748	-1.2113	0.7367	-0.4132	-1.6636	-3.4244	-0.8768	-0.2652																		-0.8017	-0.4166	-0.5067	1.1352
CDK1	T161t	-1.1023	-0.2477	-2.1704	1.0546	-1.0915	1.4093	-1.7475	-0.4764	1.3283	-0.3891	-0.0612	-0.0513	-0.0997	0.0319	0.1108	-0.7225	-0.7006	1.5998	-1.8537	-0.1623	-2.1531	-0.6279	-2.3921	-2.2156	1.0326	-1.4685	1.3352	-0.7457	-1.3312	0.7479	-0.9262	0.718	-1.555	-1.5627	-0.3184	-1.0805	-0.1703	-3.0738	-2.3127	-4.1222	-3.1897	-1.7342	-6.7452	1.8863	-0.4832	-1.7836	-6.0095	-0.3803
CDK1	Y15y																																					1.282	-2.0199	-0.3929	-1.5627	-0.707	-0.2786	-2.3623	1.9178	-0.753	-0.1524	-2.8486	0.0233
CDK1	Y19y	-1.3641	0.7823	1.0497	0.4295	-0.8803	1.5008	-0.688	-1.2315	-0.3633																												0.5965	-1.0107	-1.2113	-1.3572	-0.3289	0.7431	-1.5305	1.4059	-0.2182	-0.8704	-1.4717	-0.6042
CDK10	T196t	-0.2789	0.0977	1.0604	-1.1653	-0.265	-0.5274	0.2186	0.4571	-0.2268	-0.5625	-0.4245	-0.009	-0.4012	0.0456	-1.1284	0.8254	0.7706	-1.8906	-0.4703	-0.3768	-1.7657	-0.2577	-1.0932	-0.1395	-0.1777	-0.0068	0.1168	0.437	0.4473	-0.9265	0.6833	1.1357	-0.1116	0.609	1.0654	0.2594	-0.3107	0.2322	-0.5475	-0.331	0.0304	-0.0745	0.7948	-0.5865	1.2077	-0.1352	-0.853	-0.4978
CDK11A	S211s																																					-0.6836	-0.3215	-1.2428	-1.6299	-0.5889	-1.3601	1.0485	0.709
CDK11A	S220s S222s	0.7936	0.031	0.1897	0.8751	0.031	0.3543	0.7149	0.6434	0.0401	-2.5465	-0.6255	0.8215	-1.0956	-0.6224	-0.7214	-0.871	-0.3415	1.1707	0.9828	0.2458	0.0069	-0.8819	0.2111	-0.3944	0.1727	-0.8195	0.2732	0.2105	0.7612	0.319	0.5246	0.2312	0.752	0.3727	0.5286	1.3402									-0.0017	-1.0599	0.1399	-0.1804
CDK11A	S222s	0.4971	0.5622	0.6649	0.8228	0.7394	-0.2977	0.7192	-0.3179	-0.8586	-0.1007	0.3087	-0.209	0.2032	0.4145	-0.7534	0.1794	0.826	0.5202	-2.2783	0.3748	1.8342	-0.3905	1.4794	0.7977	-1.3523	0.7465	0.8823	0.8334	1.2549	-0.8929	1.7048	-0.337	1.5999	1.0635	0.0848	0.9914	-0.3919	-0.0566	-0.5224	-0.2586	-0.1971	-0.1902	0.7084	0.2345	1.1245	-0.1027	-0.3245	-0.4666
CDK11A	S271s	-0.2285	-0.9889	-0.8476	-0.1141	-3.2416	-2.6062	-1.81	-3.8655	-3.1269	-1.0453	-0.915	-1.2849	-1.9844	-1.9371	-1.5491	-2.7088	1.59	-0.7413	-0.4431	-0.4703	0.032	0.5391	0.2974	0.0769	-0.4624	0.6933	0.8222	-1.9204	-0.9893	2.8026	0.3978	-0.0481	-1.7837	-1.2836	-1.924	-2.226
CDK11A	S369s S372s T390t
CDK11A	S422s
CDK11A	S47s
CDK11A	S577s	0.7353	0.2855	1.0089	0.973	0.1208	0.1344	1.166	0.0448	0.3989	0.1688	0.1028	0.3095	0.0489	-0.0182	-0.5964	-0.2107	1.2436	-0.0059	0.82	0.5617	-0.0744	-0.2029	-0.4312	-0.233	0.6823	0.3391	-0.4349	0.3416	0.3363	-0.2832	0.7425	0.1729	0.1368	0.7753	1.0367	0.2004	-0.7955	-0.128	-0.5877	-0.1005	-1.0766	-1.3369	-0.2892	0.0593	1.2767	0.4295	-0.144	0.115
CDK11A	S65s	-0.2568	1.164	1.071	0.1895	-1.5588	-1.4558	-2.3223	-1.0651	-1.7911	-0.8166	0.0385	-3.0418	-1.2042	-0.5283	-1.1101	-0.608	1.7498	-0.9536
CDK11A	S701s	0.8457	4.5427	3.2875	0.7298	-0.2833	0.8234	0.5475	0.1836	-1.035										-0.9621	-0.7572	-1.5706	-0.3274	-2.3327	1.5423	-0.3238	0.5746	0.8904	-0.9803	-0.5415	-2.1142	0.0171	0.4604	-0.506	0.2903	-1.2679	3.6102	0.1829	1.094	0.232	-0.5866	2.4258	-0.9533	0.5752	0.1242	1.3065	-1.9118	-1.1287	0.6893
CDK11A	S72s	0.4482	-0.0679	-1.8707	0.6988	-0.0738	-0.1829	0.1051	-0.5359	0.0339										0.3624	-0.6743	-0.2518	-0.2594	-1.2713	0.7335	0.0359	-0.8461	1.8656	-1.5336	-2.5599	1.5701	-0.8649	1.0164	-2.5981	-2.679	1.3994	-0.1847	-0.6222	-0.0848	-0.2458	-0.9673	-0.5188	0.2356	-0.3473	0.703	0.8014	-1.3451	-0.1867	-0.0464
CDK11A	S740s	-0.1212	-0.0619	-0.1543	0.5176	-1.0183	-0.1907	-0.5018	-1.624	-0.8341	-0.1328	0.1302	-0.0107	-0.4684	-0.0152	-0.5904	-0.0013	0.5491	0.082	-0.7356	0.2274	0.1089	-0.7341	-0.6309	-0.3871	0.538	-0.32	1.2511	-0.2474	-0.5542	-0.8743	0.9878	0.2502	-0.2339	0.0234	0.3067	0.4863	-0.0178	0.0268	-0.076	-0.5866	-0.5872	-0.5098	0.6546	0.201	0.1018	-0.4894	-0.0308	-0.5546
CDK11A	T583t	0.6612	0.6712	-1.1703	0.4246	1.3564	0.0721	1.281	0.3679	-0.0213	0.9001	0.7782	-1.1272	0.5518	-0.167	0.2144	0.5964	2.0978	0.5172	-1.5978	1.0014	0.0424	0.6719	-0.7694	-0.5008	1.589	0.2122	0.5858										0.8257	-1.3411	0.3527	0.0734	-0.1492	-0.5751	0.4718	0.1794	0.2948	0.8316	0.8473	-1.2298
CDK11A	T739t S740s	-0.2852	0.0835	-0.2873	0.5029	0.5116	0.2979	0.3758	0.0052	0.1643	-0.5227	-0.5773	-0.3438	0.1246	0.6073	-0.0599	-0.5454	0.5254	0.0062	-0.4667	0.8302	-0.5475	0.2586	0.0294	-0.2275	0.3956	0.4354	0.4375	0.0633	0.2802	-0.2086	0.4633	-0.0292	0.19	0.5511	0.2303	-0.442	0.0996	-0.844	-1.3848	-0.493	0.3196	-0.2364	-0.0837	-0.5097	-0.1303	-0.0586	-0.3508	-0.4024
CDK11A	T739t S740s S751s
CDK11B	S13s										0.5908	0.6576	0.9271	1.0962	-0.0015	0.469	0.5695	-0.438	1.6589
CDK11B	S384s T402t																			0.1324	0.026	1.849	0.237	1.5675	0.7757	0.6691	0.8693	2.3452
CDK11B	S47s										-0.093	0.2974	0.0413	0.9005	0.1427	-0.633	0.2886	1.1724	0.4399	-0.1141	0.001	-0.3775	-0.8454	0.2021	0.1172	-0.2863	-0.3139	0.5898	-3.4073	-0.4687	1.1208	-2.3623	0.2651	-1.3085	-0.6888	-0.9864	-1.8715	0.7873	0.8053	-0.3111	-1.2953	-0.0911	0.7104	0.0382	0.9354	1.2892	-1.2705	-0.9678	-0.3602
CDK11B	S65s	-0.2458	0.1643	0.516	1.1689	-0.7539	-0.4593	-0.4057	-1.5625	-0.7712	-1.4021	-0.2219	-0.3471	-1.35	-0.5845	-2.3417	-1.0947	1.3274	-0.3167	0.3034	-0.1399	-2.2433	-0.6976	-1.7121	-1.5022	-0.7397	-0.8768	0.2544	-0.7247	0.3669	0.1531	0.328	0.4916	0.6988	0.5526	0.915	-0.3829	0.0864	0.7978	-0.8656	-1.1319	-0.5	0.826	0.4519	0.8133	-0.0488	-0.3152	-1.2239	-0.1675
CDK11B	T595t	-0.0644	-1.6169	-3.119	1.0089	0.6446	0.8915	0.677	-0.5894	0.29	0.5124	0.1125	0.8068	0.6504	0.6544	0.5056	0.1275	0.3039	0.8144	-0.9621	0.9908	-0.4529	0.4794	-0.6866	-0.974	0.9221	0.1754	1.2137	0.9694	-0.9523	0.1978	1.1486	0.4306	-1.275	-0.8993	1.8121	0.7607	0.8828	0.3364	0.3577	0.8361	-0.7121	0.3213	1.0272	1.1992	0.4798	-0.0223	-0.0619	-0.0281
CDK11B	Y67y																			-0.4809	0.1379	-1.025	-0.2145	-0.1344	-0.7264	0.1689	0.5254	0.4241																		-0.3483	0.3185	-0.8169	-0.351
CDK12	S1053s	-0.5849	0.7459	-0.8015	0.1765	-0.0072	-0.4106	-1.0562	-0.5478	0.7271	-0.1471	0.3167	-0.2057	0.2661	-0.2505	-0.2931	-0.3056	-0.5392	-0.8762																											0.6681	0.464	0.2926	0.9077
CDK12	S105s
CDK12	S1075s										-1.1093	-0.6464	-2.6192	-1.7872	-0.9959	-2.5337	-3.3352	-2.2509	-5.2687																			-1.0785	0.1622	-0.9423	0.3303	0.643	-0.8703	-0.4394	-1.0669
CDK12	S1083s	-1.0913	0.4329	0.5958	-0.1533	-0.4845	-1.7614	0.0105	-1.1761	1.0032	-0.5537	2.7382	-0.3634	-0.8484	0.287	-0.8769	-0.2966	-0.2134	-3.7919	0.7823	-0.8783	-1.5957	-1.3915	-0.9169	-1.6617	-0.1215	-0.1153	-0.0876	-0.3412	1.0495	-0.0203	0.0107	0.4482	-0.0604	0.4032	0.049	-0.9928	-0.1758	0.1072	-1.9141	-1.3532	-0.6813	-0.2038	-0.0398	-1.2834	2.0704	0.0869	-1.406	-0.4978
CDK12	S1236s M1247m	-0.3105	0.4773	0.2092	-0.1353	-0.2334	-0.8661	-0.0739	-0.4903	1.2439	0.3621	2.0082	-0.4349	0.2175	-0.0319	-0.2748	-0.1517	0.1014	-1.4569	-1.0706	0.4143	1.5681	0.5391	1.5459	0.6198	-0.1121	1.6329	0.7434	-0.0047	0.5864	0.3358	0.8313	0.5309	0.9078	1.1322	0.247	1.1076	0.0052	0.3156	-0.3099	0.1696	0.5489	-0.5547	0.1728	-0.7991
CDK12	S228s	-2.2837	-1.2676	-1.431	-0.3083	-3.0654	-4.9827	-2.0327	-3.6594	-3.291										1.4628	-2.2394	-1.8116	-2.7527	-2.3777	-2.0303	-1.2324	-3.4808	1.4181										-3.8691	0.4674	-4.2388	-2.6719	-3.4531	0.1771	-3.0141	-0.7243	2.715	-5.5856	-3.9104	-5.2168
CDK12	S236s																																													1.5731	0.665	0.0497	0.194
CDK12	S238s S241s Y242y																												-0.0273	-0.8553	-1.6424	-0.4588	-0.5065	-0.9221	-0.123	-1.1653	0.898									1.937	-1.6572	-2.2988	-0.9491
CDK12	S238s S249s										0.878	2.1722	-2.2519	0.1732	0.7378	-0.755	-0.0908	-1.5184	-2.6608	0.7433	-0.3229	-0.9703	-1.8962	-1.3109	0.4034	-0.869	-1.9352	1.3593	-0.6066	0.2674	1.2867	-0.7697	0.4007	-0.9635	-1.5291	-0.0536	-0.4992	-1.0226	-0.1667	-0.9033	-0.8513	0.3247	-1.2227	-0.1092	-0.7735	2.4782	0.3262	-0.6708	-1.0298
CDK12	S249s																												-1.2279	-0.2468	-0.3951	-0.9093	0.0739	-1.0483	-0.9923	-0.4663	-1.5627									1.8868	-0.0529	-0.0078	0.7627
CDK12	S257s	0.0586	0.1098	-1.7838	-0.7605	0.8076	-0.1615	0.1939	0.1499	1.1826	-0.9061	2.6868	-0.5746	-2.5616	-1.5136	-3.3964	-1.2003	-0.4443	-3.2294	-0.0233	-1.0113	-0.7456	-1.2454	-0.8504	-0.7154	-0.6442	-0.2893	0.8676
CDK12	S274s																																													1.2641	-0.6617	-0.1981	-0.4739
CDK12	S274s S276s	-0.219	-0.8536	-0.9753	0.1308	-0.2467	-1.5376	-0.7753	-1.618	0.4005	1.1829	2.1272	-0.0643	0.4347	0.4949	-0.188	0.0309	-0.1058	-0.8792	0.7327	-0.7809	-0.9556	-1.4646	-0.8234	-1.658	-0.899	0.5479	0.3386	-0.9916	1.6338	-0.438	-0.7042	-0.3411	-1.0443	-0.2343	-0.5928	-0.503									2.2413	-1.3585	-0.1801	0.2472
CDK12	S276s																																													2.6382	-1.6055	-1.4192	-1.0042
CDK12	S291s S293s	-1.3846	-0.5223	-2.2307	-0.274	-2.0809	-1.2242	1.9227	-1.9133	0.882	-0.5382	1.9053	1.4765	-1.7115	-0.0896	-1.7305	-0.9265	0.4985	-3.29	-1.1944	-0.9929	-2.0185	-1.5592	-0.9511	-2.2321	0.9914	0.2102	0.865	-0.9803	-2.7117	-2.1496	-0.9622	-1.2184	-2.0401	-1.1707	-1.3466	-1.1987									3.1197	0.3319	0.0021	0.2545
CDK12	S293s	1.718	0.6712	-4.1209	-0.2594	0.0809	0.004	-0.0812	-1.8836	-1.4598	-1.5335	2.3443	-1.6733	-2.0558	-1.594	-2.9986	-0.0497	-0.8825	-0.6806	-2.2063	-2.3316	-1.7376	-0.3839	-1.4998	-1.1097	-2.63	0.941	3.0733	-1.6696	-3.8306	1.0052	-2.4088	3.3393	-3.446	-3.5499	-3.2553	0.2747	-4.8662	-1.1238	-1.2692	-1.4929	-2.4864	0.1431	0.1685	-1.4311	2.6915	-4.0273	-4.1796	-0.2776
CDK12	S301s S303s										0.8482	2.78	0.4379	-0.4141	0.8836	-1.7305	0.2492	0.1299	-3.5705
CDK12	S303s	-0.6244	0.1259	-6.1494	-1.7039	-1.2827	-2.7638	-2.1549	-2.3731	-1.2236	-0.7083	3.4023	-0.1634	-2.1744	-1.2661	-1.9484	-0.3574	-2.4945	-4.5212	-3.8941	-3.1371	-4.5703	-3.2424	-3.7755	-4.3632	-4.7545	-0.9608	2.5589																		3.3911	-2.9226	-3.3459	-0.4409
CDK12	S318s																																													2.3935	-1.797	-1.0433	-1.4445
CDK12	S323s	-0.1638	-0.3264	-2.3725	-1.3318	-1.6502	-3.1044	-1.4389	-2.0362	0.4373	0.9598	1.7075	-1.1451	-0.5027	-0.0683	-2.6739	-1.4902	-0.9569	-3.3264	-0.7498	-2.4263	-1.9328	-2.6133	-2.4371	-1.3958	-1.2849	-0.5943	2.1421	-2.3216	-2.1669	-0.5759	-2.9418	1.175	-2.8466	-2.5128	-3.4151	-1.1205	-0.8932	-0.5269	-0.5048	0.0945	-0.4469	-1.8389	-1.2188	-1.685	2.6507	-2.2239	-1.3355	-0.5179
CDK12	S323s S325s																			-0.0528	-1.5734	-1.8707	-1.4131	-1.0303	-1.3023	-0.7959	0.6892	1.0333	-0.3105	-1.1513	-0.5461	-0.4673	0.7696	-1.5728	-0.9679	-0.3208	-0.6936									3.0335	-0.4932	0.5043	0.049
CDK12	S325s										-1.2397	4.5777	-1.8261		-3.0469	-3.4894	-1.1896	-3.2617	-5.0049																			-4.1784	-1.4424	-3.1764	-3.2027	-3.9836	-2.4865	-2.7024	-4.016
CDK12	S32s	0.5618	0.4571	0.2199	-0.0129	-0.1186	-1.0432	0.3496	1.1032	1.6458	-0.8851	1.849	-1.5417	-1.0228	-0.7408	0.0376	-1.5994	-0.0947	-0.5699										-1.0094	-0.5657	0.0916	-1.8547	0.2041	1.0675	-0.6598	-0.1228	-0.238	-0.8811	0.6728	-0.296	-0.3047	-1.1211	-0.0704	1.3206	0.2286	0.5112	-3.1581	-0.1867	-1.5619
CDK12	S332s										0.1268	2.7044	-0.5405	-1.2928	-1.5455	-1.2671	-1.3005	-1.2163	-2.7078																											2.0155	-0.1582	-0.1834	0.027
CDK12	S332s S334s	0.3362	-0.5365	-1.3973	0.0671	0.4035	-1.0802	0.5024	-1.9074	-0.2881	0.487	2.1401	0.0625	-0.5998	0.1139	-0.9638	-0.3789	0.0572	-2.3454	0.0357	-0.8599	-2.4591	-0.7275	-0.9601	-2.1917	-0.0072	0.3269	0.0821	-1.1453	-0.1817	0.0897	-1.2498	0.1987	-1.9888	-0.7528	1.5425	-0.8937	-0.3085	-0.3037	-0.7927	-0.1558	-0.7908	-0.1643	-0.4649	-1.0826	1.9794	0.016	-1.3552	-0.6133
CDK12	S334s	-0.9966	0.033	-1.5551	-1.5146	-2.0061	-3.4743	-1.4593	-3.3938	-0.2007	-0.9028	4.1098	-2.7801	-3.8047	-2.0723	-3.5123	-1.6262	-2.1022	-5.0989	-1.1767	-2.6751	-4.248	-3.2839	-3.7036	-3.3508	-3.3869	-5.186	2.2597	-2.1566	-2.1299	-1.0104	-2.5442	0.1254	-3.7792	-3.2738	-2.0624	-1.4674	-1.8124	-0.7383	-2.0977	-2.2358	-1.6857	-1.1356	-2.29	-2.3249	3.7503	-2.3407	-6.2146	-1.3014
CDK12	S341s S345s																			-2.2995	-1.0363	-1.8308	-2.0472	-0.7082	-3.0776	-2.6656	2.6094	1.6599										-1.2112	-0.0878	-0.6141	-0.2704	-1.2083	-1.6145	-2.171	-3.0789	3.3001	-0.3496	0.2548	0.849
CDK12	S345s										-1.6816	3.1225	-2.7395	-2.3716	-2.5095	-3.4101	-2.6391	-1.9218	-3.983										-2.7989	-2.3481	-1.1875	-3.995	0.7736	-3.868	-2.3298	-4.4171	-2.2965	-5.1415	-0.5701	-3.7887	-3.4214	-3.1315	-0.1521	-3.5994	-2.2678	2.5221	-2.7944	-2.1725	-2.2885
CDK12	S357s S359s																												-1.3201	-2.0151	3.1177	-1.419	2.5772	-2.4838	-1.979	1.8264	-2.6206
CDK12	S359s	-0.3326	0.439	-9.1798	-0.5972	-2.0194	-5.5939	-2.5828	-2.5356	-0.3587																			-2.341	-5.7546	-0.7792	-2.7282	0.9391	-6.7666	-5.8939	-3.1861	-1.09		0.515	-2.2222	-0.8461	-2.1374	-1.2608	-1.2315	-1.7539	2.7339	-3.5257	-1.2633	-0.3932
CDK12	S382s S383s										0.7322	2.3732	-0.0123	-0.114	0.8851	-1.2336	0.038	-0.0283	-3.7494	-2.0837	-0.4676	-0.4854	-0.2079	-0.5985	-1.8341	-0.1683	0.3617	-0.1263	-0.1762	-1.0697	-0.5517	-0.076	0.1865	-1.6911	-1.3888	0.1301	-0.0722	0.9486	-0.317	1.2152	1.9598	0.7473	-0.6255	1.0782	-1.8898	2.4343	3.9981	0.4649	3.5185
CDK12	S382s S383s S385s
CDK12	S385s	-0.2253	0.0149	-1.704	-1.3514	-0.2301	-2.104	-1.6005	-1.947	-0.4691	-0.4067	3.2463	-0.6169	-0.2026	-0.044	-0.2002	0.0541	-1.1688	-0.9763	-0.9609	-1.3061	-0.9216	-1.4562	-0.8324	-1.416	-0.7416	1.0331	1.4875																		1.2186	-1.6917	-2.1478	0.1371
CDK12	S423s	0.0129	0.13	-0.8724	-1.0575	0.4401	-0.8972	-3.2158	-0.9858	-0.2161	0.4152	2.0179	-2.6225	0.3089	0.0395	-1.2793	0.0183	-0.4649	-2.0604	0.1796	-0.3334	-0.2711	-0.754	-0.6579	-1.2748	-2.3022	0.1078	0.0407	0.005	0.8441	-1.1241	-0.1521	0.0536	-0.3562	0.3833	0.1421	0.0517	-1.0697	-0.0982	-0.0622	0.0918	0.1126	-0.4758	-0.0015	-2.1142	-0.6542	-0.9833	-0.9022	-0.65
CDK12	S644s										0.5168	2.1835	-3.5505	0.2818	0.6999	-1.0613	0.7431	0.0255	-3.0641	-0.5021	-0.1491	0.304	-0.339	0.722	-0.4348	-1.238	1.289	-0.8076	-0.1438	1.9248	-0.0893	0.9011	0.181	-0.0446	-0.3868	1.8837	-0.076	1.1833	0.07	-1.1472	0.0642	-1.6292	-0.8431	-1.9287	-3.3073
CDK12	S681s	-0.6812	-1.0171	-0.2163	0.0361	-0.6674	-1.3293	-1.9585	-0.6152	1.4525	0.7632	2.9296	-0.7274	0.206	0.0198	-0.444	-0.191	-0.9632	-0.7792	-1.4657	-1.1232	-0.2844	-0.6777	-0.5931	-0.3944	-0.7922	-0.4633	1.3686	-1.024	-0.2314	-0.96	-1.5882	0.2312	-0.6519	-0.245	-0.452	-1.0252	-0.7648	-0.3587	-1.1045	0.0484	-0.938	-1.4662	-0.122	-1.2578	1.4367	0.2898	-0.6757	-0.34
CDK12	S681s S685s										0.3389	1.6657	-0.5925	0.3789	0.4145	0.376	-0.123	-0.4222	-0.7125	0.156	-0.3992	-0.135	-0.3739	-0.2189	-0.5412	-0.3688	0.4026	0.3814	-0.016	0.3389	-0.2795	-0.2304	0.2773	0.7658	0.5221	-0.4114	0.2785	-0.0628	0.448	-1.889	-0.6814	0.1896	-0.5887	-0.5343	0.455	0.5285	-0.3822	-0.0045	-0.4794
CDK12	S889s																																					-0.2109	-3.041	0.6959	1.2721	-1.5437	-1.3465	0.0807	-2.6222	1.6704	-1.3643	-0.8907	-0.573
CDK12	T1202t
CDK12	T1244t	-0.3294	0.14715	-0.258	0.14705	-0.31985	-1.44125	-0.771	-0.7717	0.57835	-0.4145	2.0629	-0.7152	-0.7991	-0.3909	-1.30365	-0.64375	-0.00215	-1.7935	-0.90015	-0.1353	-0.6532	-0.81295	-0.11725	-1.11795	-0.6217	-0.21255	-0.1183	-0.7497	0.46645	-0.24685	-0.4112	-0.2075	0.15555	0.5092	-0.4174	-0.22755	-0.86245	0.18905	-1.8092	-1.4843	-1.12705	0.41045	-1.28465	-0.58255	0.9128	-0.56405	-0.4812	-0.4877
CDK12	T158t										1.9805	2.616	0.8572	2.5036	2.6765	0.6321	2.5863	0.372	-2.0407
CDK12	T514t	-0.2253	-0.1245	0.094	0.5143	-1.158	-1.8081	-1.8217	-0.8272	-0.1839	-0.0466	3.4473	-0.9582	-1.5857	0.1518	-1.4043	0.0452	0.3862	-2.8124										-1.0466	0.6744	2.2134	-0.9347	1.8639	-0.9181	-0.396	2.1008	-1.6618	-0.2526	-0.4332	-2.4661	-2.7957	-2.0878	0.252	-1.3052	-1.5295	0.4093	-0.7498	-1.7014	-0.584
CDK12	T57t																																					0.8619	-0.3022	-2.4007	-1.5139	-0.8542	-2.2593	-0.6548	-1.2381	2.5347	0.6803	-0.4361	0.4545
CDK12	T616t	0.3015	-1.1444	0.0408	-1.2632	-1.9578	-0.8505	-1.1595	-0.7559	-0.1915	0.0108	2.4584	-0.7079	-0.6384	-0.4372	0.6564	1.6199	0.0239	-0.3546																											1.0022	-0.7287	1.8057	1.2508
CDK12	T692t	-0.4004	-0.1204	-0.1348	-0.163	0.3686	-1.1055	-0.0943	-1.0651	1.3176	0.0495	2.05	-0.1342	-0.2255	0.4145	-0.8922	-0.0103	-0.2608	-2.3333	0.5216	-0.411	-1.6815	-0.593	-0.4654	-1.1977	0.5399	0.3453	-0.1437	-0.3088	-0.2633	-0.0483	-0.3615	0.1865	-1.1212	-0.826	0.352	-0.6993	-0.2997	-0.006	-0.5337	-0.5853	0.0476	-0.5262	-0.1191	-1.2893	1.3535	-0.229	-1.0171	-0.0372
CDK12	T893t	2.3773	-0.0235	0.6951	-2.4548	2.6967	-2.468	0.5242	-0.2881	2.0598	1.9187	1.0563	-0.1407	1.5077	-0.2869	1.2814	0.047	-3.8818	-2.1059	-3.5721	0.567	0.2464	0.5873	1.6143	-1.6287	-1.2137	1.9256	-1.3179	0.3335	0.0378	-2.3155	-2.3898	-0.4929	-2.1209	2.6069	1.2443	0.2347									2.3276	-0.497	1.4873	0.7095
CDK13	S1048s
CDK13	S1054s T1058t	-3.5866	-0.4718	-7.3605	1.2929	1.1053	-0.6675	-6.0042	-3.8199	-0.9629	0.8659	-0.6046	-0.5486	1.3063	1.9524	-0.502	-0.9104	0.4985	-0.0681	-0.12	2.7336	1.2133	2.3901	0.8245	-1.6562	-2.1673	0.157	-3.0173	1.6829	-2.135	-0.63	1.9163	-3.2946	-0.1097	-1.2485	1.0033	-0.543									-1.5938	2.8054	0.2827	-2.0922
CDK13	S1225s	-0.82	0.4713	-0.3812	-0.15	-0.5876	0.3504	-0.8175	-0.8986	0.8222	0.5864	0.3344	0.7337	1.2534	0.6589	0.847	0.1722	-0.3984	1.1191
CDK13	S1483s																			0.0734	0.3577	1.5134	0.7798	2.2331	-0.7447	1.4448	0.5827	0.0447
CDK13	S236s										0.1401	0.2411	0.1128	1.6878	0.5648	0.8668	0.4836	0.6931	-0.0681	-0.3181	0.4709	1.2354	0.974	1.9759	1.3625	1.6209	2.7568	0.6526										-1.3067	-0.0119	0.7827	2.1231	0.9578	-2.8687	2.2374	-2.1221
CDK13	S286s	0.2526	-0.0942	-0.5196	1.4709	0.7211	-0.2335	-1.11	1.2637	0.7655																												-1.0182	-0.4287	0.3439	1.1062	0.3042	0.5308	1.8916	-0.2715	-2.3341	0.1596	0.5043	0.1683
CDK13	S315s S317s																												-0.4205	-2.0585	0.4328	-1.7278	1.072	-2.5823	-1.9119	-1.7427	-0.3105	-1.0072	-0.1116	-0.1955	-0.3508	-1.4718	-0.5058	-1.026	-0.3817	1.5778	-0.5334	-0.5789	0.2857
CDK13	S315s S317s S325s																			0.6431	-0.2057	-0.7826	0.325	-0.6614	-0.8713	0.8883	1.1007	-0.5204																		-0.1664	-0.3515	-1.2961	-0.2574
CDK13	S317s										-0.3206	1.3538	-0.1066	-1.0385	-2.0525	-0.947	-1.1359	-1.0407	-0.1621	-0.4125	-0.2676	-0.7767	-0.7972	-0.8899	-0.1138	-1.253	0.6769	3.967																		0.5504	-0.4454	-0.0603	-0.0207
CDK13	S328s																			1.5689	-0.4466	0.4741	-3.9247	0.6356	-0.1523	-0.3463	-3.5995	0.5457																		-1.2722	-4.6992	-1.5734	-3.3325
CDK13	S340s S342s										-0.7823	1.9101	0.6768	1.0148	-1.4574	-0.0066	-0.0658	-0.5962	-0.0726																											0.5693	-2.6163	-2.1725	-0.2391
CDK13	S358s S360s										1.2702	-1.1883	0.7386	1.3777	0.7257	1.7722	-0.4434	0.6045	1.1873										1.1926	-0.9727	-0.4902	-0.3298	-0.5906	-1.5826	-1.9424	0.228	1.1839	-0.2701	0.6133	0.9109	0.8084	0.7422	0.8356	1.0159	-0.3719
CDK13	S367s	2.2353	1.5962	-3.3974	0.4017	-0.1586	-0.9303	-1.1901	0.0964	-0.1854										-1.113	-0.7678	0.168	-2.6814	2.0982	1.5331	-2.6713	1.7168	3.6624																		0.3183	-3.5755	-0.9482	-3.6003
CDK13	S383s	-0.0187	0.7823	-4.284	1.1346	0.0443	-0.0856	0.5795	-1.4575	-0.5074	-0.715	-0.3972	1.075	-0.3926	-0.0987	-0.88	-0.7869	0.9715	0.176	-2.0589	0.0326	-1.3592	1.0488	-0.5751	-1.4838	-0.1833	0.8325	0.877	0.4063	-1.9334	0.5856	0.3089	0.6597	-2.0361	-1.6984	1.1465	0.1356	0.4275	-0.9095	0.8216	0.5832	-0.0294	0.4615	0.8501	0.3428	-0.3264	-0.0759	-1.7408	0.5682
CDK13	S385s Y387y
CDK13	S395s
CDK13	S400s	0.7558	1.1155	-2.1261	-0.119	-0.4379	0.3816	-0.0521	-0.5042	-0.1562																																				1.5825	-0.8684	-0.8021	0.4912
CDK13	S413s	1.9514	2.4424	-1.8158	0.7608	-1.3742	-4.7453	-1.2236	-2.9558	-2.5548	-2.5344	1.4567	-4.6508	-1.8115	-2.1223	-4.5411	-1.755	-0.1248	-2.4213										-3.2406	-4.2963	0.1531	-4.6422	2.4389	-3.9784	-5.9885	-5.6482	-1.8429		0.1131	-1.9858	0.2763	-0.9431	0.0044	-2.0917	0.5082
CDK13	S436s S437s S439s										0.3279	-0.4937	0.5614	0.7347	0.3917	0.1123	-0.667	-0.3494	0.2988
CDK13	S437s S439s	0.2495	0.3622	-0.4646	0.276	0.653	0.5665	0.2303	-0.6845	-0.2084	-0.0488	0.3054	1.01	0.5347	-0.6042	-0.6955	-0.3789	0.546	0.2913	0.754	-0.1122	-1.3444	0.3167	-0.3322	-0.3908	0.3226	1.0454	0.4375	-0.1487	-0.8336	-0.0129	-0.4334	0.634	-1.0384	-1.3568	0.9986	-0.0055	-0.3184	0.2784	-0.027	0.1327	-0.0004	0.6315	0.4165	0.0356	0.8061	-0.2635	-1.2534	-0.1602
CDK13	S439s	0.5145	0.8227	0.8564	-0.8519	-0.3648	-0.1284	-0.1816	-0.847	-1.2129	-0.6586	0.4019	0.0267	-0.9499	-1.1249	-0.9988	-0.3414	-0.3731	-0.6336																											1.2218	-1.6266	-1.621	-0.5381
CDK13	S505s
CDK13	S525s	0.128	1.6729	0.0355	0.2075	0.6014	0.1422	-0.1481	-0.08	-0.6823	0.1964	0.1607	0.3713	1.1862	0.4691	-0.6605	0.7252	0.9209	-0.2576	0.9627	0.3972	0.3262	0.4428	0.3892	0.1833	1.012	1.0966	-0.4429	0.2154	1.4131	-0.5983	0.8059	-0.0793	-0.0268	0.1317	0.6383	0.288	-0.235	0.1578	0.2584	0.8598	0.1143	-0.567	1.074	-0.3719	1.3551	0.688	-0.0357	0.548
CDK13	S525s S528s
CDK13	S664s	0.1517	0.962	0.7979	0.2891	0.623	-0.3872	-0.6298	-0.2366	0.3529	0.1832	0.4293	-0.4625	0.9219	-0.3552	0.0239	-0.3789	0.6456	0.7992	-0.705	0.0747	-0.552	0.5109	-0.4276	0.2181	0.4631	1.2481	0.6766	0.0067	0.3325	-0.2496	-0.6534	-0.0414	0.3675	0.3849	-0.1562	0.3872	-0.5882	-0.0819	0.0535	0.4673	0.1399	-0.1085	0.2224	0.1026	0.1254	0.2285	-0.0488	0.5334
CDK13	S867s	2.5035	-0.3365	0.8352	-2.5282	2.7333	-1.2456	0.645	-0.7063	0.8421	-0.1339	-0.1158	0.3111	0.7676	-0.9139	-0.2642	0.7789	-0.7797	-0.5032	-3.4683	1.4792	0.9102	2.4863	2.2979	-0.9538	-0.6966	2.3822	-1.7521	0.8707	-0.1511	-1.9762	-2.7366	-0.7669	-2.1328	2.6954	1.125	0.227	-0.2021	-3.7049	1.8036	2.5012	-0.8661	-1.1084	0.3782	-2.1753	0.8312	0.1692	-1.5636	0.5939
CDK13	T1058t	-1.7222	-0.3002	-2.5764	0.5241	0.2123	-0.9673	-1.5845	-2.3097	-0.2636	-0.8022	-1.5549	-0.248	1.3334	0.2536	-0.1285	-2.0718	0.3419	-1.1977	-0.8382	0.6433	1.1674	1.3774	0.7688	-0.1175	-1.7982	0.3453	-1.3807	0.5762	-0.4904	-0.4492	1.2755	-1.7609	0.2748	-0.8749	1.5067	-0.3429	0.0864	-1.3813	0.7927	-0.277	0.6344	0.0275	0.2167	-0.9802	-3.0227	0.5157	-1.603	-2.9765
CDK13	T1147t	-0.9382	1.0044	-0.2766	0.8049	0.1657	-1.197	-3.0587	-0.6508	0.0707	-0.6818	-0.0338	0.1779	0.5218	0.6802	-0.2367	-0.608	0.9225	-0.388	0.7528	0.1247	0.0424	1.1268	0.0743	-0.0772	-1.4142	1.0781	-1.4462	0.5115	0.2075	0.1046	0.072	0.2773	0.3813	0.7616	-0.1776	0.3547	-0.857	0.4257	0.9248	0.923	1.495	0.8505	0.7736	-0.0687	-0.8393	0.3644	-0.2589	0.2453
CDK13	T1246t	-0.2174	0.5379	0.1826	0.6155	0.6347	-0.2977	0.319	-1.2454	0.2471	0.6383	-0.3281	0.6752	0.6933	0.3173	0.187	-0.5901	0.3957	0.7052	0.9674	0.7381	-0.5268	1.1035	-0.2081	-0.6604	0.6054	1.4302	-1.1403	0.2348	0.455	-0.2515	0.1482	0.1756	0.0205	0.5908	0.4427	0.5511	0.1807	0.2367	0.1905	0.5621	0.7542	0.6805	0.1529	-0.0549	-0.6511	1.1264	-0.1637	0.3719
CDK13	T494t	5.1092	-2.4833		0.6074	-1.6253	-3.0441	-1.4753	-4.0558	-2.2282																												-3.3996	-0.2545	-1.8563	2.7396	-0.6625	1.4913	-0.0384	-0.5944
CDK13	T588t	0.2195	0.6005	-0.8511	0.6547	1.1585	-0.3133	0.4369	-0.6746	-0.1884	-0.0764	-0.7413	0.8588	1.3091	0.3796	0.091	-0.4165	0.8877	0.7355																			-0.258	-0.4674	0.5853	0.5845	1.0604	0.4002	0.5568	-0.8779	-0.1632	1.4155	0.0349	0.6967
CDK13	T871t
CDK14	S112s																																					-2.3356	-0.2739	-1.1284	3.2428	-0.192	1.0723	-2.6344	0.2286
CDK14	S120s	0.2621	-1.0858	-0.0018	-0.7654	0.4118	-2.3006	0.434	-1.1503	-0.4016	-0.3217	0.9936	-1.215	-0.1612	-0.7166	-1.7305	0.2384	1.1787	0.4884	0.7764	-2.1407	0.2626	0.9674	0.7148	0.7757	0.6673	-1.5954	0.026	-0.482	0.2891	1.7174	-2.0916	-0.1987	0.4168	-0.4204	-0.6739	1.0905	-1.2683	0.3617	-0.5236	1.5856	-0.6334	-0.4826	-1.4837	0.7877	-0.2997	-0.1524	1.0311	0.194
CDK14	S122s S123s	1.0192	-0.8091	0.8476	-0.4275	-0.7206	-2.1643	-1.3545	-0.6092	-1.5242	-1.5479	-0.0965	-2.4957	-1.9958	0.0243	-2.9849	0.8916	0.0208	1.1221	-0.219	-2.92	-1.1034	-0.3556	-2.0449	0.9572	-0.3669	-0.6107	-0.5418										-3.1627	0.0164	-1.3371	-1.3783	-1.5043	0.6723	-2.3311	0.7838	-0.9664	-1.6668	0.4403	-1.0592
CDK14	S123s																																													-1.0228	-1.6917	0.8342	-0.7234
CDK14	S134s	1.9593	-1.1019	0.7571	-0.9416	2.7466	0.6074	-0.2398	0.5938	0.8728	1.3917	0.0932	-1.9659	2.3479	-0.6771	-0.4471	1.8848	-1.3523	3.0144										1.9919	-0.0592	1.6242	-0.4398	-1.5548	-0.5987	0.455	0.3162	1.9139	0.3672	-0.5314	1.9884	2.7304	0.7439	-0.5534	-1.3973	1.0495	-0.8581	1.4691	2.1389	2.4287
CDK14	S24s	0.7794	-2.1622	-5.644	-0.8356	2.0598	0.8254	1.3872	-0.0781	0.6121	0.5588	0.1495	-0.3926	1.1019	0.539	-0.0996	0.0953	-0.052	2.3427	0.3412	-0.2294	0.82	3.0624	0.9702	1.0361	1.4391	0.5316	-3.9057	2.0372	-3.171	2.5341	0.256	-0.6882	-3.3218	-3.1945	1.4208	1.9749	1.9128	-1.9872	1.3157	0.4475	0.5095	0.0792	-1.9457	0.5928	-0.1617	2.4474	1.1443	1.7553
CDK14	S95s	1.3646	-1.3928	-1.7235	-0.909	1.3015	0.983	0.9011	-0.5042	-1.2313	-0.0245	0.5016	0.1421	0.2904	0.1944	-1.2244	1.1923	0.372	2.2426	-0.4502	-1.7629	-0.1927	1.1616	0.2812	1.4267	0.8115	0.03	-0.4482	0.6814	-1.8352	1.6633	-0.4038	-1.4774	-1.833	-2.5951	0.247	0.5606	0.8082	0.058	0.9952	0.1156	-0.3819	0.0071	-0.771	0.8153	0.5206	-0.0242	-0.0669	0.86
CDK14	T125t
CDK14	T79t	0.77	-1.7159	-1.2554	-1.4264	1.7006	-1.1366	-1.3356	-0.7836	-0.6301	0.3599	0.3215	0.3209	0.589	0.2186	-0.601	1.5215	-0.2387	0.9235	-2.3078	-0.5098	0.0882	2.8848	0.6482	1.4744	0.3825	0.5643	-2.368	1.3593	1.1771	1.0294	0.3554	-3.2959	-0.1846	0.1134	0.853	1.3993	1.0089	-1.0702	0.6733	-0.2757	0.258	-0.8418	-1.6198	0.4038	-1.5969	-0.7402	0.6684	0.3187
CDK15	S77s
CDK15	S94s
CDK16	M150m S169s										0.1401	0.3923	-0.2788	0.4047	-0.1062	1.0009	0.3458	0.0429	0.17
CDK16	S116s																																													0.2352	1.1685	0.7373	0.3004
CDK16	S139s	0.3362	-0.4476	-1.8352	0.3838	-0.4895	-0.2257	0.0702	0.0547	-1.1531	-1.0441	0.209	0.75	-1.5429	-0.876	-0.3998	0.1454	0.2739	0.4717	0.7209	-0.9178	-0.4189	0.2984	-0.3124	1.4561	0.2101	-0.9076	-0.344	1.2331	-0.6652	0.9586	-0.8437	-0.5933	-1.5373	-0.6781	-0.5522	-0.5411	0.4944	-0.8782	-0.1892	-1.867	-1.3982	-1.5641	1.3843	-0.6711	1.5229	-0.3382	0.1547	1.3902
CDK16	S152s S169s																			0.807	0.0799	0.7313	-0.4519	0.8785	-0.0276	0.6335	-0.7561	0.1316
CDK16	S156s
CDK16	S184s	0.4388	0.7358	-1.1082	1.1852	-0.3914	-0.578	0.092	0.6156	0.7133	-0.2123	0.4952	0.6118	-0.094	-0.1715	1.0725	0.5767	2.5898	0.8219										-0.2846	-0.1727	-0.5946	-0.7507	-0.6543	-0.3423	0.4718	0.0824	-0.583	1.7263	-0.3215	0.2898	-0.85	0.4565	0.8736	0.2351	0.4904	-1.1734	-0.3362	-0.3032	-0.5858
CDK16	S193s	0.2652	0.4955	-1.3529	0.7935	0.3054	-0.576	0.6494	0.8733	0.629	0.1136	-0.3908	1.5935	-0.2126	0.3401	0.7448	1.024	0.8038	0.9887	-0.2332	0.3445	0.0852	1.4073	1.4164	0.418	1.3211	-1.0836	-1.6773	0.3481	-0.1396	0.3022	-0.7084	-1.194	0.5805	-0.242	0.9007	-0.6459	2.0323	-0.2664	-0.066	-0.9001	0.7012	0.456	1.0187	1.1401	0.2791	0.6229	-0.9974	-0.3198
CDK16	S212s	-0.4619	-0.5082	-3.8159	0.4278	0.1408	-2.1799	-0.0899	-1.6378	0.6811	0.9056	-1.3137	-3.5863	1.0676	-1.0202	0.9872	-0.1928	-1.5659	3.3449										1.0147	0.4333	-0.0296	-0.3763	-2.8918	-0.5021	0.3803	-0.712	-0.0684	2.1047	-1.6001	-0.7172	-0.4008	-0.1321	-1.4988	1.0683	1.4886	-1.6314	0.9809	0.0054	1.0123
CDK16	S227s	0.2321	0.954	-1.0816	1.1052	-0.2999	-0.4223	-0.1903	-0.0186	1.5905	-0.7768	-0.2026	0.4477	-0.8727	-0.1852	1.0192	-0.1087	0.7469	-0.0832	0.34	0.8237	-0.3775	0.5424	0.5367	-0.4513	1.1169	-0.6435	-1.4435	0.4031	0.0033	0.8057	-0.2642	-0.5472	-0.0978	-0.2465	0.9127	-0.8289	1.7032	0.1042	-0.4419	-0.9014	0.6327	0.5948	0.3074	1.1066	0.152	1.069	-0.3852	0.6416
CDK16	S229s	-0.5502	-1.6735	-3.2502	-0.8878	-0.6924	-3.3069	0.028	-1.1265	-1.9981	-2.2218	0.0707	0.3485	-2.8731	0.4631	-0.9958	1.0258	-3.344	0.4747																			0.3354	-2.7478	0.1339	-2.4558	-1.5557		3.3285	-1.2401	1.3065	-0.005	-1.5701	2.7626
CDK16	S554s	0.9088	1.0347	-2.7662	1.0008	-0.1236	0.5062	0.5795	0.8772	4.7007	-0.4067	0.0096	0.6833	-0.3698	-0.7135	0.4049	-0.0872	0.652	-0.4668																											-0.0535	0.351	0.8867	3.4892
CDK16	S86s	-0.4351	-1.9865	-5.4064	0.7396	-0.7689	-2.1059	-2.12	-0.8015	-0.2161	-0.4332	-0.5725	-1.8456	-0.6598	-0.5921	0.4766	-0.6062	-0.2861	1.2071	1.0641	0.3366	-1.1965	0.4212	-1.3289	-1.0748	1.7295	-0.8564	-2.7848	0.1927	-1.3032	2.7131	-1.7934	-0.8198	-2.2373	-0.852	1.3349	-0.583	1.2853	-0.8767	-0.0936	-1.2571	0.3401	-0.386	0.9167	0.8133	-0.0864	0.9254	-0.0291	1.1278
CDK16	T185t																			0.6985	0.9553	-0.8447	0.0278	0.74	-0.8419	1.1975	-0.8748	-2.5457
CDK17	S122s																																					0.5164	-0.9437	0.7399	2.4327	-0.2844	-0.5343	-0.3969	-1.4567	-1.9357	1.5686	0.5272	-0.34
CDK17	S137s	-0.5376	1.0145	-1.5905	0.5094	-0.7539	1.1524	0.0687	0.3144	-1.4629	-0.167	-0.3265	1.3919	-0.2183	1.5379	-0.4974	-0.2107	0.7706	0.6446	0.2173	-0.5242	-0.2784	0.9458	0.6806	-0.2477	1.1675	-0.2893	-0.9399	1.0567	0.6183	0.3414	0.1524	-0.1892	1.2726	1.0071	0.3687	-0.0036	-0.6101	3.9892	-0.7499	-2.2556	-1.1758	0.2438	-0.2424	0.3349	0.4752	1.4136	0.4107	0.9756
CDK17	S146s	1.0334	0.9055	-1.0107	-0.1794	1.7688	1.3081	1.7219	1.7394	0.6029	0.9642	-0.3088	1.2457	1.3291	2.4655	0.6946	1.3014	-0.2244	1.0994	-3.1734	0.3432	1.4335	2.5013	3.0355	1.0691	1.6152	1.027	-1.9552	1.4968	1.1758	0.539	0.6685	-0.676	1.6295	1.6583	0.9771	0.2918	1.3566	0.6922	1.2416	1.1062	0.9698	-0.231	1.9667	-0.9586	-0.2229	3.3299	1.3774	1.825
CDK17	S165s	-0.2095	0.1764	-0.9309	0.1781	0.3902	0.4711	0.2055	0.1082	0.5814																												-0.1012	0.1861	0.7236	0.462	0.6738	0.5009	0.9337	-0.24	-0.168	-0.1601	0.0776	1.1168
CDK17	S180s	0.158	1.5315	-0.0975	0.2842	0.4102	1.0531	0.2244	0.8832	-0.0029	-1.2529	-0.6898	0.446	-0.1112	0.4813	-0.6468	-0.3807	0.6567	-0.8884	0.1525	-0.261	0.1148	1.1932	0.7885	-0.1817	1.3998	-0.0682	-1.2191	0.7509	0.4741	0.1382	0.2476	0.0278	1.0044	1.5302	0.4116	0.1584	0.6634	2.4962	-0.2646	-1.1859	0.5061	1.1879	1.0173	-0.1219	0.0093	0.6133	-0.7939	0.2105
CDK17	S523s	-0.1685	0.5743	0.6082	-0.8715	-0.2234	0.1694	0.4937	-0.2624	0.4419	0.6604	-0.2091	-0.1894	0.2546	0.6589	1.135	-0.4165	0.1173	0.1806
CDK17	S75s	0.1485	0.55	0.2748	-0.0668	0.8808	1.0784	-0.1525	1.0457	0.4879
CDK17	S92s	-0.26	0.6328	-1.3458	0.4082	0.6031	1.493	-0.5585	0.2232	-1.8478	-0.9845	-0.0949	0.3566	-1.0756	1.5956	-1.4302	-0.5274	-0.2735	0.5217	-1.7428	-0.927	-0.1557	1.7443	0.4485	0.4547	-0.2713	-0.0948	-0.666	2.9012	-2.5076	0.8597	0.2032	-0.6367	0.8703	-1.3446	0.1325	1.2391	-0.4829	1.1997	0.2798	-0.8566	-0.8867	-1.8498	2.8014	0.1046	0.0689	0.4966	0.0103	1.082
CDK17	S9s
CDK17	Y508y	1.0208	2.6342	2.3211	-0.3034	-0.388	1.2477	-0.3984	0.4372	0.9986
CDK18	S117s	-1.413	-2.8388	-4.0943	-0.7327	-0.5294	-2.6062	-2.6002	-2.5792	0.8483	-0.1858	-2.0357	-1.7546	-0.4098	-0.3416	1.6746	-2.1881	2.1137	0.687																			-0.0343	-1.5629	-0.2495	0.5977	-1.9406	1.0206	-1.1805	-1.4606	-2.8737	0.9024	-1.2583	-2.461
CDK18	S132s	-0.8736	-1.7179	-2.5392	-0.6315	-0.867	-1.5862	-0.8859	-2.2423	-0.1302	-1.9876	-3.3686	-2.4291	-2.3187	-0.466	1.4277	-1.8785	2.7812	-0.9687	0.2704	1.4147	-2.4325	-0.2062	0.7328	-3.1418	-2.3677	-3.751	-1.2859	-1.8751	-1.714	-3.6971	-2.1085	-1.1642	1.1207	2.523	-1.0341	0.6845	0.8531	-0.8142	-2.143	-1.1688	-1.3982	1.5212	-1.2216	-2.0729	-2.2134	0.196	-1.5701	-2.6408
CDK18	S14s	-1.4461	-1.8855	-1.6668	-0.736	-1.3991	-2.7833	-1.2163	-3.5326	-1.0688	-0.8807	-1.9778	-1.9577	-2.163	-0.8957	0.2617	-2.6498	2.71	0.3292	-0.4714	0.9013	-2.4236	0.056	-0.719	-3.2316	-2.2441	-3.4234	-0.6246	-1.6421	-0.1077	-1.2677	-0.2494	0.0454	0.6041	1.9389	-1.1486	-0.6974	-0.654	-0.8738	-2.5704	-2.0777	-2.4556	2.2694	-1.8947	-2.5769	-2.149	0.3759	-1.9066	-2.505
CDK18	S66s	0.0492	0.2895	-1.7679	-0.8225	0.7211	0.6794	0.1473	0.0567	0.6857	-0.9226	-1.6562	-2.0293	-1.2156	-2.2241	0.9323	-3.2278	2.4981	0.3928	-0.3865	1.9438	1.0078	1.8838	1.9489	0.0219	-0.1552	-1.7899	-0.8811	-1.6	-0.9395	-1.3329	-0.4186	-1.6022	-1.91	-0.7666	-1.2393	-0.2075	-0.0913	-0.2739	0.4922	2.2812	-0.9277		-0.2878		-2.2494	1.5016	0.6635	-0.7088
CDK18	S74s	1.2306	-1.9098		0.9795	2.098	1.9407	0.5344	-1.291	0.5876																												0.2136	-2.5915	-2.3743	0.1669		0.822	-2.9631	-3.0691
CDK18	S89s	-0.9209	-1.6997	-1.736	-0.7066	-0.724	-1.4091	0.6072	-2.611	-0.0826	-0.1284	-1.5726	-0.404	-0.7027	0.2444	1.4262	-2.138	3.7794	1.5528	0.5936	1.6793	-2.2935	0.0926	0.6446	-3.2096	-1.7252	-3.1983	-2.0046	-2.2326	0.1628	-2.2689	-2.3517	-0.2543	1.4993	2.032	0.3425	-0.5125	0.8937	-1.4498	-0.5814	-0.5721	-0.8661	1.581	-1.4766	-1.9902	-2.5882	0.6114	-1.0975	-2.4646
CDK18	S98s	-0.5455	-1.825	-3.2432	-0.0912	-0.418	-1.2534	-0.3431	-2.2185	0.241	-1.1392	-3.5568	-1.0102	-0.1269	-0.3689	1.9916	-1.7765	4.0404	0.972	-0.087	1.9004	-0.9689	0.4329	0.3604	-1.1959	-0.4212	-1.8533	-1.1443	-1.4884	-1.8581	-2.6661	-1.6474	-0.0888	-0.2083	0.7387	0.0729	-1.1987	1.8206	-1.551	-0.2407	-0.2533	-0.8028	1.5742	-1.5929	-1.9174	-2.4533	1.1053	-0.4985	-1.4463
CDK19	S449s	-0.4777	-0.8939	-0.2678	-1.304	-1.1214	-1.1366	-1.3662	1.0655	-1.2988	-0.2134	0.5434	-1.1597	-0.5012	-0.3264	-0.7794	-0.1606	1.1408	-0.4987	-0.4361	-0.2096	-0.8861	-0.1481	0.1499	0.2438	-0.1308	-0.9731	1.4889
CDK3	T160t	-0.708	0.3016	-0.9788	0.8082	-0.3199	0.9013	-0.2383	0.352	0.2824	0.3544	-0.7526	1.127	0.7462	-0.293	0.5863	-0.0926	-0.3257	0.5445	-1.7322	1.1527	-0.688	0.9641	-0.1397	-0.6292	-0.5805	-0.5473	1.3673	0.1539	-0.6869	-0.3429	-0.6555	0.2339	-0.9339	-0.7269	-0.6572	-0.5411	0.9091	-1.356	-0.1477	-1.2847	-2.1015	-0.8037	-1.7246	1.6658	-0.2542	0.3759	-0.633	0.7811
CDK5	S229s
CDK5	Y15y	-1.1386	-0.1164	-1.6278	0.9257	-0.7888	4.9595	-0.007	-0.3773	0.9679
CDK7	S164s	0.8694	0.6874	0.1152	0.6645	-0.3149	-0.0603	-0.0113	0.4868	-0.2467	-1.3955	1.021	-0.1602	-1.1328	-0.0896	-1.9378	-0.6724	0.3308	-0.6367	0.5027	-0.7401	-2.3645	-0.349	-0.6848	-0.3926	0.1296	-0.535	-1.5865	-0.2376	-0.0464	-0.1434	0.7235	0.3139	-0.8097	-1.3065	0.7099	-0.0379									0.574	-0.1735	-1.7277	0.0288
CDK7	S164s T175t																			-0.2674	2.115	1.9096	1.3077	2.8358	-0.3944	-2.1673	3.3115	1.394										0.139	-0.6609	0.8581	1.4566	-0.3169	-0.6636	0.6645	-1.7402
CDK7	S321s	0.5839	0.7782	-0.0479	0.9142	0.6097	0.366	0.3583	0.4868	-0.6409	0.0926	1.4905	0.4282	-1.2828	-0.1822	-0.7763	1.0688	-0.7829	-0.6821
CDK7	T170t	0.4924	-0.4698	-5.4827	-1.495	0.7544	-0.4495	0.1488	0.0052	0.1014	-0.0643	0.6817	0.446	-1.2842	-0.4251	-2.177	-0.7726	-2.4027	-2.2348	0.649	-0.6085	-1.538	0.657	0.2938	-0.7942	-1.3336	0.5766	1.1909	-1.0013	-2.2409	0.7814	0.0044	0.9974	-3.2823	-2.3816	2.1485	-0.4992	-0.2558	-0.7264	-0.8656	-0.8066	-0.642	2.0653	0.092	0.7976	0.4124	0.4832	0.1531	1.5113
CDK7	T175t
CDK9	S347s	0.3757	1.1902	-1.204	0.0981	-0.6475	-0.8894	-0.9514	0.57	-0.67	-1.7876	0.1881	0.173	-0.9256	0.9716	0.1855	1.3121	0.7959	-1.0066	0.7622	-0.411	-0.6998	0.3764	-0.5697	0.2915	0.0134	-0.709	-0.491	-0.1535	-0.9217	-0.7698	0.7763	0.8699	-0.7623	-0.4844	-0.4663	1.0199	-1.9166	1.7505	-0.2005	-1.3835	0.359	0.6179	0.0693	0.1656	-0.3374	-1.0178	-1.1746	-0.4537
CDK9	S353s																																					-2.3389	2.0928	-2.8131	-3.9259	-1.1536	0.7444	-1.6736	-0.5156
CDK9	T186t	1.3268	1.1014	1.915	-0.6593	0.1192	-2.6373	-0.0433	0.4293	-0.0857	-1.011	-0.1528	-1.3531	-1.6415	-0.085	-1.5841	0.1848	0.2628	-3.3098	-4.5085	-1.863	-2.0599	-0.0087	0.0024	-0.0258	-0.0802	-0.2648	0.2491										-1.2814	-1.0911	-0.2118	0.2157	0.1314	0.6342	1.2441	-1.4508	0.6728	-1.7989	-0.2966	0.0985
CDKL5	S306s	1.5397	-1.8027	-3.3354	-1.0118	0.48	0.1811	0.9972	-0.3555	-0.4446	0.3312	0.3344	1.5073	1.1577	1.4984	0.1733	1.6468	0.3213	1.06	0.662	1.0277	-0.1173	0.6819	0.9612	-0.4513	0.167	1.0372	-2.4188	2.1909	-2.3723	0.8802	-0.5561	-1.9033	-1.6694	-2.862	0.4236	-0.0779	-0.5257	-1.5406	0.8657	0.4818	-1.0817	-0.7751	0.0906	0.9314	-0.295	1.0479	-0.3639	-0.1216
CDKL5	S377s	0.2905	-0.6738	-3.7556		-0.9385	-1.2028	-1.161	-1.6676	1.2639																												-0.133	-0.585	0.0007	-0.9936	-0.1886	-0.9343	-0.0639	0.4609	-2.4032	-0.0663	0.3254	-1.6041
CDKL5	S407s	1.6643	-1.7805	-0.2855	-1.9586	0.4235	0.4069	0.6989	-0.1375	2.0077	0.4759	-1.4874	1.8161	0.2975	0.7773	1.3606	-0.531	-0.8335	0.7856																			0.3683	-1.03	1.224	-0.0952	0.1878	-1.292	-0.8843	-0.1396	-3.28	0.5923	1.0015	-0.4501
CDKL5	S446s	2.046	-0.8354	-1.9044	-0.0537	1.6407	0.0448	-1.0213	0.1657	0.333	-0.547	0.8377	0.9369	0.0446	2.4124	-1.2625	2.2481	-0.6041	-0.4577	0.8459	0.6723	0.9412	0.564	1.053	0.6033	-0.0278	0.335	-0.1276
CDKL5	S450s																			0.4308	0.542	0.6722	1.0421	1.3211	0.2475	-1.0807	1.0515	-1.0949
CDKL5	S479s	1.4498	-2.0572	-3.4187	-0.3214	0.2439	-0.0544	-0.3839	-0.1772	-0.7743																			-0.0225	-0.6295	0.1288	-0.738	-0.478	-1.7818	-1.6526	-1.7689	0.1965									-0.5319	0.7186	0.3598	0.7407
CDKL5	S497s																			-0.6826	0.3998	0.1015	0.1341	0.5169	0.2585	-0.3069	0.595	-0.121										-0.7692	-1.0911	0.6067	-2.17	-0.8952	-0.3548	0.255	1.8095	-0.7609	1.5342	0.3812	1.3737
CDKL5	S526s	0.5444	-0.4739	-1.0196	-0.5401	1.4678	-0.7298	-0.1059	-0.2683	-0.2728										0.8695	0.9592	1.7603	0.3814	1.6844	-0.9208	0.7047	1.2562	-0.2265	0.6943	-0.3335	1.6857	0.4697	0.36	-0.5967	-1.0594	0.6383	-0.5125									0.6038	0.2438	-0.6511	-0.9381
CDKL5	S641s	-1.2143	-0.2941	-2.0392	-3.0783	-0.2218	-0.0252	-2.8738	-3.2828	-1.4276																												-0.7484	-0.5403	0.9222	-0.0346	0.1177	-0.6119	0.6687	-1.4271
CDKL5	S681s										-1.5843	-0.0419	-1.5124	0.0346	0.0942	-1.1619	0.8487	0.2897	-0.4896	1.0488	-0.0806	-0.033	0.4462	1.0188	-0.2385	-0.1027	0.6912	-1.1483	1.1765	-0.5912	0.6826	-0.4673	-1.5127	0.5588	0.2278	-0.211	0.5854									-2.7875	0.6038	-0.2244	1.2581
CDKL5	S691s	1.6391	0.2592	0.2855	-0.1516	0.9972	1.3412	1.3217	0.9446	1.4464
CDKL5	S720s	1.2542	-1.4735	-1.8211	-0.1696	0.5216	-0.1907	0.5737	0.3124	-0.4844	-0.0908	0.344	0.8296	-0.9785	0.1291	-4.1143	2.0619	0.2106	0.7946	0.9603	-0.5545	-0.7826	0.1855	-0.3502	-0.4696	1.1113	0.0177	-0.3293																		-0.7938	-0.5085	-0.5034	-0.3436
CDKL5	S870s	1.5508	-0.1709	-1.4398	-0.7964	2.8064	1.8336	-0.1947	0.576	-0.4798
CDKL5	Y171y
CHEK1	S296s	-1.6386	-0.8475	-0.8352	-1.3644	-1.8664	1.2458	-0.8088	-1.7667	0.9035										-0.14	0.4946	-1.6267	-1.4712	-0.755	-0.7154	-0.6872	-2.1297	-0.1864																		-1.1467	-1.2322	-1.6571	-0.4739
CHEK1	S302s	-1.2758	0.2754	-0.7696	-0.3981	-0.4562	0.2551	-1.3196	-2.6744	-0.1823
CHEK1	S317s	-0.5423	0.0128	-1.5161	0.0704	-0.6508	-0.3036	-1.3735	-0.4903	0.7194
CHEK1	S333s																			1.3118	1.1119	-0.4884	-0.427	0.0977	0.1521	-0.7584	-0.8441	-0.308										0.6173	-1.6255	-1.0705	-1.7879	-0.7344	-0.8254	-2.1554	-0.1061
CHEK1	S347s
CHEK2	S163s										-2.3632	0.7155	1.7072	-2.2944	-1.4969	-0.1422	-0.6635	-1.5612	-2.1665	-2.0165	0.7223	-1.1507	-1.174	-2.563	-3.0702	-3.3326	-1.6527	-2.1075	-3.1888	-2.6211	5.3308	-0.1754	0.0237	-3.6136	-2.5524	-3.8923	-2.308	1.5793	-2.8996	-2.4208	-2.9406	-2.9313	-1.409	-1.9627	0.3369	-0.0205	-0.2175	-5.3858	-1.4463
CHEK2	S303s	-8.563	-8.0169	-6.8551	-0.199	-6.9899	-10.1252	-6.2734	-7.6015	1.4586	-3.6988	-0.7847	1.2863	-3.1617	-2.1755	0.6244	-3.2189	-2.1654	-0.6018	-0.5917	2.373	-5.1572	-1.8215	-4.058	-6.7309	-6.2664	-3.5749	-4.6845	-4.2357	-2.7908	4.8535	0.5966	-3.1848	-5.1989	-3.4583	-6.2685	-2.6492	1.4641	-6.1564	-3.8654	-4.2961	-1.7764	-2.949	-2.99	0.2404	-3.6941	2.2827	-5.8585	-3.3086
CHEK2	T430t	-4.29	-2.5318	-3.1776	1.0432	-3.6956	-1.3682	-2.9277	-4.7415	1.0829	-1.2043	0.6447	-0.4918	-0.3655	0.2551	0.2098	0.0344	-0.8461	0.2837										-1.045	-0.7928	2.232	0.6748	-0.1566	-0.8787	-0.8123	-1.6687	-1.5989									-0.5601	0.9809	0.7094	-1.072
CHEK2	T549t										-0.1383	-1.7736	-0.1196	-0.8984	-1.5181	1.1884	-1.2987	-1.7083	-0.667										-1.8055	0.7574	1.9169	0.44	-0.657	0.5193	1.0529	-0.9292	-0.3257
CHKB	S327s
CHKB	S39s																			0.2444	-0.7454	1.914	-0.9997	3.5428	0.9334	0.079	-0.2648	0.9732											1.5972	-0.0924	1.8083	0.0835	3.0421	0.2408	2.1343	0.5912	-3.072	0.1842	-1.3729
CHKB	T205t M215m S217s																												-0.6632	0.4856	-0.2814	-0.1331	-0.1838	-0.7584	0.5786	-0.7383	0.8122
CHUK	S579s M586m	1.1312	0.1057	0.0124	-0.1598	-0.9152	0.0468	0.4966	-0.6052	-1.2666
CHUK	T23t
CIT	M38m M43m S44s
CIT	S1364s	-0.5897	-0.8293	-0.9664	-0.8421	-0.3814	-0.2763	-0.7288	-1.2395	-0.0612
CIT	S1385s																												-1.5417	-1.7446	-0.4137	-1.18	-0.5811	-3.0082	-2.6119	-1.4015	-1.4979									-1.8024	-1.1843	-2.6632	-1.0775
CIT	S1474s
CIT	S1624s	-0.7222	3.0402	-0.4734	-0.3051	-1.8198	-1.3663	-1.0009	-1.4595	0.382
CIT	S1982s																																													0.4046	-1.1556	0.1038	-0.3748
CIT	S2013s	-1.5534	1.786	1.7253	1.43	-1.9562	-0.4028	-1.4564	0.0964	-0.9307	-1.3977	-0.9568	-1.8716	-1.1856	-0.1928	-0.7428	-1.9322	0.3419	0.4535										1.0907	0.0225	0.6602	-0.7549	-0.7479	-0.9753	-1.9211	-0.6763	-2.2393	-1.8957	-1.7758	-0.9825	-1.319	0.8226	0.5594	-0.9609	1.0515	0.1285	-1.1365	-0.3885	-0.6409
CIT	S2035s	-1.1654	1.4548	-1.2909	0.3528	-0.7788	1.7557	0.3059	0.1043	0.1091	-0.6222	-0.5853	-0.2983	-0.1126	-0.1047	0.2129	-0.8889	-0.2972	1.0645										1.5729	-2.63	0.0021	-1.3217	-1.5181	-2.2984	-3.4873	-0.6095	-1.2368
CIT	S433s	-0.1654	1.0105	0.8635	-0.514	-1.0798	0.3446	-0.6269	-0.2921	-0.9982																												0.1522	-1.429	-0.4432	-1.4086	-1.3281	-1.7042	-1.967	-1.0039	1.3316	-1.035	-0.7906	-0.1657
CIT	S440s										-1.9224	-1.7623	-0.3601	-1.4428	0.457	0.0513	-1.8732	0.0666	1.2434	0.2562	1.6885	-1.989	-0.8088	-1.0105	-1.1427	-2.8586	-1.1491	0.2037	0.3028	0.2126	0.4048	-1.3259	-0.4319	-0.9911	-1.3812	-0.9673	-1.5627	0.229	-1.4364	-0.9574	-1.0173	-0.358	-0.1684	-2.5139	0.451	-0.1523	-0.2233	-2.9011	-1.0207
CIT	S480s	-0.6117	1.2569	0.9664	0.7347	-1.4008	1.3373	-1.1741	0.6711	-0.4124	-1.5391	-1.0034	-1.9659	-1.9886	0.4418	-0.7702	-2.1684	0.8576	-0.4032	0.2763	1.3726	-2.1826	-1.3467	-1.1058	-0.1267	-2.349	-1.2412	-0.2639										0.6151	-1.0568	-0.4934	-2.083	-0.1817	0.1377	-2.5068	-0.3739	-0.0284	-0.2731	-1.1402	-0.6794
CIT	S699s	2.7006	1.584	0.9699	-0.0276	-5.5415	-6.3744	-6.9472	-3.6535	-3.4091										0.4556	-1.3614	-3.0091	-3.1677	-1.2227	0.0457	-4.7208	-3.1184	-0.8183										-4.5689	0.652	-2.8219	-0.1413	-0.3066	1.8844	-2.2404	1.5083	-0.0754	-5.645	1.2592	-4.404
CKB	S199s
CKB	S309s
CKB	T322t
CKB	T35t	-0.719	-0.9485	-1.0639	3.4639	-0.7539	1.4774	-0.2762	1.565	-0.9507																												2.0499	-0.8068	-1.679	-1.1846	-0.1629	-1.1642	-1.8366	-1.2421
CKM	S128s
CKM	S164s
CKM	S199s
CKM	S24s
CKM	S332s
CKM	S372s
CKM	S94s
CKM	T166t
CKM	T282t S285s
CKM	T322t
CKMT1A	S349s	1.4356	0.0613	-3.3744	2.2935	0.786	0.4205	-1.1173	0.8396	1.1841	1.5398	0.2652	0.3209	-1.4128	2.5596	-0.8845	-0.4559	-2.7856	-2.0604																			1.9182	-2.1092	1.3459	1.172	-0.8542	-1.122	0.4576	-3.2049
CKMT1A	T441t	-1.1323	-1.2352	-1.2927	0.529	-0.4529	-0.9868	1.7728	-1.6002	-1.9598	1.6966	2.1755	2.6125	-1.6429	3.3415	-0.38	-1.3989	-0.5424	-1.322																			1.4762	-4.1738	-1.117	-0.3903	-1.4924	-2.8347	0.3867	-2.0788
CKS1B	S51s										0.498	-0.2734	-0.3796	1.8764	1.1068	0.9689	0.6608	-1.2653	2.2881																			0.5186	-0.326	-1.6225	-2.0646	-0.6471	-2.2933	-2.0704	-1.4252
CLK1	S182s	-0.331	-1.2292	-1.7253	0.2662	1.1452	-0.4982	-1.0402	-0.8233	-0.5182										0.7551	-0.6296	0.1976	-0.1681	-0.4222	-0.9373	0.1371	0.2409	0.7942	-0.6082	-0.6958	0.4458	-0.3531	1.5263	-1.6102	0.3056	0.8983	-0.2895	-0.2723	0.3156	-1.5772	-0.8579	-1.3589	1.898	-0.7299	-0.3857	-0.3248	-1.2954	-1.0286	-1.2427
CLK1	S383s																			-0.6142	0.1484	-0.4455	-0.0286	-0.2495	0.6198	-0.4643	1.1314	0.1462
CLK1	T180t S182s	0.1785	-1.5059	-3.0729	0.7641	0.5532	1.8823	0.0949	-0.1316	-0.1424										-0.2143	0.6525	-0.175	0.2702	0.1481	-0.8933	-0.1571	0.2163	0.4856										0.1796	0.975	0.5966	1.3459	-0.8353	-2.2266	0.0226	-0.2656
CLK2	S142s	-1.1685	-0.3426	0.9362	-0.2806	-1.2195	-1.7128	-0.7972	-2.4623	-0.4093	-0.5084	0.6206	-0.7794	-0.2698	-0.9473	-0.034	-0.4147	0.1568	-0.5442	-0.1554	0.3261	-0.9703	-0.4602	-1.2713	-0.9116	0.1221	-1.7018	1.2952	-0.5321	-0.2046	0.1643	-0.7739	0.0264	-0.1432	0.0234	-0.7955	0.1375	0.0228	-0.5939	-1.9971	-1.7313	1.0074	0.0901	-0.6505	-0.614	-1.1734	-0.432	-0.4755	-0.151
CLK2	S17s
CLK2	S50s										-1.2275	0.9904	-1.4442	-1.3871	-1.6365	-1.4454	-1.4294	0.5254	-1.463	0.2574	-1.2311	-0.963	-1.5791	-1.471	-1.4196	-0.7509	-2.1911	1.3806	-0.6551	-1.3121	0.8821	-1.6368	0.2326	-2.1032	-1.7411	0.2566	-0.7736	-0.8866	0.1637	0.1553	0.2328	0.501	0.5676	0.7353	0.6164	-0.6793	-1.8391	-0.0734	-0.5436
CLK2	S76s	0.5933	-0.3164	-4.7255	0.2548	0.505	-0.3308	0.5126	-0.629	-0.3019	-0.2355	1.997	-0.625	0.8948	0.4433	0.7631	0.3315	1.4208	0.2215	-1.79	0.7104	0.0764	0.222	0.2201	-0.3614	-2.2123	-0.9321	-2.3586	0.018	-3.296	-0.162	-0.3848	-0.3872	-3.2192	-2.8956	-0.8624	-0.442	-0.925	-1.5853	-0.0547	-0.1782	0.7234	-0.7819	1.6706	0.4215
CLK2	S98s	-1.5644	-1.3685	-1.071	-0.3263	-1.4107	-1.6388	-0.4072	-2.2146	-2.949										2.0572	0.0615	-0.0803	-1.3351	-1.0986	-0.9116	-0.1364	-1.6834	1.4915										-1.061	-0.8514	-1.112	-1.6272	-1.1382	2.1878	-1.0289	-0.2872	-1.015	-1.4256	-1.0811	-0.8941
CLK3	S157s	-0.1985	-0.692	-2.713	1.0791	0.3586	0.257	-0.0593	-0.0265	0.4235	-0.1526	-0.529	0.29	0.5718	-0.047	0.1458	-0.4326	0.9636	-0.1378	0.0369	1.2146	-0.5756	-0.344	-0.057	-0.5742	-0.661	0.071	0.6552	0.7914	-1.1386	0.209	0.3089	0.0346	-2.2964	-1.2332	-0.3852	0.4539	0.0239	0.5299	0.2924	0.3579	-0.5855	0.3213	0.7183	0.8389	1.2139	-1.4256	-0.4985	-0.5106
CLK3	S173s																																					-2.8731	3.0842	-1.029	1.5343	-0.9808	0.4002	0.588	0.4707
CLK3	S173s S175s																																					-3.348	0.5478	-2.3378	-1.7642	-2.2315	0.101	0.5157	1.5792
CLK3	S195s																												0.0843	2.5078	-3.3541	-3.5911	-1.3161	-0.1393	2.2287	-5.8653	-0.3086									0.5646	0.2343	1.699	0.5132
CLK3	S197s S199s
CLK3	S199s
CLK3	S215s																			-1.4987	0.9579	-0.0197	-1.428	-1.784	-0.7502	-0.8971	-1.5585	0.6325	-0.3202	1.2434	1.0462	-1.7024	1.8965	0.121	0.3269	-3.7229	-0.6097	-1.4603	1.2265	-0.252	-1.3611	-0.18	1.1906	0.7353	1.2996	0.163	-1.4409	-0.5182	-0.9289
CLK3	S224s S226s																												-0.6438	-1.2751	-0.1863	-0.5096	0.7506	-1.7621	-1.6282	-0.056	-0.2914
CLK3	S283s	-0.1165	-1.1948	-2.6669	0.8522	-1.2395	-1.2456	-2.2539	0.4313	-0.3357																			-0.9965	0.0161	-0.3317	0.256	0.0549	0.1841	-0.091	-1.2608	1.1515
CLK4	S112s																												-4.1645	-2.2447	-3.4883	-0.3446	-4.4974	-3.8029	-3.5011	-8.3393	-2.9789
CLK4	S136s S138s	0.3615	-1.0656	-3.2875	0.5013	-0.0604	-0.0447	-0.6153	-0.2208	0.3253																												-0.6288	0.2262	-0.3023	-0.1519	-0.8918	0.8845	-0.6463	0.4747	-0.0707	0.4238	-0.226	0.0233
CLK4	S138s	-1.0865	-0.3507	-1.5728	0.2173	-1.0615	0.1636	-0.8568	-1.2811	-0.9553	0.1324	1.021	-0.3341	-0.1754	0.0122	-0.0173	-0.03	0.9272	-0.6351	0.1112	0.0326	0.4741	-0.3307	-0.7172	-0.6879	0.1877	-0.5718	1.4662										0.5526	0.4421	0.501	-0.7907	-1.0218	0.6206	0.0296	0.2384	0.0626	-1.8218	-1.7113	0.8178
CLK4	S26s	-0.1007	-0.5062	-1.8955	-0.0325	-1.316	-1.8996	-0.3446	-1.7607	-2.6116
CMPK1	S173s
CMPK1	S179s
CMPK1	S65s
CSF1R	S716s
CSK	S10s	0.0775	-0.6698	-0.3103	-0.6691	0.9406	0.5392	0.4544	0.3163	0.3498
CSNK1A1	S156s																																					-0.4654	-0.451	0.8745	0.217	-0.0602	-0.0718	1.2455	0.0534	-0.1695	0.4219	-0.4821	0.8581
CSNK1A1	S341s	-1.2222	3.1835	0.3245	0.0394	-0.5194	-0.6325	-2.024	-0.8946	0.014	0.2793	1.2204	0.3144	-0.5155	0.3173	-0.3023	0.6715	-0.2513	-0.7155	0.2904	-0.1741	0.0838	-0.2394	-0.5283	-0.1505	-0.5186	0.7895	-0.3454	1.369	0.6782	-0.1005	-0.8332	0.912	0.2867	1.0635	-1.5518	0.7131	-1.355	0.5478	0.3213	-0.2796	-0.8148	0.5363	-0.7398	0.4235	-0.0597	-0.8608	-0.6708	-0.3253
CSNK1A1	S4s
CSNK1A1	T321t
CSNK1A1	T349t	-0.5613	4.882	-0.6118	0.9648	-0.0488	-1.705	-2.609	-0.3972	0.8375	-0.6067	-0.5484	2.4581	-1.0356	0.0319	-1.0735	-0.429	-0.7607	-1.2174	0.3872	1.3936	-1.4331	0.4246	-1.1436	-0.3578	-2.883	-1.233	-1.3567	1.3561	0.3019	0.3787	0.1291	-0.8943	-0.573	-0.9831	-3.1956	0.1432	-1.4635	-0.1801	0.7324	-0.9857	-0.2827	-0.0432	-1.9471	1.9335
CSNK1D	M395m T397t S398s S401s	0.4498	0.1986	-2.2218	-0.3785	-0.5643	-0.3522	0.5111	-1.4218	-0.4384	0.1224	-0.6866	1.1433	1.0248	0.6528	0.312	0.2725	0.3846	-1.1294	0.6337	0.388	1.1807	1.1434	0.3856	-0.1028	0.4743	1.5572	-0.1877	2.1181	-0.8706	-0.6766	0.1693	-0.5133	-1.1468	-0.7498	0.5357	1.241	-0.7341	-0.5344	0.706	-0.302	0.1742	0.271	0.7254	-0.3561	-0.742	1.1781	0.2368	0.3426
CSNK1D	S328s	-0.7332	2.3313	-0.0461	1.6341	-0.5876	-1.4364	-2.3863	0.0646	-1.2267	-0.262	-0.1528	0.3696	0.2546	1.377	1.0146	0.8934	-0.4475	0.0199										2.254	-1.9245	-0.1098	0.88	-1.3758	-0.6519	-0.3396	-0.2086	1.7957	-1.322	0.5076	-0.3149	-2.0158	0.4376	-0.0963	0.6475	-0.0667
CSNK1D	S328s S331s
CSNK1D	S331s	0.0697	3.226	-1.8884	0.4131	0.9373	-0.4885	-1.0926	-0.1355	-0.3648	-1.433	0.2717	0.8702	-1.2057	0.3644	-0.4867	0.7001	-0.1137	-0.7125	-0.0752	0.5248	-1.4715	0.7831	-0.7892	-0.3541	-1.9556	-0.7028	-1.5611	2.1796	-1.2623	0.8336	0.9498	-1.9385	-1.2632	-0.6568	0.4761	1.7499	-1.0544	0.1518	-0.2558	-1.7379	-0.6557	-0.5901	0.6432	0.6578	-1.0573	0.7818	-0.7594	1.2214
CSNK1D	S356s M363m																												-0.9026	0.7854	0.4514	1.3093	-0.6909	0.0757	1.1215	-0.817	0.3433
CSNK1D	S382s	-0.1985	2.2202	-1.7572	-0.7801	-0.3698	0.0312	-0.4901	0.8792	-1.2712	0.0661	0.0241	0.6086	0.8576	2.0647	1.9916	1.0473	-0.7243	0.1988	-0.0068	1.0645	-0.0966	0.4893	-0.2297	-0.134	-0.7397	0.9901	-1.008	1.6473	-0.951	-0.4175	0.5162	-0.139	-0.4666	-0.4783	-0.1776	1.9844	-0.3019	-0.9884	1.796	0.1524	-0.0483	-1.3397	1.6876	-1.8051	-0.204	-0.2884	-0.4427	0.1572
CSNK1D	S382s S383s										-0.7205	-0.0869	0.0023	-0.567	-0.2778	-1.0232	-0.8174	-0.3526	-0.9232																			-0.4346	-1.3263	1.1158	0.6504	-0.0055	-1.7478	-0.353	-0.1671	0.1191	-0.5104	-0.0751	-0.4079
CSNK1D	S384s	0.3977	3.3209	-0.2199	0.2156	0.1491	0.8001	0.4922	-0.0919	-0.1363	-0.7105	0.6656	1.1449	-0.4484	1.2616	0.0468	0.6268	-0.5108	-0.4987	0.3836	0.5696	-0.654	0.0544	-0.4995	-0.5228	-1.298	0.509	-1.163	1.0713	-0.8247	0.0431	0.8948	-0.1593	-0.5533	-1.6542	-0.1299	1.9386	-0.597	0.134	-0.5387	-1.3401	-0.784	0.3132	-0.1291	0.1971	-0.2495	0.3032	-0.4837	0.5058
CSNK1D	S396s										0.4273	-0.521	0.9921	0.3461	1.0612	0.5726	0.6232	0.402	-0.0969																			-0.6683	0.2873	0.3854	0.1393	-0.3494	0.0384	0.9805	0.644
CSNK1D	S398s S401s	0.7179	1.3437	-0.7288	0.2826	-0.1186	0.2882	1.3814	-0.5953	-0.1578	-0.2477	-0.1962	0.9466	0.2989	0.9109	0.5635	0.7467	0.3925	-0.3182	0.044	0.5064	-0.1484	0.3216	-0.701	-0.6622	0.2158	1.2194	-1.0187	1.7687	-0.6601	-0.7922	0.0319	-0.9228	-0.7742	-0.5881	0.8506	2.0511	-0.5344	-0.4793	0.6343	-0.8131	-0.5855	-0.2051	1.0116	-0.9015	0.1003	-0.0797	0.5929	0.6031
CSNK1D	S401s	1.3489	3.0785	-0.3529	0.4278	-0.4163	0.7339	0.159	1.0516	-0.0044	-0.578	0.0852	1.166	0.2932	0.2839	0.4385	1.6217	-0.2418	-0.0302	1.0181	-0.773	-0.549	-0.9001	-1.4206	-1.1812	-2.3321	-0.5739	-0.3481	1.7088	-0.6882	0.2221	0.6304	0.0237	-0.6263	-0.8413	1.0677	2.1674	-0.5465	0.2188	0.1792	-0.2599	-0.7686	0.1799	1.1987	0.016	0.1065	-0.2807	-0.5165	0.6857
CSNK1D	T337t
CSNK1D	T344t T347t	-0.2726	0.9903	-1.1579	-0.341	-0.087	-0.543	0.0964	-1.8796	-2.8723																			-0.2571	0.6731	-0.3056	-0.2473	-1.1764	0.2867	0.301	-2.9165	0.4272
CSNK1D	T347t	0.0444	1.8446	-0.0833	-0.2267	-0.4396	-0.1206	-1.6602	-0.3615	-0.3894	-0.6608	-0.0772	-0.43	-0.5441	0.2611	0.2236	-0.2394	-0.2086	-1.3493	0.445	0.1405	-0.9408	0.9774	-1.5484	-0.4513	0.7441	1.0536	-1.7829	-0.2571	0.3797	-0.4361	0.163	-0.0007	0.2157	0.2507	-0.2659	0.2652	-1.2573	-0.1742	-0.1288	-0.414	-0.6026	-0.0092	-0.139	-0.4841	0.839	-0.2405	-0.6971	0.0325
CSNK1E	S363s										-0.5006	0.5933	-0.1634	0.0903	1.1538	-1.5902	0.4782	0.5729	-0.7898	-0.7734	-1.2232	-0.2119	-0.3092	0.1607	-0.9428	-1.7139	-1.1532	-1.1456	0.4597	1.6402	1.2848	1.2818	0.6028	1.1602	1.2496	-1.6974	0.8408	-1.8156	-0.8157	-0.0786	-0.1216	-0.7275	-0.1616	0.6036	-1.0885	0.6477	-0.2482	0.6832	0.1756
CSNK1E	S389s	-0.0912	-0.0538	-2.5569	-0.909	0.7062	-0.434	0.0003	-1.077	-1.6132	-1.0187	0.1559	-0.2837	-0.2983	0.5633	-0.9059	0.2438	0.2676	-1.0127	-0.2898	-0.0438	0.0971	0.3847	0.6842	0.2034	-0.957	-0.9485	-0.1891	0.8157	-1.1501	0.5707	-0.1691	-0.7764	0.4129	-0.5393	-2.4417	0.9475	-0.3096	-1.0911	0.4885	-0.9264	-0.5872	-1.073	0.707	-0.4054	-0.3217	-1.7625	-0.551	-0.7179
CSNK1E	S391s	0.0208	-0.389	-2.0108	-0.021	-0.2883	-0.3308	0.4253	-2.064	-1.0289	-1.0795	0	0.6313	-0.6656	0.287	-1.4485	0.1239	-0.0393	-0.576
CSNK1E	T325t										-1.0662	1.4535	-0.009	0.1675	1.1644	-1.4104	0.446	-0.4886	-0.153	-1.5577	0.4406	0.1991	0.7035	1.2167	0.2731	-3.3738	-0.8953	-0.2986	1.0357	-1.1067	1.0555	-0.0062	0.3722	-0.504	-1.4864	-3.1312	1.7004									-0.4691	0.8392	0.5272	0.1829
CSNK1E	T407t	0.5539	0.1744	-2.1225	-1.3367	-0.1935	0.3407	0.6261	-1.2732	-0.7682	-0.2002	-0.4085	-0.4788	0.1846	0.4099	-1.5293	1.5448	0.1663	-0.385																			-0.2482	-0.719	-0.2734	-0.0992	-0.6471	0.1527	-0.1333	-0.4585
CSNK1E	T407t S408s																												2.4579	-1.4103	1.2737	0.973	-1.7432	0.1822	-0.4372	0.4999	1.7461	0.1709	-0.3602	0.4244	-0.4074	0.1981	0.8165	0.6191	-0.8818	-0.637	1.7103	1.704	-0.7601
CSNK1G2	S26s
CSNK1G2	S381s N382n T386t
CSNK1G2	T367t										0.593	0.0482	-0.5795	0.206	-0.0835	-2.3097	-1.0303	-0.139	-0.946																			-1.0632	0.32	0.4093	-0.8342	-0.784	-0.465	0.4732	-1.4508	0.1787	-0.3171	-0.5641	-0.6464
CSNK1G2	T386t																																													-0.5679	-0.1333	0.3106	-0.7583
CSNK1G3	S346s	-1.5597	-0.4133	0.6844	-0.8486	0.2356	-0.1712	-2.4213	-1.1205	0.0416																			-0.8217	-0.0605	0.1158	0.1165	0.257	0.6298	0.8088	-0.8814	0.4844	-2.5462	-0.1786	-0.413	0.6214	1.1597	-0.8037	0.1331	-1.2834	-0.546	-0.0663	0.1547	0.2013
CSNK1G3	T368t	-0.5944	0.6975	-0.3777	-0.4699	-0.5377	-1.5123	-1.1741	0.0983	-0.6286	-1.6506	1.5403	-2.5185	0.6547	0.4008	-3.5153	-0.438	0.4542	0.3671	-0.153	-0.9455	-0.6155	-1.4081	-0.8198	0.0622	-0.1252	-2.316	0.0193	-0.2846	-0.1294	-0.7866	1.0195	-1.567	1.0438	0.153	-0.7073	1.2639	-0.6474	0.2158	-1.1032	-0.4957	0.027	-1.0336	1.5671	0.7464	0.1677	0.0562	-0.3902	-0.6519
CSNK2A1	S194s	1.2968	0.2572	0.2926	-0.7164	2.4805	0.3037	2.5019	1.5035	1.5031										-4.1606	1.133	2.2777	0.4876	3.1218	0.7757	1.7183	0.726	-0.984										1.134	-1.1625	1.7005	2.1916	-4.7672	-2.3055	1.7173	-1.1712	1.3692	2.3823	2.1274	2.1608
CSNK2A1	S277s
CSNK2A1	S370s
CSNK2A2	S18s	1.3883	0.13	0.7465	-0.5058	0.4501	-0.2802	0.5242	0.8257	-2.1024	-1.0187	1.6963	0.1031	-2.0672	-0.8926	-2.0871	1.6235	-0.8604	-0.5366	-1.1484	-1.3785	-2.2255	0.8827	-0.7748	2.5143	0.641	-0.752	-1.692	-0.4949	-1.6897	1.8386	-2.3009	-0.6218	-1.5077	-2.0537	-0.1562	0.6902	0.1632	-1.5079	-0.6355	-1.9421	-1.3777	-0.1779	-0.4125	1.1401	2.05	-2.4728	-2.2365	1.9076
CSNK2B	M195m S205s	-0.443	1.2831	-0.8671	1.5476	0.6846	0.2006	-0.5308	-1.0888	0.5937	-0.0455	-0.0499	0.4785	0.8333	0.3112	-0.4913	0.6429	0.2881	1.057	-3.7973	1.2949	-2.1368	-0.2826	-0.1326	-1.6452	-1.7139	-0.3733	-0.1196	0.7946	-0.2952	-0.5181	0.2645	0.2814	-2.2629	-0.8154	-0.5784	-0.3581	-0.1176	-0.582	-0.2696	1.2168	1.1135	0.856	0.5072	0.268	-0.6668	-0.9776	-1.3945	0.2783
CSNK2B	M195m Y197y
CSNK2B	S209s										-0.3471	-0.2107	0.2331	0.4818	0.0152	-0.4578	0.3816	0.6978	1.066										0.2024	-0.0184	-1.2229	0.6325	-0.4346	-0.8984	-0.5088	0.0967	-0.5277									-0.2903	-0.7459	-1.7753	0.3829
CSNK2B	S4s
DAPK1	S285s	-0.0502	-0.1649	-0.0408	2.3833	0.5415	-0.2744	0.2084	1.1269	-0.2835
DAPK1	S289s	0.8883	0.7237	0.383	2.5335	0.2222	-0.2023	-0.5847	0.7425	0.9326	-2.6427	-1.37	-0.8818	-1.7415	-1.1386	-0.4227	-0.7404	-0.9426	-1.9209	-0.5941	-0.7651	-2.1309	1.9435	-0.0804	-1.0125	-1.6783	0.1303	-0.666	0.7364	-0.4675	0.5446	2.168	-2.3033	-0.5119	0.8988	1.2514	0.0383	-3.3382	-0.0461	0.5237	-1.8617	0.347	-0.6173	-1.7388	1.0082	-1.8291	-0.1199	-1.1287	2.1333
DAPK1	S319s	0.5113	-1.5038	-1.6207	0.3119	1.521	2.6978	0.4064	-2.0996	1.8727	1.0106	-0.767	0.5663	1.7721	0.5997	3.0327	1.0938	-0.2118	0.0168	-1.954	2.3506	1.0122	3.5554	1.5603	-0.8749	-0.5093	-1.0406	-0.2185	1.7897	0.3618	2.1295	0.8504	-1.4286	-0.5474	1.0239	1.4829	2.1178	1.4773	-3.2226	2.1217	1.9914	-0.8713	-0.2418	-1.3151	0.9314
DAPK1	S326s																																					-2.5319	-0.1295	-1.5168	-2.44	-0.8148	-0.0691	-2.1356	1.7307	0.6916	-0.5009	-1.1484	0.26
DAPK1	S333s																																													-0.0205	-0.5392	-0.94	-0.5803
DAPK1	S745s																																													0.2273	-0.2616	-0.2687	0.0013
DAPK1	S762s
DAPK1	T1053t																																					0.0667	-0.3453	0.8543	-0.003	-1.056	-1.6526	-2.1228	0.1931
DAPK1	T336t
DAPK1	Y370y	0.27	0.033	0.649	1.1232	0.5898	0.0429	0.044	-0.0384	2.2055
DAPK2	S299s	-0.3878	-0.6395	-0.5497	0.6906	0.9057	-0.6909	0.3059	-1.5804	0.2578	0.1766	-1.1594	0.1047	-0.767	-0.3355	-0.0096	-1.8964	0.364	0.2928	-0.7215	-0.2662	0.1	-0.256	0.1553	-0.7667	0.5043	-0.7643	0.1676	-1.0094	-0.2518	-0.4734	-0.3848	0.0481	-0.3483	-0.3868	0.7958	0.3395	0.6283	0.5284	-1.0919	-1.4389	-0.5102	1.2613	-1.8975	1.9217	1.1214	0.7014	0.0841	-0.151
DAPK2	S349s	-0.8704	0.1542	-0.188	1.479	1.7887	-0.8641	-0.2194	-1.7627	0.5692	-0.2819	-0.8313	-0.1439	-1.6243	0.2915	-0.5202	-2.2221	-0.555	-0.7655	0.8754	-0.3558	-0.9615	-0.9632	-0.3358	-1.6122	-0.8746	-0.9772	0.2264	-2.9785	-1.0531	0.6845	-0.8332	-1.0123	-0.9497	-1.4879	0.0204	-1.9649	-0.0332	0.1578	-2.1203	-0.6485	0.3795	0.705	0.3768	1.5457	-0.0691	1.9592	0.9966	0.6398
DAPK2	T351t																												-0.4852	0.122	-0.2814	-0.0316	-2.0348	-0.0446	-1.0899	-0.4258	-1.1796
DAPK3	S311s S312s
DAPK3	S312s	-0.5739	-0.7283	-0.4912	-0.2284	0.1823	-0.1615	0.4209	-0.0305	0.287	-0.1615	0.045	-0.1667	-0.3412	-0.6877	0.2007	-0.1141	0.2691	-0.0499	0.3081	0.5038	0.9324	1.1152	1.0944	1.0764	0.5342	0.4087	0.1436	-0.2198	0.3746	0.2948	-0.3954	-0.6692	0.4996	0.4108	-0.6906	0.3528	-0.5114	0.2917	0.3904	0.0563	0.3076	-0.25	-0.3317	-0.1868	-0.9836	0.0007	0.094	0.0123
DCK	S11s	-0.0202	1.3235	-1.5888	1.2113	-0.0555	0.4828	0.0454	0.3044	-0.0811	-1.1657	-1.5581	-0.8688	-1.7758	-2.4321	-1.6527	-0.4881	0.8212	-0.8656	-1.3171	0.097	-1.1611	1.0288	-0.5931	-0.2055	0.982	-0.1808	0.0968	-0.7651	-1.8658	-0.5629	0.7213	0.619	-0.855	-1.7274	-0.4424	0.086	0.5186	0.259	-0.325	-2.3004	-0.2775	0.5077	-1.4469	-0.0825	-0.5366	-1.4217	-1.1648	0.8086
DCK	S15s	-0.6275	0.4248	0.1631	0.3283	-0.7007	0.8001	-0.6138	-0.526	-0.4599	-0.705	0.0884	-0.8396	-0.6184	-2.2484	-0.095	0.1007	-0.6405	-0.3531	0.222	-0.29	0.1237	0.3117	-1.0518	-0.6384	-0.4474	-0.8768	0.9344	-0.935	-1.3465	1.1431	1.7238	0.9933	-0.9753	-0.9908	-0.514	-0.989	0.071	-0.5671	-0.7876	-0.9897	-0.168	-1.0717	-0.9736	-0.3443	-0.0048	0.8392	-0.3147	-0.1932
DCK	T3t	-0.0755	0.9519	-1.4558	1.3958	0.4018	1.818	0.546	0.6552	-0.9997	-0.4023	0.7605	-0.2236	-0.3426	0.835	-0.9455	1.4893	0.1774	-0.6746										1.7314	-1.1449	-0.4063	1.7746	-0.1322	-0.6736	-1.4163	-0.7932	0.5187	-0.2482	0.1563	0.4369	-1.2044	-0.4298	-1.322	-0.0738	-0.4349	2.4641	0.1213	-0.3278	1.515
DCK	T72t	-1.1827	0.3925	-0.2181	0.911	-0.122	0.4205	-0.1699	-0.5081	-0.4936	-1.3756	0.8538	0.1421	-1.2642	-1.7762	-0.5599	0.4192	-1.1752	-1.2507	-1.6225	-0.1517	-1.2601	-1.1209	0.4126	-0.8438	0.375	-1.0979	0.1195	-0.16	0.2457	-0.8631	3.8536	0.6421	-0.0249	0.0905	-0.6452	-0.1828	0.4155	-0.0819	-0.3312	-1.095	-0.7943	-0.0188	-0.1985	-0.7263	0.9081	0.4966	0.1334	0.2655
DCLK1	S119s										1.0791	0.0514	-0.6266	-0.2055	1.4332	0.2281	-0.7601	1.4477	-0.4032																			-0.2964	0.4153	0.0987	0.9981	3.4079	-0.2432	0.6631	-1.2499
DCLK1	S164s	3.2054	1.3538	3.0623	-2.8171	0.1025	-0.4164	-0.3358	-0.968	-2.7527	0.551	-0.96	-2.6599	-2.2373	2.001	-0.9866	0.5946	-0.4048	-1.5373										-1.4236	0.8645	-0.423	-1.8906	1.3134	2.6075	2.4163	0.6288	2.5429									-0.8315	0.3549	4.0328	1.2214
DCLK1	S172s	0.7369	3.5531	0.3156	-1.5342	-0.7605	-0.2238	1.5065	-1.5962	-1.7926																			-1.2392	-0.7341	3.5502	-2.1021	1.5439	1.7517	0.7814	-0.2015	1.0257	-5.6231	0.7591	-2.5025	0.5068	3.1701	-1.7355	0.8459	-3.0907	1.3033	-1.7108	1.3445	0.1609
DCLK1	S298s	4.7164	-1.7644	-3.807	-1.3122	-0.403	-2.5789	-2.8768	-1.4753	-2.314	2.7074	-2.0244		3.3252	-0.671	-1.7061	-0.8746	-0.9189	2.2624										-2.5093	-2.4017	4.0723	-7.2902	1.0584	3.7078	2.4971	-4.2358	0.2404		-1.2176	0.9147	4.1241	4.2805	0.7485	0.425	-2.6714	-4.8532	-8.5377	2.0617	-4.1288
DCLK1	S2s																			-0.3971	-0.7572	0.8082	-1.7102	2.2835	0.7115	-0.3275	-0.7417	-0.125	-0.0322	3.6625	-0.6412	0.6896	0.1566	1.8306	2.9958	0.2208	1.9787	-0.7824	-1.1953	0.1327	0.6912	3.011	-3.1299	1.1945	-2.4095	0.5755	-0.3535	1.3462	1.2618
DCLK1	S305s S307s	2.2132	1.4669	1.3405	0.1748	1.7522	1.0434	2.5005	1.1587	-0.3786	0.6869	-0.7574	-0.7583	-0.9613	0.5314	-1.2016	-0.4201	1.5236	-0.8974	0.8495	-1.5352	-0.1291	-0.9018	2.2008	0.0402	1.6789	-0.1563	0.1663	-0.8412	1.8903	0.9753	0.0551	1.0272	0.9098	1.7574	-0.7264	0.6635	-1.0127	-0.0268	-0.7172	0.0721	2.7561	0.2887	0.8501	-1.6752	0.6838	-0.2271	0.8062	-0.1602
DCLK1	S307s	0.6895	0.0593	0.8706	-1.9569	-0.6857	-0.5235	2.9589	-1.1166	-1.3908	1.0813	-0.8201	-2.7915	-0.4584	1.6609	-2.0262	-0.4541	0.9193	0.1306	0.1017	-0.2649	1.1822	-0.4968	0.9594	0.1888	0.2907	-0.4081	1.2765	-0.681	2.1519	-0.1769	-0.8818	0.2448	2.0869	2.1113	-0.6023	0.6559	-1.2628	-0.0536	-0.0773	0.0418	3.0093	0.0153	0.4151	-1.0294	0.1175	-0.5392	1.1017	-0.4702
DCLK1	S310s S312s S313s N315n	2.1044	0.4693	1.2678	-0.2365	1.1186	0.8896	1.7336	0.465	-0.9092																			-0.4075	2.592	0.0021	-0.8734	0.6814	1.8267	3.6226	-0.3065	1.8129	-0.4906	0.0223	-0.0786	-0.0689	2.8758	0.2588	1.227	-1.2263	0.3999	0.0601	2.088	0.293
DCLK1	S313s
DCLK1	S313s T317t	1.2732	0.6793	0.1862	-2.272	-0.4596	-0.8252	0.7687	-1.3861	-1.7988	-0.3791	0.3087	-0.742	-0.8099	1.043	-1.4683	0.8487	1.609	-0.4214	0.3506	-1.6444	1.4912	-1.2122	2.0784	0.3465	0.4855	-2.0785	-0.7836	-0.9366	2.0791	0.9008	0.0234	0.7804	2.3689	2.1616	0.0061	1.6146									1.2798	-0.3496	2.4474	0.3242
DCLK1	S32s	0.5602	-0.1629	-1.392	-1.0445	0.2139	0.7436	2.208	0.1201	0.0784	0.371	0.4389	-0.2951	-0.1483	0.6027	0.4202	-0.0121	2.3747	1.2783	-0.8465	-1.0903	0.6352	-0.3058	0.6284	-0.2239	-0.6535	-0.971	-0.8076																		-0.1931	0.4008	1.9091	0.115
DCLK1	S32s T34t	0.9987	-0.3971	-1.7129	-0.527	0.3004	0.4341	1.3697	-0.4606	-0.3679	0.7322	-0.1882	0.485	0.439	1.0081	-0.0264	0.217	0.9082	-0.0908	-1.514	-0.39	2.1816	0.0544	2.181	0.3172	-0.6648	-0.1972	-0.7154										0.7621	0.7189	0.8418	1.0324	2.7355	1.2437	1.3361	0.3388	-0.6385	1.5935	0.9753	0.4875
DCLK1	S330s	1.8709	0.3158	1.0001	-1.9537	-0.3066	0.2278	1.7816	-0.09	-0.4783	0.4085	0.254	-0.6185	-0.4184	0.4145	-0.6208	-0.03	1.2341	-0.6488	-0.5328	-1.5457	0.1458	-1.5708	2.4814	0.5629	0.6579	-0.9894	0.6432	-0.2652	1.0661	1.1786	-0.9643	2.2246	1.0912	0.5496	-0.9482	1.5651	-1.616	0.5076	-0.5387	-0.0241	2.3899	-1.0023	0.1628	-1.7677	1.5982	-0.8512	1.1033	0.194
DCLK1	S330s S332s	1.0097	0.3743	0.4132	-1.2338	0.189	0.0118	2.0872	-0.5458	-1.104	0.8217	0.3505	-0.7307	-0.4326	1.1068	-0.9775	0.5552	0.9051	-0.1469										-0.6648	-0.1	2.0679	-3.0074	2.4131	-0.3562	-1.0975	-0.9506	1.7099	-0.9469	0.5448	-0.0484	0.6859	2.4344	-0.6976	-0.3189	-1.4803	2.37	-0.2865	0.9966	0.7003
DCLK1	S332s																												-2.1	1.5152	0.2183	-2.1656	2.8742	1.7103	0.9858	-1.4373	0.9285
DCLK1	S337s	2.076	-2.3036	-1.8069	-4.1507	-0.5676	1.0492	4.6994	-3.5742	-1.5718	0.7035	-2.8444	-0.9241	-1.9386	2.7858	-0.2718	-2.036	2.0931	-1.2901										-1.4689	4.4394	-0.451	-1.1758	0.1349	2.8579	2.5901	-1.986	0.5587	-1.503	0.0551	-1.332	-0.1216	1.2144	-0.0133	0.9564	-3.6518	1.8743	-0.8014	1.6367	0.0655
DCLK1	S340s
DCLK1	S347s																			1.0464	-0.8862	0.2996	-1.843	1.6916	-0.0221	1.1956	-0.6906	0.3894
DCLK1	S347s S352s	0.9908	0.2451	-0.227	-2.1479	-0.4396	0.2414	2.6271	-1.2771	-1.9475	0.7919	-0.7911	-1.9301	-1.0156	0.9367	-1.1833	-0.1194	1.4762	-0.711	-0.1848	-1.2324	1.2458	-1.7484	2.2637	0.3153	1.3586	-1.0652	-0.6006	-0.8962	1.5943	-0.4808	-0.2621	1.3432	3.2148	0.8454	0.2303	1.5022	-2.5034	0.1816	-1.1548	0.6714	3.0418	0.0969	0.5072	-0.7617	0.9975	-0.9201	2.303	-0.6849
DCLK1	S352s	1.199	0.4733	0.3351	-1.7349	-0.7556	0.1675	2.5863	-0.5676	-1.6853	0.6648	-1.2414	-2.5071	-1.7157	2.7145	-2.2731	-1.8928	2.4965	-1.4251	0.9839	-3.2609	0.8836	-4.0227	3.2676	-0.3137	2.271	-2.5555	-0.7542	-1.7861	3.0181	1.8069	-3.0179	2.9583	4.532	1.5546	-0.3923	2.3313	-2.2237	0.2009	-1.8714	0.6517	2.9853	-0.6078	0.877	-2.9332	1.2265	-1.4696	1.4742	-1.5197
DCLK1	S353s T354t S355s																			-1.895	-2.7186	0.9516	-1.0562	1.1987	0.5592	-0.4418	-0.5636	-1.8016	-1.0143	0.876	0.7852	-1.051	0.7791	2.8146	1.5912	0.1039	2.4209	-1.2639	0.061	-0.6783	0.3579	0.8825	-0.3466	-0.421	-0.173	0.952	-0.453	0.5732	0.2416
DCLK1	S355s	1.1927	0.4066	-0.266	-2.7861	-0.7356	0.2298	2.6518	-1.5506	-2.5978	0.1699	-0.5082	-1.6116	-1.5843	1.0627	-1.9987	-0.5829	1.8906	-0.7231	-1.0529	-2.7409	0.7624	-2.2199	2.0353	1.5826	2.2541	-1.5258	-1.2472
DCLK1	S358s
DCLK1	S363s S364s M365m																												-1.3007	1.8712	-0.3186	1.2459	1.293	1.2824	2.0564	0.0108	0.3433
DCLK1	S364s M365m	0.158	-0.593	-0.3068	-2.0173	-0.7389	0.9422	2.3098	-0.7024	-2.38	0.7134	-0.9262	-0.8558	-0.7498	0.1458	-0.0615	-0.8854	0.3451	-0.6003	-0.521	-0.8849	1.0151	-0.9118	0.6446	-0.62	0.1858	-0.5288	-0.6046	-1.6275	2.777	-0.3914	-1.4952	0.4956	1.7162	0.5221	-0.1156	0.5377	-0.4632	0.393	-0.7688	0.8058	2.4139	-1.2295	0.9337	-2.8801	0.1473	0.688	1.978	-0.3565
DCLK1	S46s																																													1.2108	-0.2845	0.4485	0.5352
DCLK1	S51s	0.5271	-0.2275	0.9806	-1.3416	0.6596	-0.7551	1.377	0.2846	-0.3909										-0.1212	-1.6168	-0.1868	-1.2272	1.035	0.6161	-0.1065	-0.9424	0.0607	-0.6939	1.0406	3.7796	-1.694	-0.2448	0.0974	-0.2206	-0.4353	0.5778	-0.6211	-0.262	-0.0698	-0.3126	3.153	-0.2922	-0.2651	-0.5845	0.5755	0.106	1.0327	1.4361
DCLK1	S51s S55s	0.5618	0.5339	-0.3617	-0.5352	1.5227	0.0857	1.019	-0.4626	-0.2253										0.044	-0.1781	1.1127	0.149	1.0044	0.7995	-0.0746	-0.2156	-0.0849	0.2817	-0.3539	3.0039	-0.4821	1.2957	0.5489	-0.0376	1.49	1.1515	-0.7297	-0.3096	-0.1578	0.0945	1.3394	0.5744	0.1402	-1.0708	-0.2574	0.1118	1.2855	0.2582
DCLK1	S55s	0.5239	-0.6112	0.1259	-1.9096	0.2439	0.2531	0.8895	0.3659	-0.0719	0.8725	0.4293	-0.1634	-0.294	-0.6042	-2.0444	-0.4577	-0.6816	-0.8959										-0.6583	1.63	0.4011	-0.5413	-0.3695	0.7855	0.9614	0.1635	0.7036									1.2249	0.6535	1.3249	0.759
DCLK1	S720s																												-1.5482	1.2281	-0.5778	0.3322	-0.1471	1.0182	1.3319	-0.3208	0.229									-0.215	0.1003	1.0869	-0.2794
DCLK1	S720s S722s																												0.1264	1.7844	0.7907	0.3956	0.4455	0.0422	0.8424	-3.1217	2.2112
DCLK1	S722s																			0.4284	-1.6629	0.2833	-1.7733	0.8857	-0.9391	0.8303	-1.1573	-0.3547																		0.3199	-1.3471	0.3927	-0.3913
DCLK1	S738s																												-1.8119	2.1633	0.1829	0.2518	-0.2122	2.2979	1.6583	-0.5236	0.6597	-0.0068	-0.4451	-0.462	0.4594	1.3753	-0.6092	-0.1206	-1.4567
DCLK1	S77s	1.2653	0.132	-2.9098	-2.3895	-0.107	0.9188	3.2892	-1.9728	-1.0779																												-1.1937	-1.7564	-0.7939	-1.041	3.1034	-0.2949	0.6036	-1.9666
DCLK1	T311t N315n	0.8883	0.2208	0.8866	-0.989	-0.1885	-0.0038	1.9839	-0.8451	-1.0105	0.2925	-0.923	-1.0963	-1.3885	1.8947	-2.0536	-0.71	1.7435	-0.8808	0.4638	-2.8752	0.2745	-2.7959	2.3537	-0.3871	0.4593	-2.0069	-1.2819	-0.6098	2.7885	1.3855	-0.0126	1.1317	2.3748	2.7823	-0.1824	1.607									0.5159	-0.7096	1.8894	0.0875
DCLK1	T336t S337s										0.4792	-0.0306	-0.833	-0.5684	0.8881	-0.3953	-0.8406	0.826	-0.1363																			-0.5213	0.003	-0.4608	0.5437	4.0324	-0.0092	1.7584	-1.3464	1.3096	-1.2762	1.4824	-0.7491
DCLK1	T34t	0.4971	-0.6294	-0.3245	-1.1832	-0.6358	-0.9478	-0.755	-0.2782	-1.9644
DCLK1	T46t																												-0.5289	0.9066	-0.658	-0.7634	-0.2217	-0.2142	1.8429	-0.7192	1.3859
DCLK2	S312s																																					-3.0957	-1.7683	1.1422	2.957	1.0776	-1.8756	-0.6845	1.0023
DCLK2	S320s T324t
DCLK2	S341s	0.0018	-0.7889	-1.9789	1.843	-0.576	-1.3079	-0.3402	-0.0146	-0.0688	-0.0013	0	-0.3877	-0.3655	-0.9382	-0.3937	-0.8531	-1.0027	0.6582	0.1041	1.8162	0.3425	1.5584	0.7022	0.1979	0.9464	-0.4408	0.3934										1.9544	0.1354	-0.0521	0.5568	-0.4623	-0.533	-1.1082	1.6776
DCLK2	S347s	1.587	-0.8616	-0.5621	0.8914	0.6879	-0.469	-0.2034	0.7484	-1.9444	0.1832	1.7477	-0.9257	-0.8356	-0.797	-0.7153	0.99	-1.1119	-0.25																											-0.5209	-0.0165	0.4009	0.6655
DCLK2	S355s	2.3946	-0.9949	-2.2679	2.416	-0.2234	-4.0407	-0.5294	-0.308	-2.0426										0.478	-0.4742	-0.9201	-0.2477	1.0008	0.8912	0.1108	-0.4122	1.2457	-2.2067	-4.6459	2.4147	-5.2894	-1.3798	-1.0699	-4.0745	-3.501	-2.5062	-1.0006	-1.4855	-0.198	2.8121	-0.2142	-0.3806	0.0126	3.2014	-1.6502	-4.5748	1.6219	-1.4628
DCLK2	S361s																			-0.5611	2.2124	-0.8328	2.1859	1.0476	0.7316	0.7778	-0.7049	-0.9853	-0.5467	-0.396	2.1612	-1.0933	-1.3662	-0.6539	-0.1947	-0.8146	-0.6936	1.6122	-0.0208	0.0736	-0.2968	-0.8456	-0.7493	-0.1021	2.8411	-1.8385	0.6306	-0.1177	0.0196
DCLK2	S375s	0.2179	-1.0939	0.5656	1.4774	-0.6109	-2.4427	0.0789	-0.962	-0.9936										0.5782	0.4735	-1.1167	1.1732	-0.674	0.2456	1.9281	-1.6384	0.4081	-1.2052	-1.4818	3.6509	-2.1677	-1.2957	-1.3716	-2.0964	0.8029	-1.6428	1.8799	0.2203	0.5262	1.23	0.157	-0.2446	-0.3232	0.3428	-1.9624	-2.243	-1.6309	-2.8499
DCLK2	T324t	0.77	-1.3726	-1.853	2.2968	0.8143	-1.9502	0.8066	0.7722	-1.0595
DCLK2	T61t																																					2.074	-1.2861	1.4352	1.2076	-1.1365	-1.0145	-1.2032	1.5693
DCLK2	T684t	0.5302	-1.4412	-0.883	1.2799	0.7926	-0.3308	1.1194	0.0765	-0.897	1.0581	1.3023	-0.8103	0.5633	-0.3826	0.1855	0.8004	-2.1386	0.0153	0.0911	2.6086	0.4711	3.3728	1.8032	1.7	1.3417	-0.2218	-1.167	-0.7522	-0.5938	0.1866	-2.3094	-1.8694	-0.7801	-1.1799	-0.7192	-0.745	3.0108	-1.484	0.9461	1.6766	0.3829	-1.1533	-0.7426	2.3155	-1.8651	0.8144	0.9096	0.4398
DDR1	N502n Y513y
DDR1	T519t
DDR1	T918t																																					0.0732	-0.9512	0.1	-0.2849	-0.5582	-0.8377	0.8317	-0.6751	0.0108	1.3466	-0.1309	0.1004
DDR1	Y798y
DDR2	S461s
DGKA	Y22y	0.8142	0.5117	0.2872	-0.2137	0.189	-0.4028	0.6596	-0.298	0.5216																												0.2345	0.6698	-0.3476	0.0233	1.1135	-0.05	-0.0171	-0.0214
DGKD	S668s	0.2022	1.4184	-0.1046	0.6564	-0.852	1.0064	0.2274	0.9109	1.5522	0.224	-0.6384	0.0511	0.7404	0.9398	0.9704	-0.0765	-0.0156	-0.2091																			0.5186	-0.0074	0.5551	-0.7446	0.749	0.0724	2.5151	0.3999
DGKH	S38s S39s S41s																			0.0381	-0.0701	0.82	1.0985	0.8569	-0.9611	0.1633	1.2112	0.9638
DGKH	S56s	0.4514	0.958	-1.9629	0.2254	-0.0338	-0.0875	0.2172	1.2102	0.9234	-0.3725	0.939	-0.9436	-0.1026	0.8547	0.5696	-0.1534	0.2486	-2.2651										1.1668	-0.3782	0.1475	1.5208	-0.5648	0.0323	-0.2206	-0.7192	1.3097	-1.3955	-0.0194	0.0283	-0.7578	1.868	0.2397	1.9016	1.8942	-0.673	0.8469	-0.1391	1.2985
DGKH	S691s	1.2069	0.3602	-1.0941	-0.3785	0.1441	0.2103	0.4646	1.5432	0.0815	-0.6951	1.2573	0.7662	-0.9156	-0.6877	-0.0721	-0.4201	0.4526	-0.4138																			0.2718	0.07	0.3967	-0.5958	0.3966	0.0602	-0.1687	1.1559
DGKI	S896s										1.0868	-0.4374	-1.7741	-0.1183	-1.2206	5.4348	-1.1538	-1.452	-0.8974																											-2.1365	-0.4166	-0.5412	-2.2903
DGKK	T623t
DGKQ	S17s	-0.0329	2.0344	-0.8245	-0.1288	0.7494	0.7456	0.725	-0.857	0.4388
DGKQ	S22s																												1.2832	0.5417	-0.4641	1.1401	-0.6082	0.3971	0.4779	-0.2993	-0.9623	0.5625	0.8455	0.926	1.1957	0.9783	0.4696	0.2918	-0.6829
DGKQ	S22s S26s																			-0.1011	0.305	1.2916	0.1689	-0.9637	-0.8859	-0.4755	-0.0478	0.2585										0.6008	0.2932	1.2366	0.9599	0.6686	0.437	0.5681	-0.3384	0.0579	2.6216	1.3527	0.5591
DGKQ	S26s	-0.6023	0.9661	0.649	0.0655	1.0171	3.597	2.7959	-0.6905	0.6228
DGKQ	S376s
DGKZ	S164s	0.1659	-0.2739	0.1383	-0.0733	0.2705	-0.868	-0.0113	-0.1494	-0.2927	-1.9014	-4.3495	-0.0334	-0.6841	-0.3704	-0.5462	-0.778	0.6298	-0.9202
DGKZ	S193s										-0.2278	-1.69	-1.1061	-0.4484	0.8502	0.2739	-0.8227	0.6187	-0.8535	-1.2227	-0.8573	-1.6504	-1.028	-1.5681	-0.9868	-3.0609	-1.7469	-1.1603	-2.532	-1.136	-2.3733	3.4285	-1.6225	3.0058	1.0269	-0.86	1.0886		0.2143	-2.4887	-4.4001	0.3932	0.3812	-0.506	-0.8956	-0.1946	-0.3669	-1.0942	-0.5326
DGKZ	S205s	-0.4051	0.8994	-1.1047	1.528	-0.0089	0.5139	-0.4639	0.7603	-0.3173	-1.9445	-0.156	0.5582	-0.2483	0.4965	-0.6391	-0.6563	1.6818	0.5232	0.0038	0.7605	-0.3494	-0.1216	-0.6704	0.0054	-0.0465	-0.3651	0.5657	-1.079	-0.6027	-1.0048	2.6735	0.4441	-1.7266	-0.3396	0.9628	0.4863	-0.9304	0.8202	0.0849	-0.5141	0.9253	-0.0745	0.2762	-0.4841	-1.0166	0.7473	-1.4783	0.7095
DGKZ	S25s
DGKZ	S37s										-2.4151	0.7685	3.1033	-1.2228	0.2156	-0.7474	1.8902	1.4856	0.6976										-0.8816	-1.344	-1.5418	3.3058	-0.7153	-1.3578	-1.0807	-0.0011	1.7805	-2.5659	0.911	-0.2483	-1.369	-0.5051	0.3268	-0.5768	0.4668	0.9347	-0.6368	-0.3639	0.9077
DGKZ	S447s	1.3678	2.8039	-0.8387	1.0252	1.0487	-0.9381	-1.1042	1.1765	0.767
DGKZ	S45s
DGKZ	S52s S53s																																					-0.3875	0.6252	0.1528	-0.5194	0.2563	0.271	0.0098	0.1557
DGKZ	S53s	-0.2206	0.441	-1.4115	0.0508	-0.6275	-1.3741	-0.1918	-1.0452	-0.0566																			-0.6583	0.2636	-0.0352	0.421	-0.1349	-0.9418	-0.4707	0.7576	0.3204
DGKZ	S75s S76s	-0.8247	0.342	-1.1632	0.1699	-0.9551	-1.2086	-1.2206	-0.8966	-0.6455	0.2472	-1.4407	-0.4284	0.4061	-0.2793	-0.4151	-0.9623	1.2515	-0.2834	0.1513	0.0326	-0.3465	-0.6163	-0.6453	-1.3995	-0.1758	-0.754	-0.2986
DGKZ	S841s
DGKZ	S894s																			-0.784	1.0488	-0.7412	-1.2454	-1.2983	-0.7942	-1.7083	-1.5544	0.177	-0.8347	-1.7446	1.0611	0.8588	0.5431	1.4244	-1.2988	1.6666	0.5873									-1.0981	0.3721	-0.8004	-0.4079
DGKZ	S970s	0.5429	1.3013	-0.2784	0.1536	-3.2666	0.2064	-0.1045	1.0596	1.0569	0.0108	-0.2332	0.0966	-0.2583	0.1351	0.0117	0.0953	-0.3858	0.123																											0.7936	-0.1486	-0.4345	0.6893
DGKZ	T443t										0.0782	-0.632	-1.3531	-0.1583	1.2328	-1.2183	-0.3646	-1.6798	-1.0946	-1.5081	0.5999	-0.8905	1.3044	1.0962	0.5152	-2.9991	-0.7294	-1.1683	-0.4253	-1.9309	0.0058	1.0471	-2.561	2.294	-0.3258	1.3039	-0.4915									-0.6401	-1.236	-1.9148	1.3278
DGKZ	T896t	0.3567	-0.3285	-0.0638	-0.4503	-1.9545	-1.7089	-1.9192	0.3163	0.8575	-0.2753	-2.6917	-1.3174	-1.0028	0.3477	-0.6178	-1.2343	-0.2228	-0.5533
DGKZ	T956t																												-0.6826	-0.16	-3.1527	-0.6703	-3.0559	0.6002	0.9003	-2.8592	-1.6447
DGUOK	S42s
DMPK	S51s
DMPK	S550s	0.8189	0.2229	-1.0285	-0.9988	0.0776	0.6735	0.6814	1.0219	0.606	-0.283	2.1224	1.3334	0.0903	0.1822	1.4414	0.5373	0.5175	0.8947										0.6134	0.1756	-0.7848	1.0048	-0.4902	0.0106	-0.0056	-0.2707	0.7836	-0.2547	0.0536	0.4772	-0.1387	-0.5102	-0.0473	0.4122	0.079
DSTYK	T929t										-0.0831	1.3249	0.0283	0.7833	2.0844	2.3773	-0.5167	1.0095	-0.6761																			-0.3228	-1.5853	0.8556	1.3643	0.9886	-0.5983	1.2497	-1.0117
DYRK1A	S505s	0.9309	1.7941		2.8404	-12.4376	2.3747		2.9345	1.2286										2.536	-0.207	0.9619	-0.09	1.3444	1.3589	3.159	0.2388	2.1381
DYRK1A	S748s	-0.5976	0.9742	1.3352	0.0671	-0.5909	0.1986	0.4136	-0.3892	0.4296	0.5996	0.7283	0.2705	0.8762	0.8244	0.1565	0.7252	0.5539	0.9266																			-0.5641	0.4733	-0.1226	-0.3705	0.2032	-0.0351	-0.1475	-1.5492	-0.6322	-1.1403	-0.8579	-1.9105
DYRK1A	S758s	-0.219	0.0573	0.6508	0.6906	-0.1236	0.8312	0.6523	-0.4705	-0.078	0.4781	0.7862	0.2348	0.9633	0.3583	0.6976	0.455	0.9636	0.9781	0.478	-0.2452	0.4223	0.0793	0.409	-0.1138	0.2233	0.0996	0.853	-1.024	0.7663	-0.8892	0.605	-0.0671	0.2591	0.7631	-0.7765	0.3376	0.0612	0.262	-1.1673	0.0629	0.0835	0.1064	0.2082	-0.9192	0.2383	1.6376	1.0902	0.8655
DYRK1A	T466t	-0.4477	-0.6294	-3.0854	1.2326	-3.3647	0.9947	-3.1183	0.7108	-3.9228	-1.6639	-3.9089	-1.3174	-1.4757	-3.5509	1.2173	0.3404	-3.5591	-2.4576
DYRK1A	T532t	3.7511	2.5332	1.0409	4.4171		-0.9303	-11.4454	1.3133		-2.3554	-0.3506	-2.6534	-3.1217	-1.67	-1.4363	-2.4744	0.8766											-4.1532		-0.203	-5.3211	0.0441	0.9551	-2.2352	-6.7003	-2.9617	-17.7747	1.5763		0.7202	0.1314	2.0027	1.3702	1.2366	0.5834	-4.615	-0.7135	-3.4848
DYRK1A	T543t
DYRK1A	T553t	0.1438	1.5477	-1.7448	0.0198	-1.6768	-0.4924	-0.493	0.1816	0.2992	-0.2974	-0.833	-0.5681	0.2246	-0.7105	-0.1514	-0.1051	-0.0204	0.0244	1.8638	1.4107	1.3596	0.3134	1.0476	0.7115	-0.573	0.4313	0.3359
DYRK1A	T751t S758s										0.2892	0.508	-0.2024	0.5933	0.8502	0.6564	-0.03	-1.2891	0.6248	0.708	0.592	1.3567	0.9757	0.8299	0.5042	0.3263	-0.1972	0.2451	0.6069	1.4208	-1.0402	0.4654	0.3383	1.0419	1.1062	-0.2039	0.0574	0.195	0.9616	0.6657	1.4421	0.8551	0.1703	0.7424	0.6912	-0.1413	1.0536	0.9146	0.3004
DYRK1A	Y145y
DYRK1A	Y321y	0.2574	0.443	-2.1048	0.6172	-0.3298	0.6482	0.8109	0.1439	0.3023	0.5687	-0.3007	0.9157	0.2075	0.5147	0.4034	0.0022	0.4036	0.2534	0.5428	0.613	-0.1646	0.1058	0.1679	0.3593	-0.4212	-0.2443	-0.6032	0.7542	-2.2281	-0.1061	0.5098	0.459	-1.2336	-1.8158	0.8578	0.6273	0.5164	0.8886	-0.5739	-0.2981	0.5951	0.807	0.7452	-0.24	0.85	0.2572	-0.7709	-0.3143
DYRK1A	Y321y S324s																			0.5641	0.28	-0.1084	0.4146	-0.0156	0.1906	-0.3051	-0.1378	-0.1877
DYRK1B	T556t
DYRK1B	T556t S557s										-0.9712	0.8007	-1.0801	2.6779	1.9858	1.1396	0.8791	0.6172	1.3162
DYRK1B	T556t S557s S576s	-0.0755	0.5016	0.7536	0.085	1.1967	1.5825	-2.2845	0.138	0.7685																												1.0637	2.7493	-0.4193	2.7765	2.626	1.2532	2.7929	-0.0037
DYRK2	S30s	0.6769	-0.0397	-2.9258	0.6874	1.4927	0.4925	1.1325	0.6513	0.1919	0.1931	1.3023	1.1563	0.5647	0.0532	-0.1026	1.6629	-0.487	1.0099										-0.7894	-0.595	0.5204	0.0805	-0.5051	-0.3897	-1.5779	-0.5784	0.7988									1.043	1.1858	0.8768	1.1113
DYRK2	S48s	0.5949	-0.0861	-2.0409	0.1063	1.3364	1.0375	0.824	0.7682	1.3528																												0.2882	-0.8931	-0.4419	0.1458	-0.553	-0.2704	-0.5669	0.8468	0.2775	0.1462	0.1711	-0.1271
DYRK2	S7s	0.281	-0.2053	-1.6313	0.3201	1.5276	0.6327	-0.7302	0.2291	-0.1164																																				0.1944	0.6956	-0.2244	0.7627
DYRK2	T38t																			0.9568	0.5459	0.6175	0.7549	-0.1218	0.3593	0.2888	0.464	-0.0248
DYRK2	T544t
DYRK2	Y382y										-0.1328	1.0017	0.7272	0.4775	0.1655	0.0849	0.149	-0.8097	0.2625																			0.5098	-1.6612	0.6695	1.0456	0.8688	0.0017	-0.2566	0.3959	1.2877	1.2642	0.2204	0.4233
EEF2K	S18s	0.7148	-0.4294	0.2997	-0.1973	-1.0649	-1.3371	-1.5859	-1.6577	-1.3295										3.0479	-0.7691	-3.5206	-0.2212	-1.937	-1.3609	0.0078	0.9389	-1.2618	-1.5417	0.2291	0.8541	0.457	0.3451	-0.2359	-0.3624	2.0507	-0.5106	-0.8273	0.3409	-0.8291	-1.5666	-1.0903	1.43	-0.924	-0.2754	-0.3876	-0.8991	-1.191	-1.5142
EEF2K	S243s	2.8883	-0.3487	-1.6934	-1.5701	0.0676	0.4828	0.0076	-0.2743	-3.5915	0.7422	1.5419	1.4813	-0.9013	-0.1442	-0.0127	2.3715	-1.9582	-0.012										-1.2424	-0.9306	0.3955	-0.6196	0.2936	-1.7778	-1.9134	-1.027	0.9532	-0.2712	0.5254	-1.0366	-1.8802	-1.2306	-0.5398	-0.3133	-1.181	1.3002	-0.7478	-0.249	0.3517
EEF2K	S27s S31s	2.4419	-0.6758	-0.5462	-0.0227	1.23	1.8005	0.2128	-2.2681	-0.4998	-0.04	-0.2654	0.8979	0.2089	0.1017	-1.418	0.5695	-2.3569	-0.0044	2.3638	-0.7862	1.7972	1.4007	1.0998	-3.1803	2.0705	3.3115	-0.3975	-0.1632	-2.2524	-0.5442	-0.5963	0.2204	-1.0483	-2.1239	0.6836	0.8389									0.3936	1.18	-2.2873	0.2123
EEF2K	S31s																			0.4096	-0.0188	1.5873	0.1839	1.0206	-1.1886	1.3117	2.6196	1.1803																		2.5613	-0.3056	1.2116	0.5664
EEF2K	S435s S438s S441s										-2.2041	1.7494	2.7182	-2.1787	-0.6361	-2.1481	2.6149	-0.8524	-1.9634	1.5489	-2.2368	-0.5667	-0.1249	-0.9817	1.2342	0.6523	2.1467	0.6178	-0.7473	0.233	-1.3441	0.0319	-0.139	0.5943	1.1413	-0.7621	1.0371									3.6279	-0.6311	0.7849	0.227
EEF2K	S441s S445s										-1.6307	-0.64	1.7609	-1.5672	-1.2069	-5.7574	-0.8854	-1.8238	-2.2317	3.0361	-1.5168	0.5066	-0.8138	-0.5571	0.2695	-0.202	1.1928	0.9919	-0.2975	2.5002	-0.5666	-0.2114	1.2768	1.2529	0.394	-0.3399	-0.381
EEF2K	S445s	1.7243	-1.0535	0.9043	0.3234	-1.005	-0.2802	-0.4872	-0.7717	-1.262	0.8073	-0.267	0.0771	2.2764	0.7485	-0.2352	1.8687	-1.7447	1.4694	1.0724	-1.1311	-0.79	-0.5167	-1.1238	-1.1244	1.5628	2.2266	-0.4255	-2.2828	0.0952	-0.4603	0.6621	0.219	-0.3621	-0.8123	0.6478	-1.0328	-0.5334	-0.1459	-1.669	0.047	-0.565	-0.2228	-0.2084	-0.6514	0.0093	-0.7115	-0.4788	-1.705
EEF2K	S462s	2.6454	-2.6025	-2.048	0.4376	-0.8586	-3.1998	-0.8626	-3.8061	-24.2341	-9.0721	-0.8249	-0.1537	0.3318	0.6331	0.2723	-0.5149	1.3322	-0.8626	2.3697	-1.1061	1.1985	-2.8059	1.2491	0.0256	-0.1571	1.4794	-2.8409	-1.2424	1.4246	-2.4796	-4.6253	1.2374	1.2706	2.8692	-3.8088	-1.1472	-3.642	-1.2191		-2.7324	-3.5986	3.0244	-1.1366	-1.8662	-0.9428	-1.998	-0.5756	-3.204
EEF2K	S462s S464s																												-0.2522	1.223	0.4309	-2.3919	0.7886	-2.1367	1.0498	-3.0906	-0.2342	-0.3875	1.3992	-1.3836	-1.672	-1.1553	1.5294	-0.1234	0.1518
EEF2K	S464s																																					-1.2727	0.4049	-1.107	-2.1199	-0.3391	0.8941	0.2266	-0.3187
EEF2K	S470s																			3.4701	0.3722	-0.0449	-1.2405	-0.4024	-1.0858	2.67	1.5408	0.9037	-1.9236	-0.701	-2.0265	1.6308	-0.0888	-2.0854	-2.0858	0.4069	-1.4217
EEF2K	S474s	2.2952	-0.6839	1.0887	-0.021	-1.4157	0.9694	-1.0111	-0.3298	0.1689	0.772	0.828	0.3046	1.2948	-0.0971	-0.5202	2.1783	-1.4662	-0.6442										-2.6404	-0.567	-0.1583	1.8486	0.0726	-1.979	0.086	-1.5518	-1.9287	-0.0123	0.4198	-0.8593	2.5934	0.9715	-0.3235	-0.1262	-1.3897	1.5088	1.4633	0.1137	-0.7271
EEF2K	S474s S477s	2.1249	-0.6678	0.6579	-0.2675	0.8525	1.4385	1.0248	0.1776	-1.9214	-0.5758	-0.1287	1.7251	-0.4669	-0.0971	-0.6833	1.849	-1.5105	-0.4835	2.6622	1.1843	2.4285	-0.3922	0.1913	-1.029	1.8925	2.9185	-1.1496	-1.6081	0.7357	-1.9948	1.174	-0.1471	-0.7249	0.4581	-0.1967	-1.13	-0.1231	-0.0536	-0.3363	-0.7473	0.1091	-0.3684	0.7722	-0.4152	0.9928	0.3128	-0.3573	-0.4794
EEF2K	S474s S477s S478s																			-0.1707	-3.0424	-2.1679	-1.2438	-1.507	1.1461	0.0228	2.2409	0.7701																		0.8532	-0.7076	-0.5543	-0.3712
EEF2K	S477s																			0.2775	0.6236	0.0704	-1.5592	-1.0446	-0.3779	1.6583	0.9021	-0.0595	-1.333	0.9092	-2.3994	1.8677	0.0536	-0.3345	0.5404	-1.3944	-1.9515									1.6029	1.4136	0.1219	-0.2959
EEF2K	S477s S478s																																													2.0123	2.6197	2.4441	1.6507
EEF2K	S491s	1.7732	-1.0979	-0.2571	-1.1408	0.9706	-0.4962	-0.4712	-1.1047	-2.0549										-2.3278	0.201	0.2597	2.4996	0.4863	0.2346	-2.527	2.6913	-2.5724										-0.2109	-1.6403	0.1566	-2.9709	-0.1663	-0.2867	-0.0072	-0.87	-0.6621	0.1998	-0.446	-0.1492
EEF2K	S500s	1.5918	-0.2376	-3.9116	0.6417	-0.0854	-0.0038	-0.8888	-0.5478	-0.8157	-0.6984	-0.1914	1.153	-0.3341	-0.4023	0.3257	0.9149	-0.381	0.7067	-1.7534	1.0343	-1.3015	1.5468	-0.6021	-0.5136	0.8602	1.6124	-1.5344	-0.3153	-4.0322	-0.3988	0.9159	-0.1783	-3.8798	-3.652	0.9365	0.0288	1.372	-0.0551	0.3464	-2.3939	-0.2775	-0.1902	-0.4139	-0.11	-0.5366	0.5406	-0.8579	-0.1675
EEF2K	S71s S74s	-1.0124	1.2428	-2.3566	-1.0755	-0.0738	0.1792	-0.6123	-2.6863	1.1044	1.5817	-2.4376	2.2029	3.7839	2.2833	1.4094	-0.8657	-1.6529	-0.9596	2.3579	1.9188	0.4208	1.5335	-0.5679	-2.3531	-1.1875	5.0291	-1.9418
EEF2K	S72s S74s S78s
EEF2K	S74s										-0.5791	-0.3184	4.1029	1.0262	0.6088	0.7952	1.4034	-0.8746	0.5111	0.314	-0.2926	-0.5682	0.8645	-0.7658	-3.1564	-1.0676	2.2941	-1.4302
EEF2K	T348t	5.1044	-2.3803	-0.4539	-3.1012	3.9871	-1.1639	-1.4346	-1.8658	-1.2236	1.9783	-2.8219	-2.6501	3.0323	-0.0182	3.9243	0.7413	-3.1953	-2.8003																			-2.001	-5.0445	2.3857	2.1099	-3.0579	-3.153	0.1048	-6.7447
EEF2K	T353t	1.1422	1.0004	0.9788	-0.2071	-1.1314	0.5782	-0.5483	-0.0622	-2.1331	-1.6374	1.7622	2.9197	-1.8643	-0.6179	-1.8798	3.1034	-1.7763	1.0752										-0.3461	1.4067	-0.7139	0.6812	0.0047	1.1602	0.4703	-0.7097	1.4984									0.8955	-0.6847	-1.173	-0.384
EGFR	S1039s
EGFR	S1042s
EGFR	S1064s	-0.3373	-2.5439	-3.1474	-0.4601	0.3253	-2.9195	-0.7535	-1.5229	-1.4215	-1.6429	0.5772	1.8828	-3.7418	-3.7544	-0.3739	-0.5489	-4.5605	-1.1598																			0.9705	-2.401	1.0417	-2.1568	-2.2589	-3.3653	-1.7686	3.7369
EGFR	S1071s
EGFR	S1166s	-0.6149	-2.033	-1.1402	-1.6892	0.5399	-0.3347	1.7365	-2.0362	0.6489	1.1907	-1.0146	2.8384	0.6633	-1.9447	3.2933	-0.293	-2.5372	0.0532	-1.9917	0.671	1.5976	1.4638	-1.1148	-1.2252	0.4912	-1.3231	-2.0875	-0.5952	0.0378	0.4645	-0.9939	-2.344	-0.2595	-2.3618	-0.6309	-0.1866	3.0086	-2.2447	2.1191	-0.4456	0.1348	-1.6675	-0.9821	1.904	0.6336	-0.1046	2.2521	-0.3528
EGFR	S991s
EGFR	T1041t S1042s
EGFR	T693t	-0.6322	-2.9095	-3.1261	-1.2942	-0.5477	-2.4777	-1.6863	-1.0393	0.925	-1.0585	-2.7737	3.092	-1.3028	-3.7134	1.3256	-1.6155	-2.9596	0.4141																			-0.2679	-0.064	1.6238	-1.0121	-0.4435	-0.4486	-1.1578	1.148	-1.2142	-1.2111	0.5978	-0.3455
EGFR	Y1172y
EGFR	Y1197y
EIF2AK1	S258s	-1.1023	0.134	0.4841	0.4066	-0.9218	-0.5508	0.14	-1.8321	1.0707	-0.4366	1.2011	0.0625	-0.2483	0.293	0.5467	0.4675	1.0443	-0.1636	1.6656	0.3801	-0.8343	-0.9383	-0.8504	-1.2637	0.8715	-0.361	-0.8904	0.0326	1.5994	-1.7077	-0.573	-0.1702	0.7362	0.4459	1.0892	-0.2742	0.0425	1.5123	-0.6745	-0.4153	0.797	0.9335	0.5341	-0.3739	0.2744	0.9752	0.4271	-0.1198
EIF2AK1	S6s
EIF2AK1	T297t																												1.0778	0.0518	-1.6182	-3.8491	0.6367	-0.4291	0.7631	-1.0961	1.2296	-0.1966	2.3608	-0.4897	0.9929	0.8722	-0.9805	-0.5088	-0.5727
EIF2AK2	S171s	-0.8404	1.2145	2.1296	0.4703	-1.7916	-1.306	1.1675	-1.7013	-2.952																																				1.9935	-1.0082	0.4895	-0.9051
EIF2AK2	S337s S340s	-0.055	0.1158	-0.7288	0.9861	0.5864	-1.0782	-1.7969	-0.2326	-1.0825	-0.0024	0.5675	1.7316	0.2003	1.0551	-2.0658	0.7001	-0.0536	-0.0196	-3.7443	-0.2399	-1.2158	0.2353	-0.5193	0.3098	-0.5486	-1.2351	0.2972	0.018	-1.0595	-1.1166	-0.592	0.1471	-0.9102	0.5648	0.581	0.5053	0.1862	-1.033	-0.5324	0.5753	1.2932	-0.0432	1.0088	-2.0119	-0.4064	1.1915	-0.1095	1.1187
EIF2AK2	S340s	-1.3483	1.8203	0.8192	2.4992	0.2056	-0.4962	0.6756	-1.0888	-1.7236	0.0992	0.3119	0.8962	-0.5241	-0.9731	1.292	0.7556	-0.438	-0.1378	-2.7618	0.1602	-0.6732	0.6819	0.0222	0.209	-0.5036	-1.0918	0.5216	-0.8897	-1.122	-0.9936	-1.125	0.3139	-1.0699	0.5968	0.7528	-0.3009	-0.4697	-0.448	-1.0001	0.1946	0.7713	-0.1004	0.8756	-0.0648	-0.717	0.822	-0.0931	0.4086
EIF2AK2	S438s										-0.2477	-0.3956	2.19	-0.8399	-0.964	0.4446	0.8809	-0.7006	-0.9096
EIF2AK2	S456s
EIF2AK2	S542s	-1.5092	2.7938	0.5089	3.2876	-2.2405	-1.1853	-4.3699	-2.7774	0.1535	-1.7644	-0.5355	-3.1962	-0.3655	-0.838	0.9369	-1.2271	-2.3062	-0.717																											-2.7608	-0.2309	-3.0275	0.5903
EIF2AK2	S83s	-0.1023	1.6063	-0.876	2.1156	0.5715	0.1383	-0.1627	-0.5597	0.3744	-0.293	-1.3764	-0.4024	-0.7441	0.2232	0.6976	-0.1338	-0.7512	-0.109																			-8.5036	-1.237	-0.7185	0.7004	0.6567	0.5512	1.536	0.4491	-0.2527	-0.1027	-0.9613	0.1096
EIF2AK2	S92s	-0.0755	0.9701	-2.7201	0.7216	-0.7755	-0.6052	-0.7593	-1.2137	-2.5886	0.3367	1.7638	1.1108	0.3704	1.421	1.3865	2.878	0.6045	1.7453																											0.0407	0.3664	0.4222	0.1536
EIF2AK3	S1092s S1094s
EIF2AK3	S1094s	-0.6322	-1.3948	-2.2165	1.4399	-4.562	-7.6688	-4.0744	-1.2236	-1.7819										-0.2698	-2.5817	-1.7243	-1.4778	-0.8791	-1.6489	-1.4329	-4.1665	-1.1069	0.8043	-1.2789	0.4309	-0.26	-1.053	0.8565	1.8886	-1.4111	-0.7698									-1.4542	-6.0681	-1.2682	-4.2021
EIF2AK3	S1111s
EIF2AK3	S555s	-1.8026	-1.2272	-0.8476	-0.3296	-4.3641	-4.3813	-4.009	-0.0047	-3.0103	-4.767	-0.9921	-2.0065	-6.3566	-6.6829	-3.6205	-2.2472	2.9378		-0.7451	-2.762	-3.9626	-0.7474	-2.2302	-1.7222	-1.5921	-5.1144	-1.3353										-3.5872	-1.103	0.6482	-3.0512	0.0322	-2.2919	-0.2807	1.6953	-0.364	-3.0873	-1.4865	-1.8353
EIF2AK3	S569s
EIF2AK3	S688s																																					-0.7341	-0.3617	0.7274	-0.219	0.051	-1.2023	-0.1191	-0.0293
EIF2AK3	S715s										0.1202	-0.1978	0.6882	-1.2228	-1.7717	0.5635	1.194	0.7184	-0.5563										1.2169	0.7165	0.2482	0.1588	-1.4341	1.0498	0.2018	-0.6882	-0.4229	-0.8361	-0.7338	0.2232	0.6293	-0.4264	-1.0241	-0.3416	-0.2104	-0.2872	0.0792	-0.2835	-0.8555
EIF2AK3	S811s																																													-0.1586	0.0754	-0.4722	0.5114
EIF2AK3	S845s										-1.5645	-0.6963	0.0576	-2.6316	-2.1679	-1.4302	0.6411	-1.4393	-2.1559
EIF2AK3	S849s																												3.262	-0.5427	-0.4193	-0.2283	0.2461	0.3912	0.426	1.5258	1.1915
EIF2AK3	S879s	-0.2884	-0.276	1.4558	-0.2022	-0.8919	-1.5045	-0.25	2.5559	-0.3004																																				1.3739	-1.7395	-1.0253	-0.7601
EIF2AK3	T557t																												0.1005	-2.2766	1.531	-1.0785	0.2244	-1.6043	-0.8535	-5.2402	-2.0373
EIF2AK3	T705t
EIF2AK3	T973t
EIF2AK4	S230s	-1.8247	1.4164	-1.0941	-1.0363	1.5094	-0.6851	-0.7128	-1.8816	0.655	-1.1425	1.2059	0.789	-0.7727	-1.9068	0.2754	0.217	0.4526	-0.5169										2.1715	0.9755	0.0468	-0.3023	-0.817	-0.2556	0.4337	-1.194	-0.1542	-0.3129	-0.0953	0.9725	-0.6696	-0.7823	-0.5302	-0.3048	-0.5235	-0.6872	-1.7989	-0.8119	0.5334
EIF2AK4	S258s										0.1964	0.5386	0.3339	1.1091	-0.5177	0.8896	0.8326	0.9984	-0.3895	-2.4422	-0.5927	0.27	2.0365	0.2075	-0.2074	0.6504	-0.232	-1.7949	1.9531	-1.3822	0.2016	-0.0527	-1.2781	-0.2536	-1.2226	-1.7618	-0.3295	0.3102	-1.8606	2.001	0.6438	0.6943	0.2166	0.2394	-2.3544	-0.2072	0.307	0.268	-0.1033
EIF2AK4	S555s
EIF2AK4	T667t	1.3962	-0.7869	-1.0515	-0.4895	1.8153	-0.7765	-1.2963	0.1499	-0.1271	-0.4763	1.5275	0.5387	-0.1712	-0.9762	-0.2489	0.8021	1.2578	-0.5988	1.3071	-0.6348	-1.5573	0.1241	0.0348	0.0017	0.4462	-1.3927	0.7768	1.8334	-1.4167	0.664	-0.6745	-0.1932	-0.8018	-1.3446	-1.2727	-0.6574	-0.4204	-1.3307	0.1075	-1.2703	-0.7378	0.0452	-0.7979	-0.8444	0.083	-1.5787	-0.1883	-0.2537
EPHA1	S906s																																													0.7857	-1.3432	1.7122	-0.6978
EPHA1	S906s S910s										-0.5923	0.3666	1.5268	-0.2126	-0.5693	0.1961	-0.6939	1.3559	0.5384
EPHA1	S910s										-0.0466	-0.1255	-0.1683	-0.1483	-1.0961	0.2937	-1.109	2.5503	0.1063
EPHA10	S894s S898s M903m																												-0.9124	3.7811	0.3768	0.292	-1.3351	2.2131	2.2089	-0.347	-1.8067
EPHA2	S892s																																					-1.8387	0.4704	-1.249	0.7689	-1.5368	-0.0296	-0.1064	0.6932
EPHA2	Y575y	-1.1606	-1.7119	-1.3193	0.4833	-0.2151	0.1753	-1.0358	0.0845	0.0799
EPHA5	T197t	0.2968	0.5824	0.4717	-0.3638	0.036	0.4516	0.6523	0.13	0.1505	-0.0842	0.3038	0.9872	0.036	0.4828	0.3166	0.6142	0.8022	-0.3243
EPHA5	Y624y S625s
EPHB2	S776s
EPHB3	S788s
EPHB3	S795s
EPHB4	S770s										-0.6752	-0.3634	-0.2951	-0.8227	-0.6163	0.3851	-1.0303	1.598	-0.1863																											-2.0957	-0.1065	-0.231	-1.7766
EPHB4	S777s
EPHB4	Y987y	-0.3704	-2.9458	-1.7111	-1.3383	-0.5942	-1.6544	-0.6196	-1.0532	-0.0504	-0.7138	-0.796	-0.2154	-0.5684	-1.802	-0.694	-0.5185	1.7862	-0.1045	-0.8264	0.0997	-0.8062	1.7161	-1.4008	-0.178	-1.0863	-1.3886	-0.9025	2.1537	-0.3246	0.0841	0.8059	-0.6502	2.156	-1.154	-1.7952	0.6006									-0.8926	0.0064	-1.3174	0.5609
ERBB2	S1051s T1052t S1054s	-2.0944	-0.1972	-1.2891	-1.1816	-0.9418	-0.1401	-0.8728	-0.409	0.4894	1.0714	2.4697	-0.6348	0.2303	1.1219	-1.0644	-0.1194	-0.1121	-0.617
ERBB2	S1054s	-3.1323	-4.3615	-2.674	-4.0838	-3.2998	-1.0685	-2.8971	-2.6942	1.8789	0.5698	4.5246	-0.8006	-0.1869	-0.9306	-3.9726	-0.6026	-1.2147	-3.7403	-2.3974	-3.1016	-2.1575	-3.2159	-3.2916	-4.5026	-0.6329	-4.5187	-2.7113	1.89	-2.5037	-2.1365	-2.3348	-1.8395	-1.9928	-1.8738	-1.8095	-2.3042	-1.8058	-1.6284	-2.27	-0.3758	-1.9509	-1.9478	0.6659	-2.6104	2.6178	-2.4594	-1.9591	-2.3784
ERBB2	S1054s S1066s	-1.2537	-2.5702	-2.3548	-2.8645	-1.4373	-0.3834	-1.9687	-2.1551	1.3022	0.6991	4.8558	-2.0699	-1.9801	-0.2095	-0.0935	-0.3503	-1.0138	-1.7132	-2.5484	-1.5365	0.372	-2.8623	-1.4152	-3.9084	-0.1646	-3.1471	-3.0988	2.1359	-1.6795	-1.346	-2.9714	-2.2667	-1.5491	-1.0807	-0.9769	-1.7343	-1.4186	-0.6788	-1.6991	-0.742	-2.2794	-1.6049	1.0017	-1.7481	1.9574	-0.9565	0.4468	-1.3931
ERBB2	S1066s	-2.5739	-3.9475	-3.5907	-5.0991	-3.0886	0.4302	-2.0371	-4.0419	0.3544	0.6328	3.1145	-1.9984	-1.1442	-2.0465	-1.3875	-1.5439	-2.1575	-1.8072	-2.4021	-2.3842	-1.1581	-3.0997	-2.831	-2.808	-2.1429	-2.7929	-2.1796	2.0615	-2.4514	-2.5076	-3.5678	-2.1799	-3.1561	-1.8067	-4.2024	-1.8238	-1.8826	-2.9294	-3.4631	-2.0856	-3.484	-2.1314	-2.932	-4.4551	4.0734	-1.1594	0.0119	-3.5985
ERBB2	S1073s	-2.5771	-2.8731	-8.4138	-7.8691	-5.7942	-0.652	-1.8901	-2.4266	4.529																																				2.0265	0.286	0.268	-0.5932
ERBB2	S1073s S1078s S1083s
ERBB2	S1078s S1083s	-2.413	-3.277	-3.6758	-3.537	-2.3187	-0.2997	-1.356	-2.8508	2.2899	1.563	4.3622	-0.2528	-1.4386	-1.0217	-1.0034	-1.8857	0.1141	-1.8057										4.1422	-2.1707	-1.635	-3.6038	-2.2409	-3.2133	-3.0695	-1.9097	-1.3645	-2.7634	-2.2372	-1.7972	-1.7247	-2.7362	-2.0865	-1.5603	-3.8664	0.9457	-0.1697	0.0103	-0.8996
ERBB2	S1083s	-1.4178	-4.8846	-4.2627	-4.3042	-2.0892	-0.0311	-2.2306	-2.6962	2.4708	1.1376	4.5198	-1.6311	-0.6841	-2.095	-2.1923	-1.56	-0.2402	-2.2605	-4.2396	-4.1415	-3.1244	-4.8344	-5.4774	-5.5608	-1.6277	-4.7868	-4.6164	2.8025	-2.7079	-2.543	-3.6059	-2.0348	-3.0339	-3.225	-2.5825	-1.7933	-3.0354	-2.6629	-3.7271	-2.44	-3.2444	-1.9614	-1.8196	-4.4531	1.3802	-0.9297	-0.4525	-2.3545
ERBB2	S1100s																																													1.6688	-0.5066	-0.121	-0.573
ERBB2	S1107s	-4.1922	-5.1956	-5.4774	-6.0393	-4.8264	-3.0188	-3.9231	-5.4154	1.4418	1.1476	5.3655	-0.833	-0.9127	-1.1022	-0.8403	-1.5546	-1.9756	-2.4592	-0.3771	-3.3162	-3.392	-3.2342	-3.4913	-4.2385	-2.8305	-4.535	-2.6579	1.0648	-2.2052	-2.3883	-4.2277	-2.622	-3.797	-3.1091	-4.9492	-3.0666	-2.2544	-2.4903	-2.153	-2.2938	-2.6267	-1.6866	-1.9471	-3.2955	2.6303	-1.282	-1.5226	-1.3326
ERBB2	S1151s																																						-3.6855	-2.1958	-1.294	-1.8961		-1.1847	-3.5376
ERBB2	S1174s N1178n	-2.7443	-3.1962	-3.0428	-3.2774	-3.5144	0.586	-2.7094	-2.8785	5.8111	2.7196	4.9475	0.199	-2.3702	-2.2423	-2.5734	-3.6269	-3.4579	-2.1635										3.0177	-1.6068	-1.8494	-4.6084	-2.1989	-3.0497	-2.7339	-3.3769	-2.2737	-3.2614	-4.6918	-1.8764	-0.1321	-1.9167	-3.051	-3.1006	-3.6046	2.4029	-2.9686	-0.6741	-2.371
ERBB2	S728s	-2.7553	-4.7594	-4.7929	-5.2835	-4.1978	-2.4816	-4.5649	-4.361	0.8912	0.013	5.589	-4.0901		-2.3091	-1.1772	-1.7819	-2.36	-2.209																											3.4915	-3.7344	-2.9996	-4.0664
ERBB2	S819s										0.0307	5.1855	-1.9789	-4.1748	-1.6517	-2.0292	-2.0539	-2.0579	-2.2696																											1.421	-1.6227	-2.2135	-2.5967
ERBB2	S998s	-1.7648	-2.0956	-4.8639	-3.408	-4.838	0.0916	-1.7809	-2.5396	5.1056	0.3511	1.7108	-0.0074	0.2246	0.4479	1.068	-0.4237	0.8734	-0.8414	-3.9271	-1.9511	-1.3488	-3.1827	-3.7467	-2.7529	-2.9223	-4.3856	-2.6552	1.801	-2.616	-1.648	-3.4642	-1.7582	-3.2823	-2.5616	-1.6377	-1.0233									1.7112	0.5348	1.4824	0.1022
ERBB2	T1132t S1151s																												4.3898	-1.9768	-1.6816	-4.0331	-2.8918	-3.9725	-2.0995	-3.3698	-3.4192									-0.0895	-1.0695	1.3954	-0.1785
ERBB2	T1166t	-3.6954	-4.6968	-5.1263	-3.7557	-3.1352	-2.2597	-3.0528	-0.3357	-3.2434	2.0601	3.2479	-0.586	-2.2301	-2.3121	-0.6422	-1.0446	-2.4882	-3.2779	-2.3903	-1.3391	0.0867	-2.3245	-2.849	-2.6026	-1.5191	-3.4378	-2.7808	3.7798	-1.9424	-2.5225	-2.449	-3.2376	-2.7854	-1.8906	-1.7809	-1.3187	-1.8168	-5.3288	-1.3949	-1.7221	-4.1512	-3.5026	-2.5508	-2.0197	1.2045	-0.5583	-0.121	-1.0739
ERBB2	T1240t	-4.3768	-3.7254	-4.1422	-7.8952	-4.4606	-1.9385	-2.3398	-4.3927	1.2761	2.4788	4.6163	-0.456	-0.6212	-2.9497	-5.5486	-2.1326	-2.9295	-2.4197	-4.288	-1.73	-3.324	-3.6475	-3.0865	-3.393	-4.6478	-2.3549	-3.1616	3.4481	-3.06	-3.6338	-6.3384	-3.5997	-4.0454	-2.5707	-3.2386	-2.2165	-3.5992	-6.6581	-2.6182	-1.124	-3.5815	-3.387	-3.0269	-5.7702	1.079	-1.4007	-2.4892	-1.5307
ERBB2	T1242t Y1248y																												4.0209	-0.7354	-1.4019	-1.9795	-1.4558	-0.9674	-3.4507	-1.8548	-1.637
ERBB2	T701t	-0.883	-0.9303	-0.9043	-1.5032	-1.3259	-0.687	-0.9703	-0.962	5.3893	0.6184	1.5226	0.095	0.2432	-0.0015	0.4004	-0.3091	-0.3241	0.4702																			-1.4449	0.1935	-0.1326	-0.6011	-0.1099	-0.7738	-1.053	-2.3249	0.1944	-0.1199	0.6175	-1.1087
ERBB2	T759t										-0.6012	5.6132		-2.8488	-2.7478	-2.27	-2.4977	-3.556	-2.6199
ERBB2	Y1005y
ERBB2	Y1127y	-3.7727	-7.0091	-4.8355	-5.9968	-2.1524	-2.614	-3.8911	-4.8803	3.1533	0.93	5.3639		-2.6988	-12.9878	-12.3648	-3.8613	-0.3541	-27.924	-3.8363	-3.6255	-5.0389	-6.7684	-5.6141	-5.5039	-2.6319	-3.9905	-5.4874	3.8704	-1.9347	-1.7767	-1.7045	-1.6131	-1.9888	-1.1113	-1.5948	-1.3054	-3.2504	-4.0309			-3.9254		-3.5016	-5.6639	3.766		-0.0669
ERBB2	Y1248y	-1.1843	-2.453	-1.4717	-1.8672	-1.148	-0.7512	-2.3965	-1.7488	4.1318	2.0789	3.2415	-0.0318	0.1046	-1.4286	0.1672	-0.4666	-0.4807	-0.1105										3.0064	-0.1753	0.9101	-0.5899	-0.356	-0.9359	-0.64	1.1035	0.2118	-3.1363	-3.1958		-1.7471	-4.6526	-3.9897	-1.6212	-3.4372	0.9081	-1.1365	-0.7381	-1.9307
ERBB2	Y877y																																													1.1873	-1.4026	-1.191	-2.3013
ERBB3	Q751q S765s	1.3599	-0.6879	-2.924	-0.2855	1.7987	1.1932	1.604	0.8019	0.218
ERBB3	Q751q T757t
ERBB3	S1130s																																					-2.0625	-0.0194	-2.104	-0.0741	0.8432	0.9213	1.3999	1.3567
ERBB3	S1315s	0.1438	0.4531	0.6862	0.1977	0.9473	0.802	1.0772	0.2113	0.4281	0.4063	-0.3136	1.4114	2.5108	1.465	1.4932	0.5015	-0.0504	0.0259																			0.3793	-0.911	1.5056	1.1509	1.2538	-0.2106	1.8208	-1.246	-0.1193	0.5023	0.3549	-0.118
ERBB3	S686s	-0.2158	-0.072	1.2607	-1.5358	-2.0327	-2.3376	-1.5466	-1.725	-2.4091	-1.6551	0.164	-0.5324	-0.2298	-0.422	-1.5765	0.5695	0.1505	-1.1491	-1.3206	-0.3821	-0.1971	-0.6578	-0.7838	-0.8052	-0.9552	-0.6599	-0.9653	0.6231	0.3618	-2.0582	3.8346	-1.0611	1.2233	1.1322	-1.6067	0.5682	-1.129	-1.2608	0.2483	-0.4509	0.7867	-1.6838	0.6305	-1.4134	-0.8268	-0.3669	-1.1861	-2.4866
ERBB3	S717s	4.7259	2.196	0.7536	-3.1828	-1.1181	-2.1118	-3.5898	-0.5557	-2.5042
ERBB3	S846s	0.3694	-0.4597	-0.1348	-0.2594	-1.1098	-0.903	-2.0996	-1.6022	1.0707
ERBB3	S982s	-1.0013	2.8705	1.1277	0.3283	-3.5809	-1.7712	-1.9163	0.0864	-3.0364	-1.3446	-2.6788	-5.218	-1.6143	-0.9989	-3.1358	-2.963	2.4775	-3.0808	-0.8253	-0.8836	-0.515	-4.0027	-1.399	-1.4178	1.3754	-2.4736	-1.6533	-1.8119	-1.7267	-4.3721	-2.9016	0.3628	1.2667	0.179	-1.349	-2.2737	-0.4313	0.0327	-1.1321	-1.24	-1.0372	2.7169	-1.6821	-0.0313	-2.9537	-1.2245	-2.7764	-4.3104
ERBB3	Y1328y																																													0.9426	0.4506	0.6454	-0.151
ERBB4	T699t																																					0.8872	2.9681	1.18	1.6555	1.4985	1.0301	1.0428	-1.061
ERN1	S533s										-3.5717	-2.3798	-2.4453	-3.4904	-2.848	-2.5734	-0.8209	1.9523	-2.4243																											-0.9413	-1.2092	1.361	-0.3895
ERN1	S536s
ERN1	S544s
ERN1	S551s																												1.0956	0.3606	-1.7431	-0.3319	-2.0267	1.3909	0.0905	-0.4663	1.405									-1.2126	-1.3566	2.2964	-1.0372
ERN1	S724s	-0.118	0.0876	-0.266	-1.2632	-0.6325	-1.8607	-0.4945	0.5522	0.2072																												-1.4646	2.1926	0.496	-0.3863	0.453	-1.3233	-0.0228	-2.6222
ERN1	S729s
ETNK2	S190s										-0.9127	0.5675	1.1595	-1.2314	0.7212	-1.258	-0.4058	4.4185	-2.0437
FASTKD2	S708s	-0.6054	-0.4537	-0.2004	-3.7165	-2.2672	0.4439	-2.1564	1.3509	-1.0703	-1.3756	1.2525		0.2475	2.0693	-1.9454	-0.4022	-1.1625	-0.4502	-1.1213	0.1089	-0.033	0.7217	-0.3448	-1.1776	0.6148	-0.6087	-0.7609	2.3544	0.321	-0.5051	-0.4588	0.2082	0.4937	0.2873	-3.8255	0.3624	-0.8932	-0.2307	-0.5236	-1.2781	-1.8226	-0.5996	1.4212	-2.3229	-2.3953	0.0869	0.6306	1.1443
FER	S408s	-1.2695	-0.5042	-0.1436	-0.1108	-0.7273	-0.5644	0.6348	-0.9798	-0.9844	0.0517	1.5226	0.1307	0.639	0.9914	-0.1986	1.5627	0.4874	0.5945
FER	S423s	2.2164	-0.4052	-1.0018	-2.0059	3.6579	1.2127	-0.378	0.3163	-0.2023	0.9532	0.4952	-0.8948	0.3761	0.8487	1.196	0.0309	-2.3695	-0.3167																			0.2114	-1.5912	1.669	-0.7196	-0.6608	-2.1355	-0.0072	0.1459
FER	T410t S411s	0.4246	0.4773	-0.1915	0.4996	1.6557	-0.1595	1.0569	0.7266	-0.055	0.5996	0.59	0.8345	1.6449	1.4468	1.3256	0.5784	1.7024	1.0357																											-0.2323	1.6356	1.1279	1.0655
FES	S411s S412s	-0.0297	-1.1726	0.4876	-1.0053	0.5964	-0.4671	0.3831	-0.2584	0.0063
FES	S64s	-0.3594	-0.5365	0.1596	-0.3981	0.342	0.5976	0.3438	-0.2505	-0.0397
FES	T409t S410s S411s																			-0.4679	0.2576	-0.0715	0.393	0.6104	0.0604	0.2813	-0.4961	0.5537
FES	T421t	0.9025	-1.8068	-0.0532	0.6384	-1.4739	-2.1741	-0.9456	-0.9779	-1.1546	-0.6177	-1.0532	-1.4864	-1.7915	-1.8309	-0.7214	-0.8961	-0.4506	-2.1165										-1.2861	-2.0329	0.3955	-0.609	0.0712	-0.7545	-1.3293	0.6526	-0.2209	-0.8701	-0.4867	-0.2973	-0.3442	-1.3281	-1.1873	-1.206	0.577	0.1944	0.0467	1.1312	0.5554
FGFR1	Y494y	1.2227	1.5881	1.1933	-1.2436	0.761	-0.0894	1.9664	0.9089	0.3913
FGFR1	Y684y										2.4699	-0.9954	0.5533	1.3205	-0.0911	1.0085	-0.1534	1.6786	0.6097
FGFR2	T455t
FGFR2	T455t T458t
FGFR3	S410s
FGFR3	S426s
FGFR3	S447s																																					-0.0738	1.6329	0.5803	0.8216	0.6139	1.4749	2.6667	1.9434
FGFR4	S419s	-1.7805	1.4568	-3.057	-3.1256	-4.3408	0.3738	-3.3541	6.9895	1.3252																																				-0.1178	-0.8129	-2.5696	1.6636
FGFR4	S573s
FGGY	S2s
FGGY	T129t S132s M141m										-1.18	-1.2687	0.4867	-0.857	-0.9701	-0.534	0.8039	0.5839	-1.46										1.3755	0.4256	0.4943	2.1172	-1.2483	2.503	0.5602	1.6379	1.1934									0.472	0.24	1.681	1.6085
FGR	T297t M298m																																													1.8947	-1.3796	-2.4646	-0.5877
FGR	Y412y
FLT1	S1208s
FN3K	S298s										1.1343	-0.1673	0.2689	0.9562	0.8426	1.2966	-0.633	1.0775	0.3565																			-1.4943	0.8529	-0.711	-0.5009	-0.6813	0.8872	2.1595	-0.5865
FN3KRP	S194s										1.1697	-3.396	-3.2515	-2.7945	-2.0738	-2.2807	-2.0163	-2.7887	3.4723																											-1.2785	-1.4179	-1.2354	-1.85
FRK	S37s	-0.1054	-0.6476	-1.3565	-1.4118	1.8469	1.0726	0.3874	0.1043	-0.713	0.6604	0.2299	0.8881	0.3146	0.2885	0.6656	0.106	0.6124	-0.0393	-0.1306	0.5025	1.5622	1.7443	-0.2153	0.2438	1.1581	-0.7499	-0.4402	0.018	-1.3223	1.6689	-1.677	0.2353	0.0106	-1.6618	0.1349	1.4031	-0.8942	-0.8589	-0.3262	-0.0201	0.5454	0.554	2.0333	-2.191	1.159	1.8769	0.4353	-0.2501
FRK	S93s																												0.5293	-0.1791	1.3147	0.4168	0.6855	0.1782	0.4794	0.3687	0.9227
FRK	Y46y										-0.3802	-0.6287	0.9157	0.1446	0.2202	0.8272	0.0004	1.9586	-0.2015																			-0.6595	-0.6817	0.9172	0.3395	0.9065	0.4166	1.5728	-0.4821	0.3136	0.5655	0.5995	0.1664
FRK	Y497y										-0.3703	0.4019	2.1802	-0.3283	-0.7166	0.7708	-0.1302	3.4915	-0.3653
FYN	S186s	-0.5676	-1.4554	-0.8316	-0.3328	-1.2777	-3.4178	0.2666	-0.956	0.8007																												0.7347	-0.329	-0.5701	-1.4072	-0.5872	-1.1057	-0.9977	1.3173	0.5834	-0.8799	-0.7955	-0.8996
FYN	S21s										-0.241	0.6914	-0.1212	-0.6627	-0.9807	-0.7565	1.0151	-1.0423	-0.1075	-1.2263	-0.469	-1.3621	0.1457	-0.5625	0.0659	-1.9668	-1.7858	1.3646																		2.5111	-0.7268	0.245	1.3462
FYN	S267s
FYN	T216t
FYN	Y213y	-0.4051	-0.9868	-2.0746	-0.896	-0.2134	-1.4461	1.492	-0.3258	0.9158	0.0451	-0.2605	1.1872	-0.2326	-0.7818	-0.2825	-0.8209	0.7469	-0.0772
GAK	M820m S826s S829s S834s
GAK	S1029s	0.863	-0.1487	-4.3869	0.1079	0.2938	1.3587	-0.1321	1.0298	-1.7497	-0.9657	1.1785	0.7857	0.6218	1.506	-0.633	2.257	1.4334	-0.6124		-0.7336	-0.3923	-0.7292	-0.1218	-0.024	1.4373	1.5531	-0.2826	1.3366	-4.1189	-0.9209	1.1507	-0.8116	-4.2209	-4.3292	-0.5689	0.8351									1.6108	0.9694	-0.6954	0.649
GAK	S1168s	0.9041	1.2488	0.0301	-0.4618	-0.24	-1.3702	-3.5127	-0.4943	-1.7573	-0.61	0.0128	-0.1488	-0.8742	-0.1321	-0.6513	0.7717	-0.6642	-0.6852																			-0.926	1.7921	0.2156	-1.5574	0.2785	-0.2895	0.5313	-0.6003
GAK	S1176s	0.1122	0.0552	-2.6952	-0.5075	0.4451	1.2341	-0.5454	1.3905	-1.104	-1.5247	0.6704	3.2935	-1.81	0.4114	-1.2229	0.829	0.7026	-0.2955	-2.6238	-0.8481	-0.0094	0.3814	-0.8611	1.4689	-1.1519	1.7128	-1.4622																		0.2195	-0.2596	0.4222	-0.9932
GAK	S1185s
GAK	S16s
GAK	S2s
GAK	S2s S6s
GAK	S340s	-0.4934	0.233	0.1401	-2.2001	-0.0638	-1.5532	-1.5641	0.7127	0.3897
GAK	S463s	1.2258	-0.9969	-0.8281	-0.9074	-3.0454	-0.8486	-1.4448	-0.3199	-2.0165																																				0.5834	-1.1767	0.0415	0.5187
GAK	S6s
GAK	S73s																												-0.9124	0.2011	0.2146	-0.8839	-0.8198	0.3577	-0.1901	-1.7069	2.8116	-1.3407	2.9934	-1.0994	-2.1015	1.5549	-1.8756	-2.2716	-1.5748	1.3394	-1.2781	-1.1927	-0.2556
GAK	S770s	0.535	-0.3507	-0.6596	0.4833	-3.0354	0.2336	-1.0184	0.4452	-1.7159										0.7422	-1.0402	-1.1034	-0.5482	-0.674	-0.5412	0.9708	1.074	1.0453	0.3772	-1.973	-0.1974	3.5977	0.1376	-1.2415	-1.3385	0.7027	-2.1593									0.9959	1.0077	-1.9788	-1.2115
GAK	S778s	3.5224	1.4669	-10.4334	0.991	3.011	3.815	2.7071	3.5033	2.3527	1.3166	0.8184	-0.1683	1.8421	1.5759	2.0145	2.5308	-0.37	0.5839	-0.1259	0.3564	2.3708	1.9385	3.147	1.4762	0.8434	2.4681	-0.6834	2.4401	-0.974	-0.0259	1.4806	-1.4097	-1.5669	-3.315	-0.5116	1.5422	0.1654	-1.7773	1.6879	1.944	1.6884	-1.556	3.167	-0.6022
GAK	S811s																			0.8624	-0.1715	-1.2601	-1.8065	-0.478	-0.4586	-0.4531	-1.1225	0.8316																		1.9857	-2.2985	-1.5357	-2.116
GAK	S817s
GAK	S826s										-0.1847	0.8505	0.5224	-0.1026	0.8927	-2.1847	1.9564	0.7042	-1.5191	0.6679	-0.6559	0.2774	-0.862	0.963	-0.1964	1.2836	0.8673	1.5236	-1.2812	0.9844	-1.9557	0.9434	0.0522	0.4405	0.1866	0.0228	-1.3283									1.6108	0.9503	0.5174	0.3205
GAK	S826s S829s	0.382	0.0674	0.3919	-0.0162	-0.1685	-0.1245	0.9273	0.7068	-0.1762	-0.7879	0.2363	-0.807	-0.5555	0.7136	-2.9925	0.9364	0.4305	-1.7344	0.8554	-0.8797	0.0675	-0.8968	-0.1865	-0.2294	0.6841	1.7946	0.4468	0.5762	0.8632	-0.8295	1.1655	0.1159	0.5923	0.2049	0.1373	0.7569	-0.5915	0.3662	-0.0811	0.0378	0.4787	0.2288	0.9932	-1.1515	0.0407	0.5884	-1.0926	-1.6206
GAK	S829s										-0.462	0.0192	0.1161	-0.9899	0.4646	-2.7456	1.3658	0.5523	-1.1961	0.2067	-0.7941	0.0291	-2.8075	-1.6653	-0.9428	0.1858	-0.885	0.4936	-1.5029	0.5251	-1.8102	-0.3425	-1.1683	1.7498	0.5191	-0.6381	1.4831	-0.926	-0.1027	-1.1233	-0.7144	0.0458	-0.6962	1.2044	-0.4467	0.5159	0.1615	-0.2244	0.0233
GAK	S834s
GAK	T329t																																													0.105	1.0422	1.681	0.5279
GAK	T776t S778s																																					-0.3315	-0.5061	1.5131	1.4684	0.7816	-0.1997	1.0386	-0.7617
GAK	T794t										-0.2234	0.6286	0.3371	1.7663	0.1898	3.7292	0.3512	-0.7275	-0.206																											0.0736	0.9637	-0.6035	0.1059
GAK	T908t																			-19.8525			0.7035	0.283	4.0713	1.1619	-0.3405	-0.0769	-9.3016	13.4329			13.7052	19.6697	17.1989											1.5198	-34.3673	2.4655	-28.1861
GAK	Y367y	0.4892	0.6328	-2.0534	-2.13	-1.5504	0.7942	-1.2483	-2.7973	-0.6761																																				1.0696	1.4423	0.1137	2.3149
GALK2	S435s										-4.1915	-3.5777	0.7061	-1.3114	-1.0308	-2.6694	1.2191	3.1293	-2.3576										-2.5724	0.298	-1.4038	1.1211	-0.4699	0.0481	-0.3456	0.6168	-0.7774	-4.0545	-1.4066	-0.8304	-1.5258	0.4308	-1.0608	1.1151	-1.4508
GK2	S342s Y368y Y371y
GKAP1	S25s S27s																																					-0.416	0.4867	-0.3677	-1.5482	-0.6831	0.1948	-0.3841	-1.6536
GKAP1	S27s																												-0.215	3.5145	-0.7643	0.5585	0.8726	2.4892	1.791	-1.8524	0.1679
GNE	S407s																																					2.3537	-0.6505	2.2009	-0.8869	-0.2775	-1.5328	-1.9811	2.1265
GRK5	S484s T485t										1.6436	-0.2638	-0.4836	0.789	1.5865	1.2219	0.2689	-0.5709	0.3989
GRK5	S590s	1.0681	-0.5264	1.9611	-0.1027	0.4684			-1.1344	0.8437										-0.0551	-0.8217	-0.1055	-0.8885	0.1247	0.0182	-0.4287	-0.1624	0.7795
GRK5	T587t S590s	-1.0439	-2.1764	-0.7749	-0.3736	-0.3398	-1.2943	-3.5287	-1.626	-2.7557										0.2044	-0.5177	1.0432	-0.9765	0.99	-0.0606	2.063	0.2184	-0.8263
GRK6	S484s	0.699	1.1539	0.4628	-0.3524	1.7538	0.0215	-0.0957	0.8178	1.4264	0.4538	-1.0597	1.2879	0.046	1.0491	0.4187	0.3834	-1.0265	-1.2234	-3.2607	0.7065	1.1172	1.0554	0.9954	0.0787	-0.7809	-0.3282	-1.7388	1.7428	-0.2684	-0.7829	2.3752	-0.002	0.4346	1.0818	0.8816	1.302	-0.065	-0.8931	0.8078	-0.0636	-0.3682	-0.7112	0.2054	1.9532	1.1183	0.2094	1.3938	1.3774
GRK6	S484s T485t	-0.1859	-0.0801	-0.7554	-0.2985	0.0909	-0.2101	0.5475	-0.3417	0.6995	0.3533	-0.3956	1.6747	-1.2442	0.6498	-0.7916	-0.7476	0.0587	-1.9512	-3.657	-0.5914	0.0675	0.5308	0.1661	-0.565	2.0518	-0.9198	-1.7735	1.5308	-0.7954	-0.8836	2.94	-0.9337	-0.3601	-0.9755	0.6693	0.7321	1.1515	0.0432	-0.677	-0.5839	-1.1228	-0.2827	-0.6548	0.4058
GRK6	S566s S568s																												0.3836	0.2764	0.4178	2.1045	1.3174	0.7481	0.4169	1.8455	0.8255
GRK6	S573s	-1.0739	0.2996	-2.6279	0.2368	0.1308	-0.5722	-1.9236	-0.6508	0.0109	-0.4355	-0.9278	-1.384	-0.3012	-0.1488	-0.9973	-0.8889	-1.104	-0.5002																			-0.8591	0.5835	-0.2357	-0.0834	-0.8182	-0.1548	-0.754	0.7208	0.6477	-1.3509	1.8632	-0.217
GRK6	S578s																			-0.4691	0.3985	-0.5239	-0.779	-1.8506	-1.427	-1.8507	-2.099	1.6518	-1.7958	-1.4639	-0.0464	1.8507	0.2407	-2.0677	-2.3389	-0.2492	0.5682
GSG2	S147s	0.1943	0.4753	0.9504	1.0285	0.2854	0.3212	0.1531	0.4273	-0.7544																												0.6754	-0.9601	-1.117	-0.2954	-1.85	0.9675	-1.8082	-0.4821	-0.8597	-1.2743	-1.3437	-0.4647
GSG2	S171s
GSG2	T112t																																					0.5877	-0.8574	-1.4603	-1.319	-1.2237	0.4737	-1.804	1.3055
GSG2	T97t	-2.2995	1.578	0.328	2.3474	-1.2411	-1.2651	-1.4084	0.2509	-0.0673																												0.9782	-1.5793	0.0434	-0.1993	-1.2254	0.0642	-0.0625	0.392	-0.7985	-0.633	-1.6358	0.3187
GSK3A	S21s	-0.2316	1.0307	-0.1649	0.4295	-0.4562	-0.4885	-0.509	1.674	0.3866	-0.0731	-0.4085	-0.2805	0.6418	0.8426	-0.505	0.3244	0.459	-0.9672	0.064	-0.2478	-0.552	0.2204	-0.9403	0.7335	-0.3931	0.6196	-1.5851	1.4483	-0.6206	0.2463	2.5571	-0.1295	1.105	0.757	1.2347	0.6921	-0.0507	0.6639	0.2106	-0.198	0.7354	0.1935	0.1813	0.3408	-0.3107	0.5234	-0.1259	0.5169
GSK3A	S21s S41s	0.4734	0.9418	-0.6437	-0.7376	0.5565	-0.1829	0.3612	2.6828	1.04	0.086	-1.1883	-1.0086	0.3504	1.5455	-0.159	0.5767	-0.0931	-2.0013	0.9368	-1.5997	0.7076	0.3831	0.6302	0.1851	-0.2226	1.5265	-1.5704	2.0842	-1.6974	-0.3354	6.1547	0.6421	-0.1787	0.2796	0.7266	-0.7622	-0.1571	0.1533	0.4068	-0.821	0.1228	0.9675	1.4835	1.2996	1.672	0.5789	-0.9711	0.5756
GSK3A	S39s	-0.189	-0.0498	-0.7518	-1.1489	-0.2866	-1.1736	-0.7506	-0.0464	-0.6516	-0.7172	-0.6127	-1.02	-0.1597	0.6255	-0.9638	0.3047	-1.5469	-2.1817	0.7068	-0.9494	-0.9718	-1.516	0.9145	0.4786	0.0303	2.3371	-0.2238	1.5955	0.6183	-0.6468	3.6802	1.4802	0.8151	1.3701	0.1898	2.215	-1.05	0.0804	-0.4369	-0.1018	-0.3614	-0.6078	0.5936	-0.1534	2.6633	-0.4664	0.3057	-0.9234
GSK3A	S483s										-1.032	0.6753	-0.521	-0.3198	-0.4903	-0.6315	-0.8514	-0.2387	-0.6367										-1.7149	-0.3947	-2.2745	1.5314	0.3831	1.0971	0.33	0.822	-1.2273	0.4264	0.6892	1.2868	1.006	1.2606	0.5227	1.0202	1.0633
GSK3A	S85s	0.0634	-0.1245	0.0727	0.1095	-0.2234	0.4692	0.6566	0.1915	0.2962	0.3268	0.4164	-0.3942	0.3889	1.3072	0.7235	0.1597	-0.6405	1.3572	-0.2014	-0.8691	0.9427	-0.7723	-0.0858	0.3832	0.5455	1.0495	0.3774	-0.0613	0.455	-0.5704	0.5648	0.3858	0.1684	0.4459	-1.9693	0.4939	-1.4109	1.3069	0.0019	0.6425	0.5506	0.2193	0.4448	-0.4546	0.2258	0.4315	-0.2868	0.216
GSK3A	T462t																			-0.1388	0.0839	1.9051	1.3243	1.8913	1.2763	0.8078	1.0925	0.2224
GSK3A	T84t S85s																			0.1595	-0.3808	-0.0286	0.7632	0.6842	-0.8254	0.2982	-0.6025	-0.1129	0.8464	-0.16	0.7777	1.2459	0.6787	-0.1136	0.664	0.6335	0.4024
GSK3B	S13s M26m										0.5599	-0.7284	0.2022	1.1091	1.5941	0.565	1.8365	0.8054	0.4277
GSK3B	S215s										0.4693	-0.6384	0.945	1.6092	1.2479	1.0085	1.1762	-0.0741	0.6066										1.7088	-2.1784	-2.819	-0.5117	-2.7915	-1.1271	-0.6171	-4.5603	1.3897	0.1906	-0.003	-0.0672	-0.4891	-0.204	0.5349	1.1477	0.2719
GSK3B	S219s
GSK3B	S21s S25s	1.1675	1.681	-0.8671	-1.1914	1.0022	0.0643	-0.2776	0.4273	1.155	-0.7017	-0.1737	1.218	-0.0197	0.8487	0.972	1.1547	-2.0863	-0.2015	-2.0035	1.7003	-0.101	2.0813	1.1681	0.7463	0.36	0.2429	-0.9172										-0.258	-0.8365	1.5685	-0.7802	-0.2006	-0.7588	1.5232	0.4845	-0.4785	1.5418	-0.8119	1.6361
GSK3B	S25s M26m	0.7495	1.79	-0.5993	-0.4324	1.0604	0.7397	-1.4841	-0.5537	-0.0658	-0.6851	0.6592	0.394	-0.144	0.1761	0.5757	0.3762	-2.0452	1.7044										-0.2231	-0.3526	0.3283	0.072	-1.8355	-0.8452	-0.8383	-1.1176	-0.4858	-0.5553	-1.1268	1.3132	-0.9725	0.4633	-1.0281	1.56	1.3783	0.4187	0.7741	-0.679	0.449
GSK3B	S428s T433t
GSK3B	S9s	-0.0344	0.1684	-2.0002	-0.3116	-0.3797	-0.7026	-1.1784	0.5482	1.6718	-0.6895	-0.9198	1.626	0.4661	1.3664	0.6732	1.4732	0.807	-0.4562	-0.3075	0.5025	0.3632	1.907	0.7562	0.937	0.124	0.5582	-1.7441	0.8755	-2.7691	0.759	2.0686	-1.7799	-0.3206	-1.4788	1.2037	0.532	0.184	0.4198	0.6708	-1.1635	1.0297	-0.386	1.6507	0.5456	0.2195	2.4569	0.0743	3.0947
GSK3B	T275t
GSK3B	T403t	0.4829	1.1236	0.4451	-0.3002	0.3736	0.7689	0.3132	0.5879	-1.7236	-2.7918	0.8811	-0.43	-2.6531	-1.8764	-0.4288	0.0971	-1.4757	0.2155	-0.1943	0.7197	-0.0833	-1.0114	-0.5535	2.1236	-0.335	1.2788	0.197	-2.2019	-0.1243	0.5614	-0.9368	-0.2068	0.4562	0.1073	0.0371	-0.0874	0.0546	-0.7249	0.315	-0.6314	0.6293	-0.5887	0.5384	-0.2439	-0.5883	-0.3918	-0.0225	0.3664
GSK3B	T433t																												-1.3363	1.1031	-0.6636	0.0234	-0.6584	0.3951	1.2984	-0.4091	0.4577	-1.8354	-0.1965	-1.3597	-0.3047	-0.5017	-2.1477	-0.1446	-4.8744
GSK3B	Y216y	0.4466	0.0896	-3.8549	0.0981	-0.3548	0.3524	-0.0564	0.8475	0.79										-0.2002	0.1642	-0.7767	-0.0353	-0.8396	0.3648	1.0289	0.6892	0.1102	0.162	-2.343	0.1456	0.5162	0.4577	-1.1114	-1.1418	0.2351	-0.1999	0.195	-0.1652	-0.0257	-0.7078	0.3846	0.4179	1.5445	0.2936	0.5724	0.9828	-0.2933	0.3976
GUK1	S13s
GUK1	S2s																																					0.3431	0.0089	0.584	0.2473	0.0818	0.5662	1.1647	0.642
HCK	S111s
HCK	S38s	0.0791	0.2451	0.3156	-0.1598	-0.1453	-0.0116	-1.5234	-0.857	0.6734
HCK	T202t	-0.5092	0.4733	0.4841	1.053	-1.0599	0.2551	-0.4741	-1.4416	0.8253																																				0.541	0.0715	0.4977	0.4178
HCK	T36t	1.8867	1.1983	1.5303	-0.8404	0.7145	-1.0763	-2.2088	-0.746	0.4051																																				-0.4158	-0.6579	1.3757	1.526
HCK	Y51y
HCK	Y522y																																					0.2959	-0.8678	0.6356	0.2078	0.4907	0.3662		0.8586
HIPK1	S1200s	0.4892	0.4955	-0.1436	1.0301	0.7511	0.7572	0.5373	0.8495	0.5707	0.74	-0.2766	0.2656	1.0162	0.4266	0.2312	0.3297	0.663	0.2746																			0.2575	-0.1236	-0.0031	-0.5536	0.128	-0.3439	0.0169	-0.0411	0.1097	1.6031	1.4709	0.8233
HIPK1	S840s																																					-1.673	0.0714	-0.6066	0.1234	-0.4247	0.3499	0.5695	0.4491
HIPK1	S872s	-0.2584	-0.6496	-2.1243	0.7902	-1.0998	-0.0427	0.4646	-2.8191	-1.1976	-0.4852	-0.2927	0.0934	0.3218	2.6204	-1.6253	-0.2268	1.6897	0.3671	-1.2888	-0.8099	-0.342	-0.3258	-0.5661	-0.3963	-0.2601	0.5807	-0.5538	0.2639	-0.5376	0.1344	0.9202	-0.2882	0.4582	-1.2592	0.1349	-0.2171									0.3512	0.7531	0.972	0.1426
HIPK1	S967s	-0.3294	-0.2982	-0.9079	0.9616	-0.1835	0.2356	-0.8903	-0.088	-1.1623										-0.2615	-0.2439	-0.6998	0.3183	-0.9529	-0.0441	-0.3126	-0.494	-0.3828
HIPK1	S9s	-0.2379	-1.0777	-0.7855	-0.1418	0.1042	-0.2199	-0.071	-0.8411	0.5845																																				-0.3907	0.8335	-0.3048	0.3774
HIPK1	T1027t	0.0476	0.1724	-2.8584	1.4023	0.8259	0.7261	-1.0358	0.1439	-0.2314	0.551	-0.5467	-0.4202	0.3304	0.4934	-0.9165	0.2116	0.315	-0.5608	0.0215	0.1379	1.0329	1.3177	0.3028	0.1649	-0.5299	0.5766	-0.7088
HIPK1	Y352y	-0.0755	0.1522	-1.4327	0.1569	0.6546	0.004	0.1531	0.1816	0.382	0.5245	0.6704	0.7841	0.2732	0.2566	0.0712	0.582	1.1724	-0.1939	0.0239	0.8868	-0.5313	-0.0519	-0.2207	-0.3174	-1.3561	-1.1553	-0.0314	0.5131	-2.1605	0.0412	0.2412	0.1526	-0.8077	-2.4701	0.2041	0.4272	0.478	0.7174	-0.0094	-0.2138	0.4445	0.6873	1.1633	-0.3404	0.5395	0.3242	-0.226	-0.1382
HIPK2	S668s
HIPK2	S827s	-2.1433	-0.7566	-2.4328	-0.4405	-0.8786	-3.1901	-0.9383	-0.7658	-0.3449	0.0053	0.1093	0.1519	0.3675	0.2141	0.597	-1.3989	1.1171	0.1412	-0.6224	0.4709	0.3366	0.7217	-0.2261	0.1741	-0.6966	-0.2177	-0.332										0.3321	1.7728	-0.0622	-0.6353	0.1023	0.6873	0.928	-1.0708	-1.1263	0.9732	0.5272	-0.6078
HIPK3	S772s	0.6706	1.3114	0.5763	2.8126	-0.0255	0.6346	-0.6604	0.4214	-0.3648
HIPK3	T358t	-0.402	0.9176	-1.0887	2.8746	-0.3132	1.4677	0.4224	-0.6211	-0.3664	-0.452	0.5579	-0.009	-0.2598	1.8977	-0.159	-0.0407	1.8558	0.9857	-0.4337	0.3511	-0.552	0.232	1.5405	-1.2436	-0.4699	-0.7622	-0.5057	0.8302	-1.8543	-1.374	0.1989	1.3012	-0.7387	-2.0736	1.156	0.7893	0.2444	0.0387	-0.0194	0.3421	0.4821	0.9485	0.9833	-0.5254	-0.466	0.8105	-0.5214	-1.5454
HIPK3	Y359y																																					0.3398	0.0968	0.2672	0.4383	0.1314	0.8546	1.2044	-0.5018
HK1	S304s
HK1	S952s																																					-2.3104	0.5671	-0.6934	1.7595	0.4342	0.4193	0.4066	0.2483
HK1	T587t
HK2	S382s
HK3	S191s
HK3	S19s																												-0.8395	-2.454	-0.7232	0.4189	-2.1514	-2.1545	-2.3679	-0.1705	-1.5913									-0.2103	-0.0376	0.7816	1.5003
HK3	S67s
HSPB8	M37m T45t
HSPB8	S24s	0.2179	4.7144	-0.7944	-1.4803	-0.2949	-0.1926	-0.5308	1.5134	-0.4814																												-0.382	0.8931	0.5589	1.3802	0.696	1.7824	-0.5017	-0.7204
HSPB8	S57s	-0.6796	3.9732	-3.5588	-2.2932	-0.729	-0.541	-1.4986	3.0356	0.1167
HSPB8	T87t	-0.006	5.9826	-0.266	-1.2795	0.1374	-0.0953	0.1677	2.4846	0.9894	0.6571	1.7751	1.7284	-0.7456	3.9791	2.3072	-0.8675	-1.5849	-0.0666	-1.3631	-1.0205	0.2922	0.0361	0.6068	-0.4109	-1.4329	3.3197	-0.7154	-1.3249	-0.59	-1.4989	-0.4609	-0.7086	-0.086	0.3894	-2.2938	2.7411	0.0392	1.2637	0.6331	1.7767	1.9485	1.0736	-1.5801	-1.057	-0.6746	0.6861	-0.3409	0.627
ICK	S585s	0.4088	-0.5627	0.0035	0.1765	0.4351	-0.2822	0.2885	0.3243	-0.1486	-0.6133	0.5225	0.789	-0.4584	0.0304	-0.505	1.4338	-1.123	0.8993																			0.501	-0.8083	0.5237	-0.4746	-1.4479	0.4615	-0.5301	0.4491	-0.7515	0.4487	-1.3158	1.093
ICK	T157t Y159y	0.9892	-0.3123	-2.2378	0.0524	0.4085	0.2648	0.9535	-0.4209	-1.081	-0.1427	0	0.906	0.5761	0.4965	-0.6086	0.0148	0.353	0.2185	-1.5577	1.0764	-0.2578	0.6221	0.5403	-0.6053	-0.2976	1.9236	0.0701										0.3244	-2.2774	0.5111	-0.223	-0.014	0.9104	-1.4398	-0.2597	0.334	1.2566	-0.0275	0.315
ICK	T162t																																													0.4893	0.5138	-1.0204	-0.4592
ICK	Y159y	-0.7474	0.3582	-3.1705	1.1705	-1.2977	0.1655	-0.1481	0.1836	-2.0809	-1.4021	0.6286	0.867	-1.0213	1.2161	-1.1589	0.6751	1.5204	-0.3334	2.0513	-0.0806	-0.7279	-0.6163	-0.8252	-0.5998	-0.054	-0.0744	0.893										-0.0595	-0.8023	-1.1233	-1.6062	-0.103	1.0954	-1.0161	-0.3305	0.6398	0.5061	-3.1522	-0.606
IGF1R	M1300m S1313s	0.0965	8.4324	-0.0106	0.498	0.1341	0.6482	0.0483	-0.1871	-7.2584
IGF1R	S1009s	-0.148	6.7642	0.2979	-0.785	-0.2301	0.4439	-0.0419	-0.2743	-0.0182
IGF1R	S1339s	0.4151	8.6727	0.422	-0.3034	-0.1353	-0.323	-0.2194	-0.5438	-0.3388																												-0.6101	0.9526	-1.7004	-0.3784	1.0793	-2.2892	1.7698	0.7739
IGF1R	T1163t	0.1249	9.0524	0.5195	0.1928	-0.0754	-1.3468	-0.4028	0.7623	-0.328	-0.1427	-1.7688	-1.8342	-1.38	0.2566	-0.9242	-0.744	0.0224	-1.0294
IGF1R	T1366t	-0.1165	5.4919	0.5851	0.7527	-0.2916	-0.5975	-0.6414	-1.0115	0.5937	0.4174	-0.5403	0.0121	0.1589	0.3067	0.3181	0.3261	0.9051	0.3974	-0.4962	0.2919	-0.342	-0.7657	0.5187	0.5409	0.5193	-0.4224	0.6686	-0.3008	1.1745	-0.0427	0.1165	0.2271	0.8703	0.3071	0.3043	0.7531	0.4242	0.1756	-0.6041	0.5397	0.0202	-1.541	0.1926	2.345
IKBKB	S239s
IKBKB	S550s
IKBKB	S672s	0.128	-2.2208	-2.4913	-1.5897	-2.2422	-0.2471	-1.0533	-1.1582	-2.4505	-0.6155	-0.8748	-1.4783	-0.7627	0.0608	-0.7824	-2.6587	0.4447	-0.9096	0.327	-1.9327	-0.7929	-1.6272	-1.0662	-1.2839	-0.5055	2.1263	-0.3654	-0.0111	-3.009	-1.4075	-1.0785	-0.276	-2.6829	-4.2895	-1.5972	-1.4236	-1.0709	0.5284	-0.3992	-0.1953	-0.0945	0.9199	1.159	-1.2185	-0.593	-0.6157	-0.3918	-1.0427
IKBKB	S675s	2.77	0.7964	-1.6526	-1.5652	-1.3326	-1.8315	-1.9672	0.1816	-1.8601										-0.8477	-1.1113	-0.4263	-2.1833	-2.6817	2.6738	-1.2081	-0.4306	0.8196	0.3545	-2.7372	-0.5946	-2.9714	2.6545	-0.5632	-3.1366	0.6979	-1.2501	-1.3703	-1.4334	-1.5822	-2.5783	-2.0724	-1.2567	-0.2169	-0.4191	3.1997	-0.8857	1.4381	1.781
IKBKB	S697s	1.7637	1.374	1.5569	-0.2006	-0.7921	-0.2744	-0.6342	0.467	-0.4124	-0.0853	0.143	0.0852	-0.9885	-1.0354	0.9278	3.3432	-0.9094	-0.805	-1.1661	-1.6102	0.4933	-0.9068	0.0078	3.9283	0.1783	0.4046	1.2724	-0.1697	-0.1587	-0.1937	-0.5646	0.4929	0.6258	-0.2892	-1.2488	-0.1885	-0.0639	-0.9512	-0.4193	0.2697	0.2306	-0.299	-0.1177	0.1951	3.5809	0.3836	1.0032	2.036
IKBKB	S6s	1.7526	0.3521	-1.0905	-0.5222	-0.3564	1.2088	0.1138	-0.4844	-0.4062
IKBKB	T9t	0.5918	-0.5244	-0.8494	-0.6413	-0.8819	1.7304	0.2492	-0.6052	-1.0396										-1.1012	-0.4519	-0.1764	-0.9151	-0.1038	2.3125	0.0565	1.4077	0.7434	1.6457	-2.5203	-0.5424	-1.1398	0.5784	-0.4962	-1.6298	0.123	0.389	-0.3293	-0.9854	-2.8407	-2.0738	-2.5224	-0.8282	-0.1645	-1.9193	2.2382	0.2056	0.5666	1.5755
IKBKE	S664s	-0.6086	0.4915	-0.4398	0.6498	-0.3714	-0.8232	-0.8932	-0.8906	0.1443	-0.3283	-0.447	-0.6738	-1.0313	-0.8152	0.6031	-0.2304	-0.1865	1.3299	-1.0859	-0.0109	-0.1084	0.6819	-0.3862	-0.565	-0.9477	-0.6803	0.8102	-0.7716	-1.3032	-0.0334	-0.5667	-0.3885	-1.0778	-0.9786	-0.3327	-0.1732	-0.405	-0.2471	-0.0949	-0.522	0.0304	-0.9384	-1.1323	-0.4093	0.8626	-0.0701	0.2909	0.0784
IKBKE	S664s S673s										0.4417	0.0836	-0.3178	-0.3455	-0.5435	0.9262	-0.0676	-0.6152	0.9614
ILK	N179n T181t																																													0.3748	-0.4109	2.623	2.1406
ILK	S186s	0.9514	-0.7162	-0.1188	-1.0151	1.0604	0.475	1.6753	0.9169	0.4066	0.4991	0.9985	1.5577	0.1389	-0.1305	0.4248	0.0684	-0.0219	-1.4918																			1.8393	-0.448	-0.3426	0.3764	-0.4418	-1.5084	-0.9028	1.8823
ILK	S232s																																					-0.2043	0.771	0.2873	1.2313	0.2802	0.7716	0.9776	-0.1573
ILK	T172t	2.2227	-2.0511	-1.1934	-1.0706	5.9677	-0.576	0.581	-0.1831	-0.5304
ILK	T175t N179n																			-0.5198	1.7964	4.4125	1.8672	4.9892	2.5418	0.0678	3.7169	-0.0982
INSR	S1348s
INSR	S1354s
INSR	T790t S791s																			0.2657	0.0115	1.2502	0.7948	1.0026	-2.5164	-0.069	3.0843	-2.5003
IP6K1	S125s S127s
IP6K1	S139s																																					0.7884	-0.9288	-0.4545	-1.5982	-1.3144	-0.3915	-0.8758	0.3644
IP6K1	S146s																																													-0.5021	-0.0606	0.2926	-0.1235
IP6K1	S382s	0.1328	0.6571	0.2234	0.3936	0.4218	0.3407	0.1851	-0.4586	0.7716																			-0.4431	0.3542	-0.313	1.4277	-0.0631	-0.1905	-0.1382	-0.8266	-1.2787									-0.2056	-0.0606	0.0562	0.3591
IPMK	M349m S350s	-0.2632	-0.6738	-2.1349	-0.5287	-0.1802	-0.4184	-1.1246	-0.6469	0.8866
IPMK	T3t
IRAK1	S371s	-0.3657	-0.1548	-1.704	1.732	-0.1336	-0.8816	-0.3111	-0.4923	-0.4047
IRAK1	S556s
IRAK1	T114t																																					-0.7791	0.6133	-0.1037	0.6701	0.5762	-0.3194	0.2932	-0.9231
IRAK2	S144s	-0.607	-0.5365	-1.243	0.4752	1.0437	0.2006	-0.202	-1.4515	0.2471	0.2627	-0.5339	2.1851	0.5976	-0.1943	1.5237	-0.0174	-0.6326	0.4899																			0.0919	-0.6922	-0.0132	-0.331	-0.6163	-0.6636	-0.8234	-0.3305
IRAK3	S110s	-0.1259	0.134	0.922	0.0997	-0.7439	0.0955	-0.4042	0.4135	2.1227
IRAK3	S467s	-0.2048	-0.0094	-0.2642	-0.2675	-0.5294	-2.5964	0.4587	0.6949	-0.124																			-1.5094	-0.6844	-0.7493	-0.1839	-1.5154	0.4385	-0.4921	0.5142	1.6394	0.6601	0.3453	1.4842	0.898			1.3886	-0.4506	-0.5852	1.942	1.6006	-0.5638
IRAK3	S476s										1.5729	-1.0291	0.7191	0.8033	-0.0865	-3.3888	0.5284	-1.675	0.4141
IRAK3	S512s																																													-1.2079	3.8698	2.8314	2.2654
IRAK4	S152s	-0.7348	0.1825	-0.1224	0.1977	-0.4928	-0.3912	-2.4649	-0.1395	-0.1286																			0.1329	0.5685	-0.2403	0.4231	-0.5282	0.0619	0.2705	0.414	0.3586	-0.393	0.2739	0.8443	1.6199	0.5608	0.5145	1.091	-0.4979	-0.1632	-0.0874	-1.2091	-0.3235
IRAK4	S157s
ITPK1	S109s										0.8814	-0.7847	-0.5015	-0.4741	-0.7105	-1.133	-0.268	-1.8396	-1.0127	-1.1048	2.8284	1.7825	1.4007	2.1126	-0.4073	1.293	0.81	-0.4068																		-0.4189	1.8998	2.7281	-0.5344
ITPK1	S358s
ITPK1	S398s	-0.1417	2.4121	-0.8316	-0.7278	1.0088	0.3271	-0.2165	0.5324	0.129	-0.3725	0.6319	-0.0237	0.8433	1.0688	-1.6863	-0.6116	-0.5092	-2.2423	-1.198	1.5884	-0.175	-0.3042	0.1319	-0.6714	-1.6184	-0.3344	-0.8931																		-0.7985	0.4812	-0.1095	0.5701
ITPKA	S126s	1.423	-0.0235	0.0106	0.4964	1.0986	1.2224	0.5984	2.1397	0.5998
ITPKA	S95s	2.7795	2.9735	3.6882	1.3305	0.3952	3.2642	0.987	2.6867	2.0583																												0.0667	-1.0494	2.436	1.9216	-0.979	2.7401		-2.3111
ITPKA	T2t																																					-0.7703	0.4808	-1.7193	-0.7842	-1.6001	4.6133	-1.0629	0.5987
ITPKB	M149m S158s																																					-0.0705	1.1179	-0.0283	0.6438	0.5437	0.4193	1.2143	0.2365	-0.0535	-0.4186	0.5059	0.4893
ITPKB	S120s	-1.6023	-0.6799	-0.9451	0.165	-1.7234	-0.7843	-1.0038	-1.8499	1.8221	-0.1725	-0.849	-0.6689	0.1775	-0.5632	1.26	-1.0249	-1.0027	0.8765	-0.6012	1.6766	-0.4426	0.3947	-0.7982	-0.4788	-0.6217	-0.3671	-0.3734										-0.1878	-0.2203	-0.5148	-0.414	0.2717	-0.5493	0.3655	-0.4546
ITPKB	S166s	-0.0991	0.6995	0.1259	-0.0749	-0.842	0.4186	-0.5003	-1.5487	-0.098	0.5544	-0.7654	2.3557	-0.537	0.2247	2.3285	-0.1606	-0.8778	-0.4198
ITPKB	S174s										-0.272	0.6495	-0.0415	-0.104	-0.4053	-0.1316	1.1529	-0.4633	0.3246										-1.134	-2.0482	-1.1316	2.1341	-0.6068	-3.3849	-2.8682	1.4471	0.8484	1.508	-0.1995	-0.149	0.0721	0.501	0.3771	0.0778	1.6599	0.8108	0.443	-0.9055	-1.0372
ITPKB	S174s S176s																																													0.0469	0.0007	-1.1057	-0.1858
ITPKB	S184s																																					-3.7528	0.9988	-1.708	-0.0228	-1.068	1.6776	0.0382	2.3568
ITPKB	S204s	-0.5203	-0.5587	-0.1135	-0.7376	-0.3698	-0.3834	-0.5178	-0.6568	0.2578	0.2981	0.7557	-0.6071	0.006	-1.5925	0.5284	0.8379	-1.2527	-0.3273	0.0852	0.8684	0.2612	-0.0651	0.3874	0.3722	0.1652	0.6585	0.6352	0.9629	-2.0176	-1.1912	2.3985	-1.9914	-1.1666	-1.3278	0.2876	-0.4515	2.2089	-0.7785	-0.0622	-0.7842	0.2152	-1.5478	-0.0185	0.6755	1.1308	1.046	0.4058	1.5021
ITPKB	S264s	-0.066	0.8954	-0.3546	0.0687	-1.02	-2.0164	-0.9078	-0.0444	-0.5734	-0.621	0.8634	-1.5466	-1.8215	-1.7914	-1.3707	0.9435	-2.2161	-1.5388	-0.3004	0.6749	0.3277	-0.5847	0.0258	1.0599	-2.4427	-0.8625	-0.8798	-0.5418	-0.7954	-0.781	2.3414	-0.3763	-0.1274	-0.4539	-0.2444	0.4043	-0.3952	1.2712	-0.8694	-1.2637	1.6542	-0.82	0.6078	2.8195	-0.4315	-0.2558	-0.2277	-0.595
ITPKB	S269s	-0.6449	0.3137	0.3529	0.2564	-0.7156	-0.0252	0.3365	-0.2564	0.8483	0.4814	0.3617	-0.3081	0.3104	-1.8916	0.5909	0.319	-1.4963	-0.1757	-0.4644	1.4068	0.4016	-0.3723	0.1085	-0.1927	0.5193	0.9082	-0.5378	0.5082	-0.1102	-3.0278	0.8144	-2.3006	-0.4666	0.423	-0.7025	-0.7508	1.4784	0.3751	-0.1288	0.08	0.2751	0.1622	0.4066	0.8802	0.5175	0.1098	-0.5165	-0.9656
ITPKB	S280s	0.8836	0.9499	-5.605	1.7239	-0.1369		-2.5464	-2.1571	-2.8125																			-2.0935	-2.4871	-0.8016	-1.5903	0.4726	-1.555	-1.5108	-3.6752	-2.4338	-17.7527	2.0541		-0.6564	0.1656	0.6723	3.1117	4.422	0.2054	-3.8818	1.0639	-1.7381
ITPKB	S355s	0.3189	1.6184	1.5108	0.1536	-0.694	-0.4729	-0.5148	0.4392	-0.2207
ITPKB	S43s	0.2747	0.9742	-0.7536	-0.4911	-1.3276	0.4808	0.0513	0.5938	3.4922	0.5201	-1.1256	-0.0009	-0.8256	-0.9731	1.193	-1.0715	-1.1404	0.593	-0.1448	1.3436	0.2893	0.4445	0.0797	0.9609	-0.3238	0.3391	-0.5404										1.1449	0.2307	0.1239	0.545	1.791	0.4071	-0.7469	-0.7322
ITPKB	S43s S49s	0.4687	-0.07	-0.6791	-1.3709	-1.9928	-1.2398	-1.941	-0.1217	2.5966										-1.5565	0.7434	0.5761	1.0654	1.5567	0.3318	-1.9125	-0.0989	-0.9679										0.3859	0.4421	-0.2872	-0.8592	2.2188	0.1921	-1.5801	0.2246	-1.964	-0.342	0.6224	-1.5821
ITPKB	S447s																			-1.461	1.9531	1.2591	0.1208	0.6176	0.5758	-1.4254	-0.0519	0.3119	-0.1778	-1.1322	-1.7935	1.7175	-0.4251	0.3675	0.5038	0.9127	0.0898	0.5976	-0.323	-0.5701	-2.4453	0.7131	-1.6349	0.4363	0.0278	0.2069	0.0064	1.3527	0.526
ITPKB	S456s										1.7452	0.3698	-1.9431	1.1177	-2.5186	0.8058	0.6984	-0.9189	0.4808
ITPKB	S46s
ITPKB	S49s
ITPKB	S564s	-0.1023	0.5541	0.539	0.405	-1.1613	0.5042	0.124	0.9466	1.1182	0.7178	-1.9119	-1.2426	-0.0726	-1.6032	0.4034	-0.1731	-0.3288	-0.015	-2.0518	-0.1465	-0.7974	0.3582	1.751	0.6858	0.1146	1.6472	-1.6974	0.4176	0.4805	-0.781	-0.0739	-1.095	0.3222	0.2247	1.2514	0.0879									0.0956	1.0383	0.5158	-1.661
ITPKB	S564s S588s	-0.6874	0.8469	-1.2856	-0.3034	-1.1247	0.2492	-0.1248	0.0904	1.6764
ITPKB	S588s	0.3678	0.1764	0.7571	-0.3655	-1.3875	-0.2958	-0.4232	0.1717	0.9372	0.9973	0.0755	-2.5152	-0.214	-0.4509	0.2114	0.1078	0.7991	0.3534	-0.9279	0.6249	0.993	-0.4735	1.1807	0.4382	-0.247	-0.5739	-0.3133	-1.1275	0.2189	-0.52	1.6223	-3.1739	-0.0466	-1.8158	0.853	0.7684	0.4769	0.6668	-1.4678	0.5529	0.4616	-0.0174	1.0046	-0.1888	-0.4864	0.2496	1.7302	0.6013
ITPKB	S621s	1.8504	-0.7344	1.1827	0.2075	0.9739	2.1489	-1.5888	3.4101																				-0.8962	-0.5096	0.1139	-1.4275	0.3194	-1.8942	-1.1174	-0.6333	-1.2006									0.425	0.2592	1.4726	-0.3381
ITPKB	S65s	-0.5692	-0.4355	-0.2642	-0.9368	-0.6425	-0.3152	-0.5047	-0.2901	0.2946																												-1.2266	-2.6897	0.0308	-0.8158	-0.0962	-1.039	-1.1734	0.3999
ITPKB	S679s
ITPKB	S84s	-4.1118	-0.1285	-1.9842	1.1591	-0.0438	0.6424	-0.3126	1.1151	-0.1516																			-0.4545	-0.8783	-1.3628	0.6769	-1.533	-1.0739	-1.2119	-0.8719	1.4984	-0.2032	1.033	1.2755	0.4238	-0.1988	-0.3738	0.0268	-1.3267	-1.2267	1.3121	2.1553	0.0472
ITPKB	S868s
ITPKB	T33t	0.4908	-0.3204	-1.1863	0.0279	-1.0964	-0.3853	-0.7375	-0.9204	0.4541	-0.1063	0.2636	-0.5665	0.2375	-0.9853	-0.1011	0.2564	-0.7797	-0.2091	-0.6955	0.097	0.0749	0.2636	-0.2045	-0.1047	-0.4868	-0.1378	-0.332	0.2316	-1.5775	-1.0272	1.0344	-0.3099	-1.6792	-1.8814	0.4355	0.0059	0.365	0.8901	-0.164	0.4238	0.1382	0.8247	0.2635	0.2581	-0.3405	-1.4409	0.0054	-0.2923
ITPKC	S322s	0.1422	0.7823	-0.665	0.6204	-0.2982	-1.012	-0.544	-0.2148	-0.0964
ITPKC	S362s	-1.6796	-0.0619	-0.3706	-0.0782	-0.5094	-0.4067	0.3234	0.0567	-0.3357										-0.1412	0.7342	0.8082	1.1799	1.742	0.3869	0.019	0.1754	1.0627	-1.1858	1.4973	-0.9078	-0.8501	-0.3397	-0.0367	0.3696	-0.0297	-1.0386									1.2908	1.2528	2.0781	0.7425
ITPKC	S366s S378s
ITPKC	S378s																																					0.059	1.1432	-1.1107	1.147	0.8089	-2.1572	0.1388	-0.6455
ITPKC	S404s
ITPKC	S84s	-1.1181	1.8426	-0.837	0.4262	-2.2322	-1.4597	-2.0996	-0.2307	-1.7527																																				-0.6072	0.9464	-2.4712	0.2637
ITPKC	S9s	-0.3688	0.9782	-0.4841	1.1722	-1.0865	0.6113	0.0847	0.1479	0.6489	-0.293	-0.4551	0.7142	-0.8199	-0.0713	-0.1758	-0.8156	-0.0251	-1.2871										-0.7667	-1.5864	-0.4827	-0.1289	-0.7357	-1.3302	-1.401	2.4443	-0.299	1.0616	1.9961	0.75	0.2697	0.4257	0.6696	0.571	0.829	-0.7734	1.023	-0.1916	0.6233
ITPKC	T336t
JAK2	S523s	-0.73	-0.9767	-1.4522	0.9583	-0.0288	-0.6909	-0.3911	-1.6081	0.1888	0.16	-2.0116	-0.2366	0.459	-0.6998	-0.2794	-0.5471	-0.9379	-0.0089	-0.9114	-0.0254	-0.2149	0.1988	-0.2495	-0.3027	0.9558	-0.3958	-0.3588										-0.2032	-0.1399	-0.0006	0.4844	-0.1424	0.5295	0.5256	-0.366	0.541	0.0045	0.7603	0.1279
JAK2	Y570y
JAK3	S1120s
JAK3	S17s T21t	-1.2884	1.4487	0.1294	1.9867	0.3237	0.658	-0.477	0.4016	0.3621	0.7134	0.1238	2.4175	0.8862	0.5466	0.5056	1.7685	-1.1182	1.5907										-1.9883	-2.852	-2.185	4.4902	-0.573	-1.9612	-1.6298	1.0797	1.2125
KALRN	S168s
KALRN	S1714s	-0.0928	-2.6691	-2.6332	0.3315	-1.9778	-0.1225	-1.2759	-0.2604	-1.4506																			0.7542	-2.6402	1.1376	-0.5223	-0.9025	-1.839	-2.8361	-0.1896	-1.05									-0.4754	-0.208	0.2827	0.2398
KALRN	S1757s																			0.1407	0.5288	-0.2178	0.1805	0.1571	-0.3596	-0.4962	-0.494	0.2999
KALRN	S1799s	-0.5092	0.0835	-2.0658	-0.8258	-1.3708	0.0254	-0.3926	3.0692	-0.5105	-0.2344	-0.9133	-2.2584	-1.41	2.6158	-0.0157	0.1436	0.1173	-0.1166	-1.014	-0.9639	0.0024	-0.6229	0.4287	-0.5173	-0.4156	-0.8932	-1.4863										1.0308	-0.7442	-1.371	-1.2808	0.2358	1.7552	0.3938	-0.9999	-0.2056	0.2534	-0.318	-0.6574
KALRN	S1799s S1817s																																					0.8981	0.0089	-0.4306	-0.7697	0.5403	1.8722	0.5724	-0.5412
KALRN	S1799s T1812t																																					0.9716	-0.3319	0.4608	0.1221	0.1913	2.0354	-0.0596	-0.4231
KALRN	S1804s	1.2795	-0.1406	0.4344	0.1242	0.2538	-2.4466	0.14	-0.849	-1.1393	0.456	-1.3185	-2.8955	-0.1426	1.3588	-0.4334	0.0004	1.2389	-0.3941	-0.5021	-1.1245	0.4578	-1.9294	0.7184	-0.642	0.5305	-0.1378	0.8877	-0.0629	0.6821	1.4135	0.3026	2.0443	1.314	2.3705	-0.0249	-0.3105	-2.1612	0.7934	-0.7801	1.2629	0.4154	1.2287	1.3461	-0.4861	0.712	-1.0312	-0.0652	-0.4739
KALRN	S1817s																																													0.5316	-0.8168	-0.5198	-0.2721
KALRN	S2237s
KALRN	S2273s																			3.1245	-1.0218	-1.2113	3.8559	1.6665	-0.0368	0.1427	0.1876	-0.5645																		2.9284	2.1104	0.9622	-1.8188
KALRN	S2297s																																													0.1144	-0.61	0.7669	0.1572
KALRN	S2396s																												-0.7117	-0.78	1.1003	2.0347	1.8897	-1.5274	0.4306	-0.2373	-1.3245									-0.9193	-1.9922	-0.2096	-0.3033
KALRN	T1812t																												-0.6696	-1.557	-0.8351	2.0792	1.0869	-1.1488	-0.6995	0.7003	-1.6809
KALRN	T1913t	-0.8389	0.4551	-1.5817	-1.1065	-1.7267	-0.5235	-0.3679	2.2685	-0.0504																												-0.3798	-0.9824	-3.57	-0.7604	-0.2433	0.8301	0.7552	-0.051	0.2744	-0.2807	-0.6134	-0.861
KALRN	T2166t
KDR	N367n S373s T376t
KIT	S746s																												-0.0807	-1.6846	3.0711	-0.5582	-0.9879	1.1917	-0.1245	0.2709	0.9742
KIT	S943s										0.3235	1.148	-1.8033	0.6376	-0.381	0.3196	0.4657	-1.7652	0.9357
KIT	S959s																			0.1371	-0.9916	0.1252	-0.0535	0.256	0.1539	-0.1589	-0.058	-0.0261										-0.212	-0.0104	-0.6669	0.2591	-0.2125	0.3894	-1.0076	-1.4704	-0.1429	0.8105	0.4616	-0.2721
KIT	S967s
KNDC1	S1169s																			-0.5894	-0.0385	1.027	1.5534	-0.352	0.6179	-0.3163	-0.5636	-1.863										-1.2387	0.8693	0.6972	-0.385	0.7662	0.2737	-0.8319	-0.4388
KNDC1	S329s
KSR1	S101s										-0.5968	-2.3958	-0.9062	0.4261	2.2393	0.8028	1.3229	-0.1089	0.408
KSR1	S174s	-0.2158	-1.4594	-0.9877	1.8675	-1.6751	-3.0422	-2.4111	-1.2672	0.2026	0.3489	-0.5612	-2.8533	-0.4798	3.009	0.4476	0.3011	0.8592	-0.4244	0.1654	-1.2811	-0.5401	-0.8885	-0.0192	0.0751	-0.8334	-0.0048	-0.5444										-5.3664	-0.4034	-1.6916	-0.2691	0.0869	0.4261	-2.402	1.2346	3.9652	-1.012	-0.2687	2.5314
KSR1	S197s	-1.5913	-0.6839	-1.7927	0.3723	0.0709	-0.7357	-0.2063	-2.5812	0.4449	0.1589	0.6399	-0.1374	-0.3912	2.6264	1.132	0.0881	-0.275	-0.0711										-0.0872	-0.4636	0.5968	-0.2558	-0.295	-0.5395	-0.3365	0.7647	0.5568	-0.6705	-1.5629	0.8154	1.4631	-0.5496	-0.952	-0.7497	-0.4762	1.8382	0.2534	1.1115	2.8488
KSR1	S269s	-1.0392	-1.1605	-0.6047	0.0622	-0.2617	-1.1794	0.2564	-1.7865	2.6411	0.2274	-0.3409	-1.1045	-0.5355	1.9721	0.3638	-0.3664	0.4084	-1.0764	-0.1011	-0.573	0.8008	0.4412	0.6086	1.0728	-0.0091	0.6687	0.6499	-0.3493	0.6272	-0.1135	0.7298	-0.8943	1.0458	0.4032	-3.8851	1.3554	-0.7582	-0.8618	-0.2935	0.3856	-0.7754	-1.3397	-2.8866	-0.9763	1.7692	1.0996	0.7094	2.3259
KSR1	S432s	-0.1527	0.0027	-0.0922	0.7363	0.1491	-0.1673	-0.5774	0.6909	0.4235	-0.7348	0.4212	0.1941	-0.9284	1.673	0.9902	-0.633	-0.3763	0.2609	0.8235	-0.4756	-0.1099	0.154	-0.6974	-0.0643	-0.1702	0.8427	0.4054										-1.1794	-0.7934	-0.8681	-0.4917	-0.3169	1.377	-2.3779	0.2483	0.4532	-0.0854	0.6339	1.6929
KSR1	S463s										1.2835	0.172	-1.6522	0.4561	0.8077	1.3301	0.2313	-1.1056	-0.3395	-2.625	0.13	0.2508	-0.012	0.9415	-0.7007	-0.8746	0.0136	-1.3019																		-0.2307	0.3893	-1.0795	1.3205
KSR1	S751s	0.0318	-1.73	-2.4275	2.0732	1.4079	0.6035	-1.2949	-0.9521	1.1657	0.6825	-0.6416	-1.0183	0.2689	2.6598	1.0466	-0.8997	0.5602	-0.1181	-1.3324	-0.4861	-0.4204	0.7533	-0.4204	-0.2587	-0.3369	-0.2402	-0.0595	-0.0403	-2.6083	0.1512	0.4274	-1.2428	-1.2139	-1.3385	0.9007	0.7531	-0.393	0.1161	-0.0006	-0.2968	0.7542	1.192	-1.1862	0.9492	0.1442	0.0754	0.862	2.4599
KSR1	T133t	-0.7663	-0.585	-1.7342	0.023	-0.5211	-0.1303	-0.0695	-0.9144	0.9955	0.1401	0.1398	0.3778	-0.0612	1.6579	0.972	0.4586	0.2549	-0.3622																			-0.0474	-0.1161	0.2219	0.8651	0.5369	-0.8078	-0.078	0.7385	1.4837	0.2056	-0.0964	1.6819
KSR1	T133t T137t																																					-0.9699	-1.6031	-1.8412	-1.2439	0.6669	0.2084	-1.6481	1.6087	0.0548	0.1692	0.0595	2.17
KSR1	T151t	-0.4256	-0.7829	-0.9292	1.0416	-0.2999	-1.995	-0.1714	-0.6707	0.6658	-0.0455	-0.9712	-1.3466	-0.6941	3.1471	-0.1026	0.6966	-0.0931	-1.3023																			-1.0456	-0.707	-1.2013	-0.1413	-0.5	0.2778	-1.1337	1.2897	2.7401	-0.5066	0.4025	2.7645
KSR1	T288t	1.0586	-1.5099	-0.6508	0.3429	1.8636	-1.7789	0.4762	-1.1305	0.4357	0.0186	-0.2911	0.1941	-0.717	0.5208	0.8698	0.1937	-1.6592	-0.664																			0.1511	-2.1673	-0.1452	-0.6063	-0.9842	-0.9778	-1.6297	0.955	2.9597	0.1156	1.0147	2.8617
KSR1	T61t	-0.1433	0.3319	-0.1454	0.103	0.1508	0.5976	-0.0521	-0.4447	0.5293	1.3078	0.127	0.5728	0.3404	0.5648	0.536	0.9507	-0.1058	0.6749	-0.4254	0.0786	0.7609	1.4239	1.3067	0.6968	0.3582	0.8571	-0.0341										-0.7056	0.5924	0.0158	0.7979	0.453	0.6587	-0.2339	-0.4369	1.5543	1.1513	2.2652	1.7737
LATS1	N206n S218s																			-0.0622	0.1852	1.6095	1.3642	1.9237	-0.0313	1.6078	0.288	-0.0061
LATS1	Q609q T611t	-1.0455	-0.5446	-1.4912	0.3576	0.5482	0.0312	1.6099	0.8951	-0.6301	0.3599	-0.0306	0.2835	0.9033	1.1675	0.4888	0.3369	-0.1406	1.0206										0.2898	-0.5274	-0.3037	1.4404	-0.7167	0.7836	0.1759	0.278	0.6273	0.5866	-0.2635	0.0346	0.13	-0.6796	-0.4323	0.51	0.1223	-0.7922	0.9235	1.0212	0.504
LATS1	Q609q T612t	-0.7395	-0.4355	-1.5196	1.0204	-0.2134	-0.504	0.7993	0.358	-1.081	-0.5713	0.336	1.4082	-0.5084	0.1837	-0.9059	-0.6921	0.7532	0.1002	0.748	-0.4255	-0.9703	-0.2809	-0.0606	-0.9703	-0.8896	-0.277	-0.0956	0.1102	-1.9296	0.5707	0.2116	0.0902	-0.5533	-1.0441	1.1178	-0.1637	-0.4379	0.0357	-1.6438	-1.0371	-0.5445	0.8764	-0.2226	1.4197	0.4061	-0.2673	-0.6724	-0.962
LATS1	S1111s										-0.1516	-0.0756	-1.2312	0.1032	0.7196	-1.5216	-0.0103	0.2343	-0.1939	-1.6343	-0.6177	1.8224	1.4405	1.5873	-0.2954	-0.5411	0.3821	0.5657	0.1911	-0.6907	-0.7046	0.3301	-0.737	0.1427	0.0798	-0.5546	-0.3257	0.4166	-0.3066	-0.4067	-0.1229	-0.9927	0.4288	-0.1985	0.8842	-0.9836	0.1596	0.5814	-0.1748
LATS1	S181s	-0.454	-0.4476	-1.2377	0.3805	-1.8514	-4.646	-0.9922	-1.8122	-4.366	-1.3977	0.2894	-5.2831	-1.7072	-0.8486	-2.6953	-2.7894	1.1139	-1.4205										-0.4383	0.1028	-0.1583	-1.7934	-0.6746	1.7754	1.5897	-2.7423	-0.827	-5.0768	0.5507	-2.285	1.8636	-0.9722	0.3703	1.0513	1.5398	-0.2778	-4.0139	0.0086	-2.0335
LATS1	S278s	0.1312	-0.8091	-2.5392	0.3821	0.9224	-0.7181	0.3103	0.4452	-0.7559	-0.1118	-0.1319	0.2916	0.3746	0.161	-0.502	0.2671	0.4511	-0.667	0.8483	0.5196	1.0018	1.7078	1.107	-0.0185	1.2818	-0.6599	-0.3467										1.3786	0.2992	0.4407	0.6741	0.1981	0.1227	0.3542	1.4886	-0.2903	1.7811	1.0229	0.1444
LATS1	S464s	-0.372	0.1057	-1.3512	0.6972	-0.5676	-0.8894	0.4151	0.7762	-1.124	-1.0729	-0.3393	0.5322	-1.6615	0.4767	-1.3845	0.1955	-0.5028	0.1336	0.6101	-0.1175	-1.8175	0.1805	0.2452	-0.2275	-0.2432	0.0484	-0.483	0.1863	-1.3363	-0.5349	0.0974	-1.4436	-0.3325	-1.398	0.1397	0.3395	0.2915	0.4495	-0.5286	-0.8724	-0.6351	0.0044	0.306	1.1342	-0.0017	1.226	0.1711	1.2214
LATS1	S84s
LATS1	S909s	0.9608	-0.385	-0.6153	0.5029	0.801	-0.1556	0.8851	1.2558	-0.1792	1.9341	-0.9133	0.0105	-0.6641	0.627	1.3652	1.2567	0.0144	-0.1727																											0.6493	-0.162	1.141	-0.2702
LATS1	T17t	-0.7095	-0.0174	-2.4559	0.5209	0.3653	-0.6928	0.5562	1.1349	-0.6117	0.4903	-1.0163	-0.0513	1.182	1.7672	-0.1133	-0.3145	1.4176	-0.7064	-1.3006	-0.0609	0.4933	-0.022	1.5495	-1.0877	1.4448	0.2532	-0.7395										1.044	-0.2456	-0.0999	0.9981	0.4137	0.3826	1.5218	1.8823
LATS1	T246t	-0.2363	-0.3426	-0.3405	0.3299	-0.7106	-1.3313	0.5359	0.3818	-1.0028	-0.0499	0.3312	0.1827	-0.5712	-0.0228	-1.0842	-0.3843	0.5286	-0.153	1.2918	-0.7665	-0.4086	0.0195	-0.3214	-0.4715	0.5567	0.288	0.849	0.0374	0.0084	-0.4342	0.144	-0.3723	0.2571	-0.6019	0.3234	-0.4058	-0.4566	0.6877	-0.6984	-0.9541	-1.08	0.6125	-0.54	0.6302	0.4704	0.1481	0.2204	0.2123
LATS1	T246t T255t										-0.1007	-0.0531	0.3404	-0.7513	-0.5678	0.7769	-0.3807	-0.8588	-0.0165
LATS1	T255t T261t T262t	-0.0881	0.4733	-2.2519	0.8816	1.0554	-0.2004	-0.0244	1.0516	-2.6959	-0.0455	0.3167	-0.5876	0.1332	0.2247	-0.9379	-0.0693	-0.3098	-0.5578										-0.139	-0.9	0.3004	-0.3277	-1.6456	1.1129	-0.7361	-0.0536	0.4443	0.6217	1.1491	-0.0874	0.2697	-0.1064	-0.9533	0.4363	1.1933
LATS1	T262t	-0.0344	-0.6051	-0.8671	0.6547	-0.566	-0.2471	-0.1554	1.1012	-0.6378																												-0.0046	0.7264	-0.7424	-0.6419	-1.3093	0.1322	-0.8106	0.9275
LATS1	T616t	-0.0613	-0.3103	-1.4912	0.6172	0.0859	-0.543	-2.1142	0.0587	-1.4123	-0.4785	-0.2959	-0.2951	-0.2383	-0.0713	-0.6483	-0.633	0.3198	0.925
LATS2	Q572q S576s	0.8347	-0.6354	-0.5834	1.0399	0.48	-0.5118	-0.982	-0.0384	0.083										-0.521	1.2278	0.1148	2.1925	0.3874	-0.167	0.3713	1.5694	0.0207										-0.461	-0.4882	0.4948	0.3224	0.4873	0.1989	-0.489	1.774	0.2854	0.7799	1.2067	0.5205
LATS2	S274s	1.3615	-0.6132	-0.1472	1.6276	0.1624	-1.7906	-2.6672	1.2716	-1.0703	-0.5426	0.775	-2.0488	-1.6515	-1.3193	-0.787	0.7932	-1.6861	-1.5146
LATS2	S380s																																					-0.4522	-0.8708	0.7651	-0.2059	0.5112	-0.6404	-0.7285	2.4671	-3.3741	-2.0535	-1.6637	-1.7894
LATS2	S408s	1.3047	-0.276	-0.2004	1.7141	0.904	-0.615	-0.0171	1.0497	0.1858	-0.5017	-0.0065	-0.3146	-0.5855	-0.9215	-0.2611	0.2402	-0.8888	-0.5487	-0.4974	0.3985	-1.2646	1.9684	0.7885	0.3282	-1.0751	0.5705	-0.6246	0.1183	-0.664	0.5968	0.457	-1.3527	-0.1787	0.1363	0.9508	1.4926	0.1369	-0.4734	-0.1728	-1.0318	-0.1543	-0.2418	-0.4663	2.6305	-0.5319	0.7703	0.6897	1.4141
LATS2	S43s																																													1.0053	-0.028	0.0808	1.2398
LATS2	S528s	0.6769	-0.8293	-3.8744	0.6743	0.6147	-0.0894	0.0338	1.0417	0.6842	0.6726	0.3087	-0.048	0.8948	0.6726	1.0482	0.6733	0.0398	-0.012										0.3076	-1.3197	0.1382	-0.3446	-0.7723	-2.044	-2.1269	-0.4949	0.9456									0.083	0.9828	1.1903	1.2856
LCK	N40n S42s																			-1.77	-0.6677	-0.308	-0.5333	-1.784	-1.1244	-3.6267	-3.1246	1.7293	-1.7844	-1.936	-0.2347	3.8663	1.0272	0.4484	-1.4559	1.0582	-0.9051		0.6371	-2.2762	-0.2507	-1.5437	-2.4456	-2.1483	0.5062
LCK	Y192y	-2.6433	0.9984	0.899	0.9746	-0.541	-0.7843	-0.5498	-1.4912	0.3468
LCK	Y505y
LIMK1	S210s																																													-0.273	-0.8455	-0.8792	-0.1106
LIMK1	S274s	0.5003	0.0108	-1.1065	-0.2202	0.8026	-0.288	0.0018	0.3857	1.2486
LIMK1	S298s	0.6012	0.2168	-1.1774	1.0873	0.7394	-0.0972	0.367	-0.2644	1.0676	-0.2145	0.09	1.3692	0.2046	-1.005	0.4476	0.7413	0.3166	-0.5518	-0.3205	0.1892	-0.6865	1.0205	0.7292	0.3392	0.2701	0.4333	-0.5351	0.5212	-1.4562	-0.3541	2.0707	-2.0131	-0.0091	-0.3868	0.5906	1.344	0.7873	-0.1742	0.7852	0.4725	1.3257	-0.8513	0.1175	-0.7578	0.7042	0.0313	-0.0898	1.5425
LIMK1	S298s S310s										1.1785	-1.2494	2.3281	2.4493	0.8213	3.3741	0.1114	-0.8793	-0.8717										1.1425	-0.0834	0.209	0.2518	-2.3575	0.0954	-1.5291	-0.9458	0.8312
LIMK1	S302s										0.508	0.4084	0.867	0.6561	-0.5465	1.0131	-1.1556	-0.6737	-0.3653										0.086	-0.456	1.0425	0.5881	0.8876	-0.8353	0.5236	-0.5331	0.1584
LIMK1	S310s	-2.5897	-2.5641	-4.2042	-2.1202	-2.0011	-3.5774	-1.9294	-4.801	-0.6608	-0.1869	0.984	0.3095	0.749	-0.3309	-0.601	-0.2447	0.7833	-1.5767	0.7198	0.6868	-1.7243	0.5092	0.3442	-2.509	-0.7022	-0.9096	-1.1082	1.7913	-0.47	1.6335	1.3749	-0.6706	-0.8412	-1.1616	0.092	0.6387	-0.4752	0.192	1.5207	1.8689	-0.0893	0.607	1.1406	-0.2931	-0.0519	-0.5104	-0.6347	-0.573
LIMK1	S323s										-0.2488	-0.3763	1.2473	0.2432	-1.1158	0.2982	0.1651	-1.3112	-0.8944	-1.3808	1.0961	0.1887	1.8356	2.0676	1.0966	-0.4718	1.9768	-0.8343	1.0292	-1.7574	0.3843	1.0428	-1.3703	-0.3285	-1.6511	1.1345	1.2658	0.4769	-0.6758	1.1963	-0.6775	1.1665	-0.6146	0.1388	0.2306
LIMK1	S58s	1.3031	-1.7563	0.954	-1.0396	0.2056	-0.5371	0.5708	0.2866	0.8329
LIMK2	S170s
LIMK2	S262s																																													-0.6228	-0.1314	-0.3196	-0.2079
LIMK2	S268s
LIMK2	S268s S272s																																					-1.3111	-1.2816	-0.0471	-1.0885	0.234	-0.0215	-0.6803	0.3802
LIMK2	S272s	1.2937	-3.275	-5.3763	-2.5609	1.3647	1.6039	0.7658	-3.3146	1.0384	0.2042	-1.2156	-2.3494	-1.1571	-0.0865	-0.6696	0.4711	-1.2274	-1.2704
LIMK2	S277s										0.0826	-2.4746	-0.5763	-0.5455	0.624	2.4291	-1.6387	-0.052	0.3019																											-0.364	1.2336	0.2384	1.115
LIMK2	T682t	-0.0124	-2.4995	-1.149	1.9606	-3.0471	-4.1458	-3.5826	-4.2738	-1.1439	-2.8448	-0.103	-5.0766	-3.5261	-4.3692	-3.6479	-4.144	0.44	-3.5038	-1.6084	-4.2626	-5.6391	-4.8212	-3.2934	-4.6896	-6.6767	-4.8871	0.5671										-5.3993	-0.8291	-3.6718	0.3869	-2.7893	-1.3614	-3.2734	2.9238
LMTK2	S1111s																												-0.8104	0.2712	-0.0166	-0.1712	-0.5648	0.0993	0.3849	0.9007	0.0021
LMTK2	S1308s S1310s T1314t																												-0.7247	-0.0885	0.3787	0.9096	0.8808	-0.6381	-1.491	1.2777	-0.2228									-0.5601	0.4602	0.8079	-0.6867
LMTK2	S1389s	0.6217	0.6732	0.1312	-0.1092	0.8525	-0.2393	0.8124	2.2824	-0.1026																			0.3141	-0.2136	0.9474	0.2243	0.2624	0.0284	-0.1718	-0.786	1.405	-0.5081	-0.6579	-0.5286	-0.1887	0.2939	-0.9656	3.0295	-0.6022	-0.0064	0.3357	1.8336	0.1811
LMTK2	S1450s	-1.9556	-1.5745	-2.7307	0.6351	-1.5105	-0.4437	-0.2427	-0.9997	0.7056	-1.2993	-0.5419	0.2494	-0.5298	0.5208	0.7311	-1.9465	-0.3431	0.2761
LMTK2	S490s
LMTK2	S601s T602t
LMTK2	S886s																			-0.3948	-1.2048	-1.2941	-0.8039	-2.2698	-1.7131	-0.35	-1.0652	-0.4015																		0.4704	-1.6897	-0.5625	-2.3949
LMTK2	T602t
LRGUK	S560s	-0.3247	0.5339	-1.0231	-1.9749	0.194	1.4482	-0.3606	0.14	1.5553	0.7223	0.1028	0.277	0.8633	1.1614	-0.3953	2.4699	0.0081	1.1646	-1.7428	0.8579	1.8031	0.6022	1.7888	1.4065	1.1281	2.6094	0.2865																		0.0344	1.8673	1.0902	0.9957
LRRK1	S249s	-0.189	0.0573	1.7874	0.1846	0.0177	1.2867	-0.7462	-0.4685	-0.0259
LRRK1	T1607t T1628t										0.9697	-0.5258	-0.7144	1.1177	0.0304	0.9567	1.5663	-0.7987	-0.2364
LRRK1	T526t	1.2558	-0.6637	0.0337	-1.5113	-0.3215	2.6219	2.7843	0.0409	0.3544
LYN	S11s	-0.7553	0.5642	0.4734	2.855	-0.6342	-2.0359	-1.6165	-0.8173	-0.4522																												-1.4306	0.6192	-0.6104	-0.2006	-1.4393	-1.0091	-1.5348	1.4236	0.2524	-1.638	-0.2359	-0.6812
LYN	S13s	-1.7458	0.0876	-0.649	3.8442	-0.9934	-0.4904	-1.0344	-1.3623	-0.5412	-0.9558	-3.0969	-0.2528	-1.0899	-2.1087	1.036	-1.866	-2.3711	-0.4926	-2.5637	0.7723	-1.7923	0.6869	-1.3415	-2.1239	-1.0638	-2.7868	-1.0267	-2.0174	-1.728	-1.3124	2.5698	-1.0408	-0.3128	0.8927	-0.6166	-0.6878	-0.937	0.1697	0.5061	-0.9976	-0.7926	-1.3492	-1.4526	0.2424	-0.1915	-0.7957	0.867	-0.8959
LYN	S228s	-1.0171	0.4006	-0.0142	2.9138	-0.714	-1.2515	-0.9354	-0.631	-0.8218																																				0.2493	-1.3873	-0.4492	-0.2501
LYN	S246s
LYN	T37t										-0.1836	-2.0903	-0.2171	0.0774	-2.2104	1.9215	-1.9698	-1.3713	-0.5563																			-1.208	-0.7219	1.0555	-0.0741	0.0818	-1.4158	-0.8503	-0.2774
LYN	T398t
LYN	Y194y
LYN	Y397y	-0.9304	-0.1124	0.9079	0.8767	0.3852	-0.8018	-1.3793	-0.9878	0.2962																			-2.1711	-0.8349	-1.9836	3.1916	-2.4999	0.2748	0.8149	-0.8934	0.3872
LYN	Y473y
LYN	Y508y
MADD	S1059s	-0.0202	0.9701	0.915	-0.3328	-1.1513	-0.652	0.0018	0.1776	-0.1792	-0.8133	0.3698	0.6378	-1.3014	-0.1639	-1.5171	-1.2522	0.6915	-1.2507	-0.2297	-0.9428	-1.5425	-0.2179	-0.5373	-0.2642	-1.1444	-0.4797	0.4228	-0.8039	1.0712	-0.9843	0.6092	0.6665	-0.51	-0.0239	-0.223	0.0441	-1.1871	-0.6877	-0.9813	-0.3126	0.4821	1.5144	-0.6845	-0.4999	0.37	-0.8627	-0.5379	-0.1106
MADD	S1110s	-0.5329	3.3148	0.4185	-0.4977	0.8508	-2.0923	-1.9498	1.0318	-0.9645																			0.9969	0.1602	-3.2739	3.5596	0.8387	2.994	2.9287	1.6141	1.3154
MADD	S1174s
MADD	S1221s S1223s										0.8582	1.275	-0.5568	0.7419	1.2965	-1.4622	0.5069	1.7419	-0.617										-0.38	-0.6065	-2.901	2.4281	-0.3858	0.89	-0.5698	0.5142	2.9241
MADD	S1223s	-0.26	2.1334	-0.9451	-0.2985	0.7428	0.9616	0.7556	0.687	0.879	0.8515	-0.1946	-0.4024	0.4932	1.2616	0.6275	-1.3578	1.0743	-0.6412	0.7351	-0.2715	0.3159	-0.0734	-0.5301	-1.1097	-0.1589	0.3269	-0.996	-0.9625	-1.1972	-2.116	2.3203	0.3994	0.3103	-1.5093	1.5926	1.2086	-1.6577	-1.7668	-1.7847	0.4225	1.4745	0.456	0.4349		-0.0754	1.6931	0.1924	-0.8776
MADD	S1240s	0.7132	3.3996	0.4238	0.2238	-0.4496	-1.0043	-0.6138	0.2331	-0.3848
MADD	S1252s	0.6044	4.3367	-1.0409	-2.0924	1.6906	0.9149	0.7891	0.358	0.5845	1.2349	0.5933	0.6248	1.5877	0.712	0.0544	0.276	0.1347	1.0463										0.5649	0.4894	-0.4976	1.9755	-0.5851	0.7047	-0.2465	0.2614	1.9539	-0.7758	-0.9512	1.0165	1.2761	1.2932	-1.3709	0.3655	-3.4943	0.105	0.642	-0.1735	1.0177
MADD	S1464s																			0.0263	-2.2526	-1.3695	-0.2228	-1.3846	-0.5778	-2.0099	-2.7397	1.8349	-1.8217	-0.2008	0.7348	-1.419	1.5073	-0.2359	-0.8215	-0.6691	-0.0303
MADD	S156s																			0.0534	-0.5032	-2.9011	-0.2195	-1.9495	0.4144	-0.2863	0.4292	0.4134	-2.3281	1.1159	-0.0502	0.4485	0.7167	2.1599	1.4555	1.886	0.1184
MADD	S230s																																													-0.3405	-0.7134	-1.1763	-0.8812
MADD	S669s	0.729	2.9089	-0.2039	-1.9684	1.368	0.5976	-0.0506	0.5185	-2.9735	-1.5711	0.5659	-0.0578	-0.3298	-0.7029	-1.9713	-1.0375	1.2009	-1.0779										0.6894	0.6782	-2.3677	0.9942	0.4061	0.2571	1.2328	0.1421	0.8789									-1.92	0.1654	-0.2654	-1.7601
MADD	S689s																			-0.2426	-0.8507	-1.9195	-1.1276	-0.084	-0.7686	-1.313	1.7025	-0.0542
MADD	S689s S692s																			1.5559	-1.397	-1.1049	-2.3875	0.0276	-0.6365	-0.9214	1.0454	0.3172
MADD	S813s	0.4119	2.3878	0.8334	-1.4607	-1.0981	-0.4262	-0.544	-0.1395	-0.4323																																				0.701	-0.5832	-0.1998	0.3811
MADD	S818s	-0.7947	0.3784	-0.2802	-1.4836	-0.7306	-1.5765	-0.8117	-1.3524	0.1152										-0.324	-1.4444	-1.0265	-1.3251	-1.2857	-0.0313	0.7366	-1.1307	-1.9058																		-0.1491	-0.0433	0.6848	-1.3362
MADD	S818s S820s																			-0.0587	-1.6076	0.1089	-1.4048	-1.5034	-1.2069	-0.0372	-1.8124	-1.839
MADD	S820s										-0.2355	-0.5049	-0.2642	-0.4269	1.4165	-0.3678	-3.9293	0.6092	-1.2325	0.3105	-0.6269	-1.0073	-0.3424	-0.8701	-1.8194	-1.3411	-0.3774	-1.2739																		-1.3491	0.1902	-1.406	-2.6298
MADD	S830s	-0.0486	-1.9461	-5.4171	0.5845	-0.0471	-0.5274	0.3234	-1.1681	-0.3434	0.8703	0.4405		0.3032	0.8441	1.4536	0.0201	2.786	0.8583	-2.0872	-0.9231	-0.7974	-0.0685	-1.2749	-1.7131	-0.8034	-1.0611	-1.1363	-3.2471	-3.1416	-1.2416	0.6325	-0.1227	-0.6973	-2.6424	0.2208	-1.9268	-0.688	0.0089	-0.5789	0.2618	0.2854	1.9402	-0.71	-0.9724	-0.1727	0.2458	-1.6752	-0.3932
MADD	S860s	0.3457	1.6891	-0.0993	-1.477	-0.1602	-0.3113	-0.7855	0.3163	0.1106										-2.3089	-1.9261	-0.6806	-0.442	-1.0267	0.4125	-2.5794	-0.0273	-1.5197
MADD	S864s	0.6517	2.3474	-0.9256	-1.7807	1.7422	1.1387	-1.4244	1.6343	-0.8663	-0.1416	0.5756	0.0868	0.5018	0.2368	-0.1118	-0.9337	0.3561	-1.134
MADD	S882s	-0.2821	2.4504	0.6046	0.0034	0.2738	0.148	-0.4828	-0.9501	1.0308																																				0.5347	-0.4281	-0.9564	0.7389
MADD	S921s	-1.2427	2.8099	-0.0568	-1.2371	-0.9418	0.8001	-0.5308	-1.1245	-1.5334	-1.6882	-1.0372	-0.9842	0.3089	-0.1093	-2.1953	0.0506	0.7279	-2.3454	1.0582	-0.1596	-0.0049	0.5856	-0.4186	-0.1578	-2.8848	0.5725	-1.4903																		-0.5554	-1.3279	-0.7791	-0.8042
MADD	S930s																			0.2551	-2.063	-0.6776	-0.6113	-0.764	-0.4806	-0.8465	-0.2279	-0.2131	-0.8428	1.801	-2.282	1.1126	0.5472	1.3337	0.8027	-2.227	0.5091	-2.5166	0.006	-1.4741	-0.414	0.4702	1.6069	0.6999	-2.13
MADD	T1066t	-0.9382	3.8763	-0.0302	-0.878	-0.536	-0.6072	-1.0286	-0.7678	-0.6148
MAGI1	S1042s	0.841	-0.6879	-0.993	-0.4618	0.5199	1.7557	0.6916	0.4036	-0.4277	0.7687	-1.1738	0.1437	0.0089	0.416	1.4201	-0.0174	-0.0994	-0.0165	-1.5282	-2.0275	-1.7509	-2.6133	-1.7319	-1.3628	-2.6263	1.5879	-1.9846	-0.7117	0.3134	-0.1956	0.0551	0.2746	0.0146	0.8271	0.9222	0.1965	2.5775	0.1608	0.4545	-0.0794	-0.1971	0.4519	1.356	-0.6318	-0.2997	0.6057	0.6011	-1.4445
MAGI1	S1332s
MAGI1	S1350s																			0.3482	-0.6967	1.2591	-2.7195	-0.0642	-0.0001	0.6054	1.4753	0.9652											1.9976	-0.9599	0.0431	-0.7173	1.596	0.9975	-1.8996
MAGI1	S1383s
MAGI1	S1425s										-0.6034	-2.3878	-1.4718	-0.3598	2.5202	3.3924	-1.8946	-0.9126	-1.9891
MAGI1	S1461s										0.3025	-0.23	0.8588	-0.0369	0.753	1.3027	-0.0944	0.6884	-0.0453	-0.3629	1.3239	1.126	-0.7059	0.9415	0.5372	-0.6498	1.9236	-0.8223	-0.0095	0.4511	-0.699	-0.0697	-0.356	-0.0308	0.606	-0.9983	-0.4267
MAGI1	S148s	-0.1386	0.0229	-1.8814	-0.1059	-2.6546	-1.5707	-1.4288	-1.9153	-3.8139	-1.2308	-0.9294	-2.0341	-1.5872	0.8881	0.4324	-3.0274	0.3103	-1.0309	-0.8441	0.513	-1.6297	-2.7826	-1.2227	-1.4105	-1.6277	0.5254	1.0774	-1.0434	0.2521	0.4346	0.0763	0.1987	0.4622	1.1139	-2.6302	-1.8353	-2.182	0.6371	-1.5005	-0.2401	-1.3418	0.8247	-0.4096	-0.2892	-1.1624	-1.774	-1.5734	-2.3747
MAGI1	S209s
MAGI1	S612s																			-2.3773	0.3735	0.4031	-0.9051	-0.37	-0.8804	-0.736	1.3525	-0.9599
MAGI1	S730s	3.1707	-1.3726	-1.3565	-2.352	2.1496	1.1835	-3.9129	-1.0908	-2.8247	-0.3261	0.9148	-3.5749	0.6304	0.082	3.1516	-1.4168	-0.8224	2.0334																			-1.6818	-0.0015	1.3698	0.8638	-0.0448	0.4928	1.7329	-3.1596
MAGI1	S741s	0.8031	-1.1262	-3.7024	-1.1734	-2.061	-4.9944	-2.8753	-3.2789	-2.3156	-1.0696	-0.5821	-2.1788	0.5361	-0.0228	2.1349	-0.429	-1.8332	-0.2606	-0.3099	-1.2219	0.134	-3.606	0.8155	-1.0272	-1.4629	0.9635	-2.2277										-17.9754	4.0294		0.8954	-0.18	3.1808	2.6951	-1.2578
MAGI1	S741s S745s	0.7432	-0.2901	-4.839	-0.0553	-1.8098	-2.3745	-1.3007	-2.1016				-2.9443	-2.2287	1.2236	0.8912		-2.7318	-13.7307																											-2.9647	-2.6202	-1.5242	-2.2224
MAGI1	S745s																			0.1147	-2.9713	0.4268	-2.7776	1.7456	-0.9024	0.2233	0.726	-0.662																		-3.4415	-4.4695	-2.8043	-5.9892
MAGI1	T1087t	0.4924	0.4592	-0.4486	-0.3132	-0.3215	0.0429	-0.3242	1.9693	-0.532										0.3671	0.3787	0.5214	0.8595	0.0528	0.7848	0.3862	0.4845	0.1957										0.7796	-0.3751	2.3341	-0.3942	1.4129	-0.299	0.9748	0.2837	0.8642	-0.5277	0.3434	-1.1619
MAGI1	T1336t																																													-0.8299	-2.4134	-0.5346	-1.861
MAGI1	T1458t										0.8559	-0.6738	0.6037	0.6818	0.3477	4.7611	-0.5847	-1.0913	0.4459										-0.0451	0.9908	0.2034	0.5564	-0.676	-0.8826	1.2511	-0.5283	-0.7031
MAGI2	N872n S875s
MAGI2	S1014s																												-1.0547	4.132	-1.4858	0.4718	-1.171	4.5734	1.9282	-1.1558	0.2461
MAGI2	S220s	0.3157	-1.112	-1.3724	-1.402	-0.9667	-3.3925	-1.1537	-0.7361	-1.673
MAGI2	S875s S885s
MAGI2	S878s
MAGI2	S885s																			-2.1592	-5.0287	-2.1915	-3.8832	-2.4227	-3.4755	-1.2736	-4.3876	-3.0747
MAGI2	T732t
MAGI3	N830n S832s
MAGI3	Q816q S822s
MAGI3	S1034s																																					1.6473	0.5061	-1.6036	-0.7315	-0.4401	0.4574	1.1463	-2.7659
MAGI3	S1221s S1223s	0.9356	0.0815	-0.2536	-0.8878	1.6806	-1.2184	-1.0096	0.0389	0.9158	2.1308	0.381	-0.8249	2.9694	2.9452	0.6519	1.6289	0.4795	-0.25	-1.2475	-1.7392	-1.3074	-1.3434	0.042	1.2286	2.1867	2.1897	-1.4155																		-2.4737	-1.1288	-0.5034	0.6196
MAGI3	S1223s	3.2416	0.5824	0.8068	-0.2071	1.9833	2.1781	-0.1219	2.1219	2.2285
MAGI3	S1232s	1.5792	-0.2315	-0.2216	-0.9988	-0.0488	-1.8743	0.4733	1.1686	-0.1179	-0.3349	0.0627	-0.4544	-0.0926	0.6619	-0.9272	0.5194	1.0016	-2.955																											0.2085	-2.3713	-0.4181	-0.6867
MAGI3	S1255s	1.0713	-0.9889	-1.188	-1.0543	-0.2267	-1.6699	-3.472	0.2153	-1.2129	1.0371	0.3424	-2.59	1.8049	0.2596	-0.9364	1.5788	0.1315	-0.899																			-1.1575	-0.4704	-0.638	0.1485	-0.4144	-0.2827	-1.3746	1.398
MAGI3	S1255s S1257s										-0.5824	0.1414	-1.3564	0.2389	1.38	-1.6802	0.3959	1.1946	-2.4425	0.5476	-1.8682	0.1458	-1.0545	0.5763	0.86	2.8311	0.6626	-0.3414	-0.8428	0.506	0.2612	1.7873	1.2144	0.0106	-1.1494	-1.3968	-0.4401	-1.514	-0.2039	0.5312	0.52	0.696	-1.5124	1.8647	-2.0473
MAGI3	S1259s	1.8	0.6854	0.0035	-1.433	-1.9578	-0.6909	0.303	1.999	-0.2161	-0.8895	0.0852	-0.6445	-0.9513	-0.6953	-2.456	-0.1624	0.3799	-3.9754										-2.1242	1.5216	0.5894	-0.1416	4.0214	-0.2477	-1.764	-2.0433	-2.6873									0.6194	-2.5742	-1.063	-1.1253
MAGI3	S1322s
MAGI3	S1407s	2.9057	0.861	-0.2819	-3.3052	0.4035	2.1879	-0.7331	0.7682	-1.104	-1.897	1.3892	1.9868	-1.8815	0.7561	-2.3158	3.8353	-1.6972	-2.6745	1.0606	-0.9929	0.0808	-0.11	-0.6453	0.6216	1.6733	3.1703	-1.1256	-1.0822	0.9742	-1.4877	0.2645	1.0977	0.6337	-1.0152	-1.4636	0.9227	1.0934	-0.9392	-0.5978	-2.2424	-1.2408	-1.8893	0.4378	-1.1141	-0.0833	-0.3611	-0.9367	1.1297
MAGI3	S1450s	0.852	0.9196	-1.5711	-1.1816	-0.0156	1.1971	-0.7782	-0.3734	1.4571	-0.22	-1.5002	1.6715	0.8562	-0.2717	-1.165	-1.5761	0.4574	-3.1703	0.3317	0.0062	-1.2483	-0.4818	-0.6704	0.0109	-1.5547	0.2409	-0.5324										0.1511	-1.5108	-0.369	-0.5286	-0.9311	-1.3165	0.2734	0.1164	-0.397	-2.4211	-1.5111	1.4232
MAGI3	S235s																			0.9969	0.2392	-1.7583	-0.9616	0.1967	0.9334	0.4799	0.812	0.6352
MAGI3	S261s	2.0429	0.025	-1.9239	-1.6958	-0.3049	0.584	-1.0868	1.232	0.1413
MAGI3	S272s																																					0.2476	0.1608	1.0065	1.6647	-0.3614	-0.3017	1.1066	-0.3069	0.4046	0.6172	0.5125	0.493
MAGI3	S595s
MAGI3	S659s	3.1691	1.1054	-3.0907	-0.2284	-1.4956	-2.9137	-1.0635	1.3232	-0.4338	-1.7721	-1.0436	-3.6854	-1.3671	-1.3056	-3.273	-3.8344	1.6486	-4.2725	0.4544	-3.1872	-0.648	-1.594	-0.1146	0.739	-0.0372	-0.0764	-0.3774	-0.7586	0.0582	0.9138	-2.375	3.2593	0.9532	-2.3847	-3.3197	-1.4369	-4.445	-0.7844	-1.9883	0.1722	-0.9192	1.0382	2.2445	0.9905
MAGI3	S676s	-0.2963	-0.585	-0.8813	-1.6044	0.2372	0.1052	-0.004	0.0944	0.4725	0.4041	0.1205	0.7435	1.0791	0.1807	1.2402	-0.1749	-0.9015	-0.2788										0.1636	-0.5185	-0.7493	-0.6597	-0.2529	0.1723	0.0021	0.0228	0.0993	-0.224	0.0893	-0.7562	0.6385	0.838	0.2166	0.075	0.1164
MAGI3	S699s	1.9877	0.6288	-3.6528	-1.2599	1.5493	1.4541	0.2696	1.8404	1.1136	0.5853	-0.0274	-0.0724	1.662	1.9099	0.126	1.1064	0.7168	-1.5297	-0.6366	-0.1149	0.035	-0.2909	0.3586	0.7353	2.3871	2.2941	-1.2605	0.8998	-0.863	-0.0781	2.0453	1.3215	-1.344	-1.5734	-0.3947	-0.2628	1.0275	0.0432	0.3866	0.3922	-0.2074	-0.7153	1.638	-0.8227	-0.4032	0.2438	-0.0078	0.9168
MAGI3	S705s																												1.0859	-0.521	0.2519	1.5779	1.5059	-0.4153	-2.1239	-0.0631	0.8217
MAGI3	S832s	1.281	-0.2093	-0.883	-1.9406	0.6646	0.403	-0.5541	-0.0384	0.5891	0.403	0.1961	0.0495	0.9748	1.6518	0.5299	0.6071	0.5523	-0.7019	0.4532	-0.5282	0.9885	0.1839	0.1463	0.2878	1.885	0.9	-0.7756	0.6975	1.3493	0.8224	1.3791	1.8219	0.0284	-0.4707	0.8769	0.3071	0.5131	0.579	-0.2156	0.1287	0.4873	-0.5955	1.1023	-1.4961	-0.5068	-0.497	0.1793	0.3701
MAGI3	S953s	0.8425	0.1926	-0.3085	-0.9188	-0.7921	-0.6033	-1.8319	-1.3604	-0.4829	-1.3833	0.0144	-1.1646	-1.2042	0.0198	-2.4651	-0.8012	1.4967	-3.1976	1.1408	-1.9656	-0.9644	-1.4812	-0.4222	-0.2899	2.4321	0.593	-0.4215	-0.715	0.4154	-0.8687	0.0699	1.0394	0.2453	-1.4407	-0.4902	-1.0824	-1.1081	0.7413	-2.1643	-0.1611	-0.1116	0.7458	0.527	0.075	-1.2957	-2.8346	-0.9613	-0.9564
MAGI3	S993s	0.0649	-0.179	-2.5144	-0.9188	0.4983	-0.7843	-0.4363	0.5126	0.2394	1.1686	-2.0775	0.6069	2.6894	2.3653	0.4202	-0.948	1.0807	-1.3917	0.386	0.7605	0.8348	-0.0817	1.1483	-0.2367	3.5805	0.4006	-1.2645
MAGI3	T933t	0.1943	-0.6415	-3.4098	-0.7866	0.332	0.3154	-2.1098	-0.3218	0.7072																												-0.6156	-0.2367	-1.234	0.0194	-2.8064	-0.2609	0.4519	-0.4349
MAK	S457s S463s
MAP2K1	M302m M308m Y316y	-2.5471	-0.6132	-1.3193	0.5372	0.1125	0.0663	0.792	0.7187	0.9694																												3.3947	-0.0625	3.0709	0.8374	1.7722	1.3158	1.6082	3.5932
MAP2K1	N21n S25s	0.557	1.065	0.2872	0.0736	2.4589	-0.3405	-0.2456	0.905	1.1213
MAP2K1	T286t										-0.2863	-0.8426	0.5013	-0.004	-0.0698	-0.0889	-0.2286	-0.4807	-0.244	-1.0281	0.2353	0.0172	-0.4503	-0.2081	-1.1941	-0.513	-0.6476	-0.4282
MAP2K1	T386t	0.1864	-0.2537	0.4717	-0.7866	0.7145	1.748	0.7003	0.2153	0.8099	0.4571	-0.2412	0.0836	0.7547	0.58	1.2387	0.3226	0.1141	1.0009	-0.304	0.2024	1.0122	0.725	1.2671	0.473	0.257	0.5172	0.4508	1.3674	2.259	-0.4137	-0.848	0.0061	1.7458	1.5592	0.1778	1.8605									-0.4393	-0.6808	0.3024	0.3591
MAP2K1	T7t																																					0.5076	1.688	0.8883	0.1063	0.453	-0.8853	0.8118	1.2208
MAP2K2	S222s	1.7511	-0.1972	-1.6313	-1.6158	0.0792	0.9032	-0.2951	0.5958	1.2731	0.656	-0.1014	2.8238	0.3746	0.2414	1.5268	0.616	-0.8224	0.1017	-1.5105	0.4696	2.5157	1.0537	0.4935	1.2103	0.598	0.2224	-0.5004	-0.8412	-1.2955	-1.7114	-1.4465	-0.6014	-1.9928	-1.1966	0.8101	-0.1084	0.614	-0.1459	2.2801	0.3237	0.8637	-0.8935	0.238	-1.0826	-1.4416	0.8278	1.7105	-0.2592
MAP2K2	S222s S226s	2.0003	0.0835	-0.8653	-1.131	1.1635	-0.395	0.7352	0.3818	1.0369	-0.5095	-0.8233	4.506	-0.0168	-0.1624	1.3271	-0.2394	-3.5908	-0.4881										-0.77	-0.6065	-1.5268	-1.6051	-1.8043	-2.4956	-2.1132	0.2566	0.3147									-1.7083	0.2745	1.4841	-0.5455
MAP2K2	S26s	0.363	0.6914	0.1844	0.9159	-0.4978	-0.3503	0.5257	0.0785	0.4327	-0.2664	-0.2718	0.6914	-1.8844	-0.5814	-0.2962	0.0649	-0.8904	-1.3933	-4.5545	0.3603	-0.3938	1.1832	0.4072	2.2172	0.2345	0.722	-0.5324	-0.092	-1.594	-1.3329	-0.0337	-0.1824	-0.4764	-1.1707	0.5166	-0.2819	0.2784	-0.4972	0.8154	0.2894	1.0177	0.0384	1.2044	0.3369	0.7669	1.1015	0.2844	2.392
MAP2K2	S293s S295s																			-1.1142	-0.415	-1.371	-0.9234	-0.8827	-0.1322	-0.9046	-1.493	3.1802
MAP2K2	S295s	-0.9588	-1.9986	-1.2802	0.7282	-1.73	-1.0413	-0.7753	-1.9431	-0.1041	-1.0519	-0.2477	0.8134	-1.9786	-2.1406	-1.0903	-2.6838	-0.071	-1.4675	-3.8339	-0.4611		-1.6256	-2.7159	-2.4962	-2.1448	-2.3528	3.3912	-0.9674	0.0046	-0.3466	-0.6196	-1.2876	0.1033	0.1348	0.6622	-1.7972	-0.9601	-0.1459	-0.98	-2.5269	-0.1424	0.1649	-0.8999	-0.488	-0.4174	-1.0044	0.4813	-0.9289
MAP2K2	S306s	1.1896	-0.2962	0.2553	1.0726	-0.1203	-0.8914	0.6101	0.0111	-0.8663	-1.7788	-0.6207	0.4607	-0.5784	-3.053	-2.4255	-0.1177	0.7659	-0.9308	3.3781	-2.5211	-0.0759	1.4687	-0.8719	1.8339	2.3346	-0.5575	-0.5231	-0.3703	-0.8043	0.2612	-0.4144	-0.3031	-0.0702	-1.4361	2.931	-0.7984	0.1796	0.6907	-0.3778	-0.219	-0.1355	1.4477	-0.5414	1.2031	-0.5444	-1.1384	0.0398	-0.795
MAP2K2	T17t	-0.1638	0.756	0.3334	0.782	-0.3548	0.0371	0.3976	-0.964	0.7194	-1.897	-0.6207	-0.0806	-0.8713	-0.5617	0.2495	-0.744	-1.1514	-0.4335	-2.8868	1.1251	0.7283	-0.3606	1.3876	2.4813	0.0303	0.1488	0.698																		0.4563	-0.654	-2.9881	-0.1492
MAP2K2	T25t S26s																																													1.3582	-0.2731	0.3451	1.5847
MAP2K2	T394t	0.251	-1.2009	-1.5835	-0.2218	0.3653	0.6541	0.8226	-0.4487	0.9694	0.7035	0.3842	1.7121	0.2689	0.3112	0.7799	0.8594	0.19	0.8038	-0.0445	-0.107	0.6396	0.2586	0.3424	0.5849	0.0734	-0.2443	-0.3975	-0.0548	0.0327	-0.3317	0.2222	0.6068	0.1171	-0.0178	0.4045	0.0803	0.4155	0.2694	0.7802	0.1037	0.6515	0.4873	1.0258	-1.1712	-0.4064	0.4985	0.8292	0.0765
MAP2K2	T396t																																					-1.0259	0.8261	2.3857	2.0955	-1.7216	0.0534	-0.6973	-0.4959
MAP2K3	S218s T222t
MAP2K3	T222t	1.3836	-1.5261	0.6383	-1.4509	0.2389	-0.8992	-1.551	-0.4844	0.448	-0.1162	0.9695	-0.4852	1.1091	-0.3157	2.7903	0.0255	-0.5535	-0.3516																			-0.6957	-1.106	0.8644	0.0102	-0.9072	-0.9288	-1.3123	-0.6613	1.0116	-0.7995	-0.1522	0.2765
MAP2K4	S233s
MAP2K4	S257s	2.2053	1.6204	2.2874	-2.4009	0.4285	1.092	2.0028	-0.1653	1.1013	-1.1778	0.9985	1.9445	-2.8502	4.6835	1.2737	-1.2343	1.2499	-0.8929	-3.8551	-0.7533	-0.8018	-0.0917	0.5673	1.3405	-3.5836	-0.1604	-1.2311	0.9564	1.2409	0.4272	-1.4253	-0.9011	1.3593	3.0629	1.0081	0.5606	-0.4829	-1.8934	1.3736	-2.689	-0.4538	0.5594	1.2015	-1.6043	0.6194	0.3874	0.3205	1.1132
MAP2K4	S393s S394s	-0.178	0.6046	2.1775	-0.8225	0.6646	-0.4418	1.3086	0.7563	-1.331	0.2936	0.5402	0.2803	0.206	1.6305	0.8592	0.0577	0.9604	-0.3107	-0.4738	-0.4479	1.9983	1.2563	1.134	2.5711	-0.2245	0.8919	-0.3481	-0.3412	0.9245	-1.0048	0.108	-0.2014	0.6219	0.6304	0.2423	0.208	-0.0024	-0.1786	0.3514	0.2842	1.0297	0.3309	0.7197	-1.0806
MAP2K4	S394s	0.147	0.2612	1.3582	-0.7017	0.4551	-0.1401	0.888	0.1063	0.1812	0.3489	0.2138	0.2754	-0.3469	2.0693	0.2281	-0.4022	1.4192	-0.3031	-0.5139	-0.4163	1.0743	-0.3042	0.5601	-0.0295	-1.298	0.114	-0.2412	-0.27	0.7561	0.0505	-0.1035	-0.2841	0.894	0.7265	0.2757	0.0593	-0.1451	-0.6014	0.5677	0.4804	0.5078	0.3812	0.2578	-1.181	-0.3703	0.0811	1.5513	-0.3822
MAP2K4	S7s	-0.2474	0.857	0.2943	-0.5972	-0.4579	-0.4106	-0.055	-1.0195	-0.2789	0.1644	-0.5532	0.1584	-0.6312	2.8299	0.2815	-0.5811	1.666	0.3913	-0.1695	-0.0372	-0.1484	-0.271	0.1427	-1.0547	-2.497	-1.7817	-1.6439
MAP2K4	S80s	1.759	0.2693	1.993	-0.7817	-3.4013	-3.1784	-1.081	-1.3326	-2.3984	-1.3877	-1.1497	-2.4372	-3.8933	3.1229	-2.3813	-3.9794	3.1862	-2.162	-0.0716	-2.2513	0.3174	-0.7175	-0.111	2.4299	-3.5143	-0.144	-2.2277	-1.5336	1.7015	-1.4243	0.3322	-1.0733	3.0729	1.8047	1.8956	1.2811	-2.6416	-1.0807	0.3841	-1.4178	0.0647	-0.5792	1.0967	-0.1553	-0.8472	-1.6036	0.5469	1.526
MAP2K4	S90s	0.1406	0.439	2.6828	-0.9351	-1.0083	-0.0019	1.9111	0.6909	0.5584	-1.4816	0.1366	1.2619	-2.0772	3.1684	-0.3328	-1.279	1.3417	-1.889	-0.1754	-0.0359	-1.4508	-0.2361	0.5493	2.6372	-2.2179	0.6298	0.3186	-0.2943	0.3631	1.104	-0.8162	-0.6123	0.3202	0.1104	0.8864	-0.8041	-1.5535	-2.7448	-0.0848	-0.4601	1.3582	0.4683	0.8133	-0.7381	0.4626	-0.1084	-0.3869	1.2508
MAP2K4	T261t
MAP2K5	S149s										-1.6937	-1.8411	-3.5684	-2.193	-2.7736	-1.3799	-3.8541	1.2515	-1.7132																			-2.4935	2.9487	-1.6149	2.7976	-0.1184	1.9361	1.7797	0.3723
MAP2K5	S311s	0.9703	1.0166	0.9256	-0.403	-0.3664	3.9416	1.3581	1.0021	-0.0888	-0.2101	-0.6561	0.5029	-0.5155	-0.9488	-0.2657	2.1586	-0.2149	0.1836	-4.413	-1.1692	-0.1897	-1.0379	2.7926	1.0177	2.5576	0.5459	-0.8357	0.5212	-0.2595	-0.6095	0.0467	-0.0793	0.892	-0.1184	2.1723	-0.118	-0.7385	-0.1503	-0.4608	-0.3969	2.2684	2.1674	2.7475	-1.5433	-0.2668	0.6822	-1.0483	0.6104
MAP2K6	S207s	1.6075	0.3481	1.9275	-0.4846	0.9806	-0.144	0.9375	0.574	1.1933	0.1743	1.1898	1.2814	-0.3283	-0.1791	1.5481	0.7359	-0.1374	-0.6245	-2.9281	0.0681	-1.3695	0.9724	-0.6129	0.9572	-1.1687	-0.1501	-0.2853	-0.4982	-0.1766	-1.1801	-0.0675	-0.6068	0.3399	0.5465	0.2446	1.5613	0.7281	-0.1846	0.3263	-0.1729	-0.1988	-1.4022	0.16	0.8684	2.5817	-0.007	1.1131	2.1131
MAP2K6	S207s T211t
MAP2K6	T211t	1.8205	-0.6152	1.7182	-1.7757	-1.0732	-1.267	0.1386	-1.5209	0.8851
MAP2K6	T28t	-0.424	2.2606	1.5409	-0.465	0.776	0.0702	0.7804	-1.1701	1.8743	0.1401	-1.0436	-0.3666	0.1275	-2.2605	0.4766	-1.8016	-0.3067	1.8348	-1.2039	0.4038	0.3691	0.6039	1.0782	0.1484	-0.5786	-1.9332	0.2625	-1.6194	-1.1067	-0.2161	0.5606	-0.2732	-0.5928	0.1027	2.053	2.3618	-0.9118	-0.5016	-1.6376	1.3037	1.2606	-0.0759	2.005	-0.998	0.8924	1.1398	0.2712	-0.1822
MAP2K7	S35s										1.2978	0.7798	1.0425	1.2062	0.3917	0.9552	0.5051	0.5634	1.2101										0.539	-0.1676	1.8069	0.2455	0.002	0.0284	0.0143	-0.984	-0.0703									-0.7734	-0.3133	-1.8442	0.2875
MAP2K7	S410s	-0.2537	-0.0558	-0.8972	-0.0847	1.1169	1.2808	-0.3286	0.4432	1.0891	1.4525	0.3649	0.4379	2.4565	1.4711	2.2477	2.2731	-0.3842	2.6005
MAP2K7	S418s
MAP2K7	S61s	-0.0597	0.8812	0.0603	-0.4144	-3.8619	-0.1498	-1.7344	-2.3493	0.4373	-1.7578	-1.0806	-0.5291	-1.7429	-1.3253	-1.0324	-1.3059	-0.9521	-0.0271	-0.7462	-0.2978	-0.9881	-1.3301	0.1157	-1.3884	-1.002	-1.7653	0.0153																		-0.2966	-0.7134	-1.2271	0.0325
MAP2K7	T66t										-0.0322	-0.2091	0.2022	0.0432	0.8046	0.1275	-0.4505	0.1584	0.778
MAP3K1	S1018s	0.1359	-0.488	-3.057	-1.0869	0.2272	0.0955	-0.3489	-2.1551	-1.3187	-0.0908	-0.1978	1.1872	0.629	3.1411	0.4812	1.5484	0.6361	0.596										1.4483	0.8977	-0.6244	2.3626	-0.3804	-0.2201	-0.3121	1.8813	1.3764	-0.3666	0.0491	0.2006	-0.3653	0.3932	1.0328	1.4098	-0.8464	0.4595	-0.4186	-1.772	-0.0739
MAP3K1	S1026s	0.3268	0.3602	-4.8585	1.8087	0.4567	1.1991	-1.2279	-1.3168	-0.1286	-0.6166	-0.3216	0.4347	1.2605	1.2434	0.2129	0.183	2.4443	-1.093	-2.4894	1.0856	-0.0922	0.1556	0.1751	0.2346	1.1375	-0.2197	-1.4422	-0.0758	-2.0444	-1.374	1.4193	0.4685	-3.3356	-2.7217	0.7647	0.4424	1.0067	1.1372	0.2345	-1.8946	0.7764	1.2382	-0.7596	-0.7085
MAP3K1	S1049s
MAP3K1	S1455s										-0.8332	1.1625	2.7994	0.3789	-4.0398	-0.8632	2.1049	-0.419	-3.2582	-0.7156	-0.465	-1.7997	-1.2902	0.033	1.9036	6.061	-3.1205	-0.2759										1.6682	1.6522	-0.8417	-1.4283	-1.7011	-1.0036	-1.0204	-0.7617	0.5206	0.0792	-1.3388	0.2802
MAP3K1	S21s	0.4766	0.7661	-0.4025	0.849	0.7461	0.1286	1.7219	-1.4198	0.0155	0.3213	1.6272	0.1665	1.4134	2.7585	-0.2596	0.455	1.6217	-0.1333	0.3954	-0.2031	0.9856	-0.5283	0.8605	0.253	1.7764	0.3228	0.5951	-0.2862	-1.2457	-1.2173	0.9899	0.9838	-0.7328	-1.8631	1.4781	-0.6421	-0.6924	1.0985	-0.6531	0.8796	1.0091	1.2872	1.6337	-0.4172	1.352	1.2738	-0.2375	-0.1106
MAP3K1	S250s											1.9021	-2.3023	-0.104	1.2191		1.1708	0.2818	-2.7639	-2.0341	-2.0591	0.5539	-0.6096	1.6808	2.7215	3.3894	0.5438	2.1395	-0.5321	0.4371	-2.681	0.88	1.0421	0.2965	-0.4692	0.4236	0.3262									0.0407	-0.3228	0.2253	-0.195
MAP3K1	S266s										-1.0408	0.1897	-1.3369	0.1603	2.0101	-0.9424	-0.2036	1.3417	-1.8739	0.6643	-2.5356	1.0773	-1.609	0.9612	0.6748	2.9135	-0.3855	-0.308																		0.1959	-3.7573	-0.9383	-1.7417
MAP3K1	S275s	0.5949	0.5945	0.0993	0.1275	0.5465	0.3193	1.2373	-0.6092	-0.3265	0.2373	0.7717	0.0251	0.9405	1.5212	0.1794	0.4084	1.0601	-0.2455	0.044	0.1142	0.8851	-0.2295	0.686	0.6363	1.6134	-0.535	0.3453	0.2283	0.7752	-0.5629	1.248	0.5512	0.0796	0.153	1.7692	0.7245	-1.0248	-0.5359	0.3628	1.0838	1.2692	0.5648	1.0613	0.0376	0.461	0.7684	-0.7315	0.1352
MAP3K1	S275s T285t	0.1391	0.233	-0.0355	-0.0994	0.4351	-1.1794	0.2099	-0.8966	-0.5427
MAP3K1	S292s	0.341	-0.9222	-0.844	-0.1859	0.189	-0.5274	0.4049	-1.1602	0.3974	0.3312	0.4775	0.1031	0.7347	1.5212	-0.7839	0.582	0.005	0.2973	1.464	-0.3624	0.1355	0.3631	0.704	1.4909	2.6513	0.4824	0.6833	-0.1972	-1.187	-0.2981	0.457	-0.0902	0.0284	-0.0254	-0.576	-0.6936	0.2487	1.2548	0.4093	0.2078	0.7559	0.6886	0.9125	0.6814	-0.6024	-0.1467	-0.1867	-0.529
MAP3K1	S35s	0.5618	-0.5365	-3.4187	0.5747	1.3248	0.4692	0.8109	-1.3901	0.4587	0.4483	-0.0579	1.2635	1.0605	2.0025	0.789	0.1526	0.285	0.1897
MAP3K1	S507s
MAP3K1	S531s																																					-2.9466	-0.0447	-1.7696	-0.1677	-0.1116	-0.0881	-0.5655	-1.4193
MAP3K1	S923s	-0.0045	0.4773	0.1028	-0.1696	0.8608	-0.1031	0.8546	-2.1353	-0.0934	0.0628	1.2911	0.9564	1.3577	1.7763	-0.4745	1.1242	1.647	0.1275																											0.6571	0.3664	-1.1746	-0.7344
MAP3K1	T1082t
MAP3K1	T1114t	-0.3752	2.0486	0.8866	-1.0755	0.5399	0.222	1.5007	-0.8054	0.0723
MAP3K10	S489s										0.1423	-1.7109	2.6402	0.2946	0.7879	-0.3892	-0.4523	0.0777	-1.9497																			-0.8043	0.7919	0.1792	-0.1321	-0.7344	-0.8159	2.0631	-2.5296	-0.4064	0.3262	0.1432	-0.9876
MAP3K10	S502s	-0.331	-0.2921	-0.1614	-0.6266	-0.1602	-0.3133	0.5388	-0.1573	0.5707
MAP3K10	S589s	-0.424	-0.9485	-0.7909	-1.3236	-0.3781	-0.4787	0.4616	0.788	0.3621	-0.0632	-0.4438	1.5789	-0.3426	1.2965	-0.1057	-0.3503	1.5853	-0.8565																			-0.0792	1.1432	0.0246	-0.0346	0.3949	1.0342	1.8831	-1.3996	-0.0315	0.5597	1.3134	-0.5363
MAP3K10	T558t	0.2227	-0.7304	-0.6525	-1.0184	0.0543	0.113	0.8036	0.5324	0.3759	0.4991	-0.3763	1.7788	0.4504	1.172	0.4979	0.5355	1.0126	0.922																			0.0359	1.4483	0.2571	0.5068	0.2939	0.9009	1.9384	-1.0216
MAP3K11	M1m N17n S21s																			-0.5399	-0.6414	0.3543	0.3117	0.5439	-0.5742	0.4874	0.2736	0.3106	-0.4189	0.2113	0.2183	-0.112	0.5296	0.1171	1.7224	-0.6285	0.6121	-0.5498	-0.3081	-0.5085	0.3658	0.3812	-0.4554	0.9706	-0.6613	1.4367	0.3128	0.5141	1.5131
MAP3K11	S19s	-0.6796	1.7113	-0.977	-0.8192	-0.4995	0.2667	-1.0155	-1.7151	0.494										-0.5021	0.8065	-0.5549	0.4279	1.4164	-1.7222	-2.4745	-0.4019	-0.7609										-0.0321	1.3084	0.2924	-0.0254	0.8962	-0.8975	2.4613	-1.874	-1.211	-0.0644	-1.7211	0.2343
MAP3K11	S35s	0.0744	2.1374	-0.3032	-1.0706	0.0859	0.3933	-0.8539	-2.1631	0.9771
MAP3K11	S507s	-1.1496	1.1478	-1.2873	0.1699	-0.7589	0.7008	-1.1697	-1.5823	-0.1961	-0.8243	-0.3618	-0.2593	-0.0697	-1.1204	-1.7655	-1.5833	0.6994	0.9478										1.7784	-0.4624	0.2128	0.5458	0.3763	-0.5928	-0.123	0.3592	1.2086	-0.9568	-0.2114	0.1817	-1.3756	0.1468	-0.2242	1.3404	0.264
MAP3K11	S524s	-1.5692	1.1801	-1.7306	-1.1457	-0.837	0.1208	-1.094	-2.1987	0.244	-0.0831	0.1993	0.5842	0.6518	0.747	0.5802	0.1991	-0.7291	1.1767										1.0309	-0.4815	0.1605	-0.5286	-0.8848	0.0303	-0.4875	-0.3065	0.45	-0.0518	0.1637	1.0957	0.1999	0.6447	-1.5954	1.3942	-0.1534	-0.1507	0.7722	1.0885	1.581
MAP3K11	S548s	-0.5203	2.1253	-0.4132	-0.2904	-0.3149	-0.362	-0.4624	-0.9224	0.3268	0.0352	0.8746	-0.0643	0.5004	0.0866	0.5558	-0.5597	-0.7306	1.3223	-1.0694	1.1093	-0.3317	0.8313	1.008	-0.189	-0.8783	-0.4572	-0.463	-0.2571	0.1602	-0.809	0.2434	-1.0652	-1.1114	-0.582	-0.0822	1.4412	0.0436	0.9258	0.3552	-1.6141	1.0074	-1.103	0.9833	-0.8404	-1.2001	0.0907	-0.5937	0.4545
MAP3K11	S570s	-0.5928	0.3178	-2.3973	-0.0374	-0.6275	0.4906	-0.1845	-1.2712	1.1841	-0.0455	-0.7783	-0.1813	0.1732	0.5101	0.3577	-0.6527	-0.4902	2.0486	-0.2639	0.9711	0.2567	0.8329	0.5277	-0.7887	-0.3069	0.0341	-0.857										-1.0281	0.3959	0.3301	-0.2493	0.8945	-0.2922	1.6932	-0.3975	-1.0181	1.2126	0.2318	0.5829
MAP3K11	S693s	0.169	0.3784	-1.5125	-0.0243	-0.3465	-0.068	0.5635	0.3798	1.2685																												0.7347	-1.1476	0.3062	0.9362	1.365	0.8941	0.228	1.1598
MAP3K11	S705s	0.1485	3.4501	-1.6136	3.0199	0.9756	4.9245	1.3712	-0.0563	4.5228	0.7609	0.8682	0.9434	1.4377	1.7489	1.5024	0.4818	1.5458	2.4898										0.8221	-0.6805	-3.988	-0.609		-2.3733	-2.7553	0.8721	0.5606	-0.1067	2.4233	1.1347	-0.2441	0.9373		3.2846		-1.7632	0.6669	0.6192	0.4563
MAP3K11	S740s	-0.7174	0.025	-0.0302	0.8473	-0.724	-0.615	-0.3082	-0.851	1.1121	0.1865	-0.185	-0.7225	0.1889	-0.3643	-0.444	-0.8263	0.4178	2.1244	-0.5599	0.1576	-0.6806	-0.2046	-0.3826	-0.908	0.0621	-1.622	0.3667	-0.3558	-0.447	-1.0383	0.3851	-0.8916	0.5726	-0.8428	1.4041	0.3719	-1.1125	1.161	-0.3929	-0.3244	0.6823	0.4057	1.0853	-0.2498	0.505	-0.5143	-0.0652	-0.8262
MAP3K11	S746s
MAP3K11	S748s																												-0.5742	0.048	0.1997	0.256	-0.0848	-0.6066	-0.4936	0.5596	-0.8994
MAP3K11	S758s																																					-0.4423	0.5865	-0.3677	-0.5747	0.3093	-0.5275	0.7382	-0.6357	0.5991	0.0543	-0.5822	-0.861
MAP3K11	S780s																																													0.2806	0.7799	0.9966	0.1132
MAP3K11	S780s S783s										0.0606	-0.7606	-0.5535	0.8919	-0.5359	-1.2336	-0.2214	0.4859	1.0903	-2.342	-0.1952	1.4528	0.1805	1.4937	1.1535	-1.165	-1.1757	-0.6393	0.0342	0.4562	-0.8649	0.715	-0.9296	0.61	0.9125	-0.4687	0.7607
MAP3K11	S789s S793s
MAP3K11	S793s	0.0854	1.0105	0.4078	0.3283	0.0427	1.3275	0.2142	-0.2089	1.0569	-0.2013	-0.7654	-0.6136	-0.597	-0.4994	-0.7443	-0.4147	-0.4253	2.0061										0.4079	-0.0822	-1.3926	0.311	0.059	1.5289	0.7814	0.8745	1.0829	-0.3425	0.3319	0.3376	0.1801	1.2726	-0.4922	1.6833	-0.3148	0.5787	0.8048	0.9704	1.1425
MAP3K11	T708t
MAP3K11	T755t	-1.2364	0.0472	-0.6614	0.3087	-0.9701	1.1426	0.159	-0.7123	0.721	0.73	-0.0194	0.3599	0.799	0.835	1.0329	0.4371	0.3988	1.1692
MAP3K12	S13s
MAP3K12	S533s	1.0776	-1.1868	1.6065	-0.8649	-1.1414	-1.6135	-0.6691	-1.3029	-2.357	-1.3391	1.5162	-2.0764	0.016	2.7934	-1.0034	-0.8174	3.2084	-1.3356										-0.4917	-0.0094	-1.6033	-1.0066	-1.3527	0.1585	-1.1677	-0.588	-1.2482									-1.884	-1.6036	-1.6079	-1.7509
MAP3K12	S569s	1.3946	-0.8475	1.5143	-0.607	-2.8774	-3.9511	-0.672	-2.278	-2.8033										1.195	-3.3227	-1.1877	-1.5841	1.1232	0.396	-0.4343	-2.318	-0.7622
MAP3K12	S588s										-0.9038	1.3844	-1.3206	-0.7856	4.096	0.28	-0.6438	1.4809	-1.0991	0.84	-1.855	-1.1034	1.6812	0.8659	0.739	-2.053	-1.405	-0.8357	2.3641	-0.4215	-0.6971	1.4002	-1.5127	-1.0857	-1.3309	-0.2254	0.3605
MAP3K12	S640s										0.3942	0.2009	-1.3483	-0.0583	1.2996	-0.3114	-0.3485	2.0219	-0.8838
MAP3K13	S567s										0.5864	0.5836	0.4688	0.979	0.5329	1.0421	2.2248	0.1774	1.0221
MAP3K13	S695s
MAP3K13	T565t S567s																																					-0.9403	0.6148	0.5287	-0.2889	-0.0911	2.1524	0.0693	0.4471
MAP3K14	S410s	-0.8121	0.0775	-1.1207	0.4572	-1.0233	-0.7863	-0.5308	-1.7687	-0.2099	-2.7244	-0.7204	-0.2853	-1.3671	-0.9974	-2.9864	-0.9337	0.8054	-0.767										0.3076	-5.1945	-0.6878	2.0094	-2.7318	-1.6516	-5.0078	1.1966	-0.907	-1.141	1.362	-2.7012	-1.4296	0.4565	-0.2119	-1.2428	0.6952	0.2508	0.3434	-2.1265	-0.1693
MAP3K19	S1052s
MAP3K19	S479s M481m
MAP3K19	T888t S897s										-0.5813	-0.4101	0.5045	-1.0385	-0.2793	-0.4227	-0.7154	-0.3462	-1.2492	-1.9799	0.7342	-0.4647	-0.261	1.1124	-0.4201	0.5436	0.7465	1.4889										0.0546	0.71	-1.6174	0.4278	-0.9328	-3.2646	1.0046	-0.494
MAP3K2	S109s	-0.2332	0.7035	-0.0603	-1.3334	-0.0338	1.3859	-0.25	0.2212	-0.17
MAP3K2	S153s	0.3709	-0.0316	-2.9861	0.9028	0.7428	0.7203	0.1648	-0.1831	0.3222	0.1191	-0.2814	1.5057	1.0848	0.2809	1.3484	0.081	1.4113	0.6931	0.3353	1.0237	-0.1971	1.3824	-0.0264	-0.178	0.3563	0.2675	-1.1469	0.8076	-1.6821	-0.0203	1.3664	-1.3676	-1.415	-2.3069	1.3349	0.917	1.0868	0.2456	0.9336	-0.5312	0.9065	0.4383	-0.1872	0.1833	-0.6872	-0.0606	-0.2835	0.3976
MAP3K2	S164s	-0.2016	-0.1992	-0.3298	-1.0592	-0.1186	-0.1946	0.2375	-0.7995	-0.0014	-0.1195	0.6367	0.2396	0.4404	0.2824	0.251	-0.0801	0.5618	0.3246	0.2645	0.3958	1.1674	0.4046	1.1412	0.5244	0.3563	0.55	0.6138	-0.291	-0.4011	0.2388	-0.2431	-0.1037	-0.8057	-0.6095	0.3472	0.0803	0.1511	-0.1518	0.3929	0.1208	0.4599	-0.416	0.8657	-0.5609	0.53	0.799	0.2515	0.9957
MAP3K2	S239s	0.9877	0.5399	1.0834	0.8441	1.1319	0.6716	0.597	1.9772	0.4281										-0.8512	0.0326	-0.6466	1.0421	0.0743	0.4015	-0.0765	0.1631	0.0995	-0.9932	0.4065	-0.3578	0.4929	-1.2266	0.7717	0.4169	0.7981	0.8103	0.5317	-2.3712	0.2534	-0.3165	0.0783	-1.4199	0.5908	-1.4704	0.1944	0.8163	0.734	1.7755
MAP3K2	S248s										-0.0742	0.0546	1.1742	0.1846	0.4236	0.5269	1.0616	0.7785	0.8538										-0.2878	0.2712	0.0058	-0.1818	-1.0869	0.6238	0.9064	1.0009	0.4958	-0.0332	-1.3516	0.0899	-0.1795	-0.3391	-0.6799	0.5072	-0.2006
MAP3K2	S248s Y250y
MAP3K2	S26s																																					0.0941	-1.1759	0.4495	-0.9936	1.312	-0.1766	1.3999	0.3703	-0.1978	0.9713	-1.5144	2.425
MAP3K2	S271s	0.6817	1.4144	1.2022	0.8277	-1.4324	0.876	-1.452	-0.6548	-1.0963
MAP3K2	S314s S315s
MAP3K2	S315s
MAP3K2	S331s	0.128	-0.8354	-0.7944	-0.1369	0.2988	0.4536	0.0163	0.0092	0.0983	0.1766	0.3103	0.3485	0.4547	-0.2262	0.4034	0.1186	-0.0235	0.4793	-0.6436	1.0619	0.0305	0.4146	-0.075	0.1888	0.1221	0.2736	0.4268	0.2073	-0.123	0.3582	0.7996	0.5675	0.2906	-0.1459	0.0848	1.2468	-0.2131	0.0238	0.4042	-0.0623	0.1502	-0.6731	-0.0724	-0.4211	0.4971	0.5176	0.0579	0.3609
MAP3K2	S331s S344s S349s
MAP3K2	S331s T337t	1.128	0.0512	0.2553	-0.1549	1.1219	-0.1459	-0.2107	-0.5319	0.6198	-0.5371	-0.7284	-0.5064	-0.837	-0.5845	-0.6468	-1.3954	-0.7338	-1.0703	0.3541	0.5459	0.4741	1.0869	1.6305	0.5317	0.7647	0.5909	0.2678	-0.4011	-0.0669	-1.0738	-0.4715	-1.076	-0.295	0.4565	-0.3041	0.6311									0.0014	-0.4856	0.0907	0.4453
MAP3K2	S344s S349s																																					0.1643	0.1518	-0.1188	0.8928	0.6122	0.0411	1.4949	-1.7539	1.1073	1.9343	1.635	1.1205
MAP3K2	S349s	0.1722	0.0734	0.9983	0.0394	0.5316	0.8156	1.1107	0.8475	0.4725	0.9023	0.701	-0.4625	1.2448	0.9504	1.3576	0.7037	-0.6563	0.9781	-0.7993	-0.2294	0.2656	0.2984	1.2563	0.5592	-0.6067	0.9471	1.8429										-0.0386	0.7919	0.7085	1.3485	1.7226	0.3268	1.9512	0.4117	-1.175	-0.2443	0.3648	-1.0812
MAP3K2	S514s	0.434	2.2788	0.5178	-0.8715	0.6929	3.0735	0.6945	0.0983	0.2272	-0.2101	0.2186	0.121	-0.1283	-0.876	0.2327	2.64	-1.4915	0.1882	-1.8855	-0.6493	0.0971	0.4727	2.5102	1.412	0.6111	1.3729	0.8115	0.6053	-0.7724	0.0487	0.0826	0.1227	-0.3246	-0.0147	1.3206	0.3223	-0.1418	0.0744	0.1478	0.2091	1.5361	1.9266	1.5756	-1.2263	0.4798	0.0715	-0.5953	0.5022
MAP3K2	S520s	0.5791	0.8691	-0.0479	0.1895	0.1374	1.4035	-0.1438	1.1507	0.4219	-0.4244	-0.1962	0.134	0.0832	-0.6832	-0.4943	2.9066	-1.0723	0.0335																			-0.3096	1.9246	1.0895	0.2328	0.7559	0.441	0.7042	-1.3189	0.0312	0.6669	-0.6511	0.4526
MAP3K2	T263t										-0.2742	-0.1351	-3.1783	-0.7313	0.1078	-1.3479	-0.6241	-0.014	-1.7268	-3.8445	-2.1631	1.0048	0.6553	2.2044	1.5074	0.9858	0.3146	0.4722	-0.7408		0.5838	-0.5794	-0.5716	-1.6595	-5.6712	-0.7932	-0.1389	-2.216	-0.0551	-0.4859	1.5672	0.9886	-0.1929	1.2426	1.1874	1.3002	-1.5079	1.6744	1.7682
MAP3K2	T337t																												-0.7667	-0.6486	-0.1695	0.7002	-0.2556	-1.417	-2.3694	0.519	-0.3486									0.4218	0.2266	-0.0685	0.3866
MAP3K2	T516t
MAP3K3	S162s	1.7653	-0.3184		3.7218	-11.7176			0.1003	-25.2386	1.7375	-0.4036	1.0701	1.5134	0.8623	1.8469	1.203	0.2391	0.8189	0.2338	0.6223	0.8185	0.2104	0.3424	0.7225	-0.6367	0.4108	-0.2252
MAP3K3	S178s	0.8488	-0.2861	-0.5178	0.5094	0.4185	-0.4826	0.6654	0.4333	-0.1716	0.245	0.8698	0.9905	0.1903	0.5557	0.8424	1.5841	0.5365	0.7128	0.2091	0.4735	0.4859	1.98	0.6824	1.8522	0.671	0.5807	0.5991	0.5956	0.4167	-0.2869	0.0149	-0.4807	0.121	0.0768	-0.8504	-0.5525									-0.306	0.6114	0.3664	1.1499
MAP3K3	S197s	0.4861	-0.2558	-1.5214	1.1836	0.0975	-0.9829	-0.4959	0.5601	-0.3848	-0.737	-0.6111	-0.1423	-1.9329	-0.8	-1.0339	-0.3145	-0.0979	-0.9278	0.0345	-0.3466	-0.5623	0.6885	-0.6309	0.0476	0.804	0.9594	-0.4148	0.183	-0.8285	0.7852	0.2053	-0.2109	-1.0128	-0.091	-0.0631	0.2308	-1.5184	0.6445	-0.8065	-1.6786	-1.7901	0.3377	0.0212	0.6519	0.0108	-0.9431	-0.1144	0.1499
MAP3K3	S199s S200s	0.7227	0.6652	0.0035	1.2521	1.1851	1.2088	0.6145	1.3707	1.1688	0.8869	0.5933	-0.0887	0.2446	0.1397	0.1885	0.4228	-1.0755	-0.0423	-0.258	0.1207	0.7165	1.4604	0.7454	-0.2881	-0.0503	0.6564	-0.0795	0.5697	0.6591	1.0294	1.3537	-0.3451	1.6117	0.7997	-0.5737	0.9551	0.5537	1.5034	1.1397	0.0023	1.1905	0.5023	0.0637	-0.3817	0.872	0.443	0.8604	0.1536
MAP3K3	S200s	-0.913	0.132	-0.5426	-0.5238	-1.0632	0.5684	-0.2107	-1.3921	0.3713	0.1556	-0.8281	-2.9459	0.1318	-0.2095	-0.9928	0.2832	-1.0755	-0.5108	0.4815	-0.4505	1.1571	0.9209	0.8623	0.8197	0.45	0.8837	1.4621
MAP3K3	S207s										0.5731	-0.2557	-0.0448	0.7233	0.7834	-0.5309	0.3136	-0.9774	-1.8572																											1.0477	0.4851	-0.9268	-0.0794
MAP3K3	S268s	-0.8278	0.2552	-0.8511	0.498	-1.0798	-0.5469	0.124	-0.5735	-0.7513	0.1732	0.3135	-0.4397	-0.6298	-1.0505	-1.4287	-0.7118	-0.3415	-1.1461										0.8707	-1.372	1.7528	1.6773	-0.5296	-1.5649	-2.2642	1.187	0.046	-1.2222	1.365	-1.1158	-0.4812	-0.914	0.6342	-0.9651	1.1204
MAP3K3	S281s	0.311	0.5278	0.2021	0.7216	0.6696	0.4264	0.8677	0.794	0.4158	0.614	-0.3667	0.342	-0.0426	0.0046	-0.124	0.4084	-0.6832	-0.4304	-1.4775	-0.4532	0.2449	1.1799	-0.1074	0.4657	-0.0053	0.378	-0.2532	0.1037	-0.1523	0.1587	0.3618	-0.8442	0.2433	0.6304	-0.5021	0.4215	0.3091	0.844	0.2911	-0.0254	-0.0585	-0.2432	-0.2594	0.2168	0.7355	0.5444	0.6175	0.8434
MAP3K3	S313s	1.3915	0.4551	0.2252	0.2516	0.5848	-0.4223	0.6028	0.8594	-0.3633																												-1.2584	2.206	1.0832	-0.962	-0.9585	-0.5602	-0.5528	0.1242	0.4955	-2.0535	0.9359	0.4563
MAP3K3	S368s	0.8488	-0.072	0.8157	-0.3165	0.6829	1.3645	0.1575	0.5443	2.0016	0.6405	-0.6545	0.7256	-0.3512	-0.6634	0.7601	-0.0622	-0.7132	0.2473																			0.5274	-0.0834	0.6218	-0.5655	0.6721	-0.7248	-1.0813	-0.6396
MAP3K3	S368s S371s	-0.0045	0.0855	0.1401	-0.4781	0.2721	0.113	0.0018	0.0983	1.2532
MAP3K3	S371s										0.867	0.7557	-0.4414	0.2832	0.7667	-0.377	0.1615	0.0239	-0.5775	0.3848	0.9382	-0.3686	-0.0153	-0.5157	-0.5558	-0.8708	-0.7991	-0.4549
MAP3K3	S386s	-0.4792	-0.0276	-4.0695	1.4692	0.7278	0.8468	0.191	0.2252	1.0691	1.0327	-0.9294	-0.6234	0.3075	0.7348	0.187	1.203	-1.3856	1.2753	0.3105	0.0799	-0.0153	0.999	-0.0714	-0.2972	-0.2301	1.1396	-0.0648	3.7135	-1.4524	0.7702	0.9561	-0.2705	-2.7894	-3.1549	1.3826	1.9692	0.2356	1.1387	-0.1666	0.437	0.1348	0.9417	0.544	0.8862	2.2711	1.3293	0.7521	1.5939
MAP3K3	T325t	0.0507	0.548	-0.2855	0.5698	1.8552	0.8176	1.3596	0.8634	0.3376																			1.238	0.2598	-1.2285	0.7721	-0.6706	0.5134	0.7204	-0.4758	1.2639
MAP3K3	T348t N349n	-0.3578	0.3137	0.5444	0.7527	0.4717	0.3621	0.5446	0.2846	0.7041										-0.9727	0.051	0.1163	0.4594	-0.0948	0.4529	0.3582	0.288	0.2264	0.9774	0.321	-0.2869	1.726	0.1688	1.312	1.3014	-0.8385	1.0123	0.8049	0.5284	0.3213	0.3514	1.1751	0.3145	0.5284	0.9511	-0.6276	-0.3994	-0.912	-0.5528
MAP3K4	C1153c S1155s
MAP3K4	C1157c S1159s																																													-0.2213	0.219	1.0245	-0.8794
MAP3K4	Q212q T216t
MAP3K4	S109s										-2.4096	-0.595	-4.446	-1.7657	-1.21	-2.4194	-0.404	-1.2242	-2.353	-0.4184	-2.5724	-0.7841	-1.9709	-0.3394	0.9352	-1.7008	-1.7858	-0.6366																		0.003	-4.5384	-0.7857	-0.7675
MAP3K4	S1135s																																													1.9104	-0.8608	1.0951	0.1022
MAP3K4	S1248s										-0.8972	1.1078	0.7158	0.1675	0.3674	-1.226	1.5144	-0.1453	-0.6958										-0.6502	-0.1358	-5.295	0.9688	-2.1134	0.3024	-1.2073	-0.4258	1.0161	-0.1154	0.4302	-0.6468	0.1221	0.5129	-1.4621	-0.1914	0.9511	1.7268	0.2515	0.3763	1.3645
MAP3K4	S1278s	1.6974	-0.7849	0.9699	-1.6272	-0.7456	-0.3736	-1.2803	0.9981	-0.5765
MAP3K4	S178s
MAP3K4	S214s	0.7164	-0.1346	-0.1631	-0.8976	1.0803	0.7319	1.1544	1.4342	-0.7329	0.097	0.8618	-0.8347	-0.5055	-0.4326	-0.2261	1.6378	0.3451	-0.2515	-2.2382	-1.2956	-0.2784	-1.096	0.3298	0.9664	0.2888	-0.3671	-0.0448	0.1329	0.6259	0.9194	-0.279	-1.034	1.316	-0.0315	-0.0488	2.6172	-1.3264	-0.0119	-0.3514	0.1498	0.951	-2.1654	-0.771	-0.7479	1.2955	-1.1748	0.6585	0.5517
MAP3K4	S431s	-0.2758	-0.7081	-0.5976	0.6188	-1.1048	0.3018	-0.4217	-0.1276	-0.897	-1.7865	1.148	1.6	-0.9885	-0.7606	-1.2488	-0.3074	0.5491	-1.792	-2.3986	-0.3663	-1.3089	-0.4287	-0.1649	-0.3266	-0.6947	-1.5811	1.3873	-0.2263	0.2151	-0.2068	0.4041	-0.5512	-0.2792	-0.6476	-1.0222	0.1489									0.4704	-0.3247	-0.3885	-0.0116
MAP3K4	S499s	-0.159	-2.3541	-4.2007	-0.0782	-0.5843	0.0312	-0.4523	0.3362	-0.6439	-0.7823	0.4068	0.7646	0.3389	0.126	0.8241	0.378	0.2486	-0.0302	-0.442	0.4446	-0.2282	0.5358	-0.5787	-0.6842	0.1464	-0.0539	-0.6473	-0.8816	-3.5793	0.9362	0.5775	-2.4945	-6.1553	-4.3383	0.6884	1.5479	0.4714	-0.6802	0.3313	0.1722	-0.1937	-0.3656	0.707	0.2345	0.3261	0.6612	-0.5264	0.6563
MAP3K4	S503s
MAP3K4	S66s T77t	-0.2206	0.2148	1.2412	-0.0047	0.2173	1.7713	-0.5308	-1.1047	-0.6823										0.0322	-0.2491	1.2931	1.0305	1.3786	0.3502	0.2851	0.2409	0.3186	-1.7828	0.7484	-0.3746	0.0699	-0.9879	0.5588	0.8073	0.0633	0.5739	-0.0189	-0.2679	0.7751	0.3052	-0.0158	0.1295	0.6376	-1.4035	0.3716	0.0428	-1.1451	-1.294
MAP3K4	S66s T77t S84s										0.4814	-0.5178	1.0149	0.9262	-0.3901	-0.0508	-0.1606	-0.389	-0.438	1.2882	0.047	1.543	0.8329	1.2761	0.0787	1.2799	0.4702	0.0327	-0.0564	1.0827	-0.891	0.9413	0.0454	0.9827	0.7539	0.1277	1.4774	-0.1637	0.6579	2.0814	1.6686	0.9835	0.403	1.2171	-0.0411
MAP3K4	S84s										-0.6487	0.6962	-0.69	0.1632	0.1382	-0.2169	0.5874	-0.7813	0.8614										-0.8428	1.0316	0.7068	0.6494	-0.1281	0.6869	-0.0727	0.4952	-0.0951	-1.967	-0.3826	-2.1229	0.7255	-1.1604	-0.9152	0.9507	-4.5575	1.2453	0.4276	0.4353	-0.3381
MAP3K4	T447t																																													0.0595	0.3434	-1.5455	-0.2226
MAP3K4	T458t
MAP3K4	T458t S461s																			-0.0504	-1.2667	-0.5475		0.0671	0.3465	-5.163	-4.6456	2.1061
MAP3K5	S1004s
MAP3K5	S1029s	-0.26	-0.7263	0.3263	0.4213	0.7178	1.1699	1.166	-1.3762	0.2042																			1.9644	1.5548	-1.2863	0.2328	-1.3378	0.6377	0.0753	-0.5665	-0.1218	-0.3129	-0.0759	1.4452	-0.8816	-0.8593	-0.4908	-0.7285	-0.3817	0.7371	0.1979	1.4036	-0.2317
MAP3K5	S1029s S1033s	0.658	-0.2416	0.3369	0.3674	-0.3781	-0.6812	-0.7186	-0.5696	-0.828	-0.7392	-0.3683	0.893	-1.7386	2.1361	-2.3432	1.6611	0.9494	-1.2568	-3.0532	0.051	-0.8299	-0.5548	-1.1148	0.5262	-1.8544	-1.4132	-0.0114	1.3091	0.2496	-1.8233	1.3283	-1.2808	1.7517	0.3589	-2.2986	1.0962	-1.208	0.8202	-0.4696	-2.4953	-1.2699	-1.7287	-1.7672	0.4747	1.7896	-0.7153	-0.2802	0.6159
MAP3K5	S1033s										-0.4233	-0.529	1.8161	-0.6427	2.1649	0.03	0.5391	2.2165	-0.8444	-2.079	-0.0964	-0.2444	0.3316	-0.8108	-1.4471	-0.9252	-1.3682	0.5911										-0.6321	0.3632	0.7927	-0.8579	0.0304	0.5308	-1.4653	-0.3207	1.2312	0.196	0.5207	-0.984
MAP3K5	S1072s	-0.372	0.5157	0.1525	1.5068	0.5931	0.3096	-1.0315	0.1499	0.2103
MAP3K5	S83s																																													1.101	-5.7043	0.8177	-2.7343
MAP3K5	S958s	0.393	-1.6896	-3.2644	-0.7556	-0.2284	0.2025	-0.0652	-1.1503	-2.0104	-1.4209	-1.6273	0.6557	-2.4002	1.3527	-0.1773	0.3404	-0.7575	-1.5252	-0.7899	-0.3413	-0.4159	0.2138	-1.6203	1.126	-1.742	-1.9332	0.1048										-0.9908	-0.4793	1.0857	-1.1609	-1.6617	-1.3193	-1.9174	-1.1141	2.4437	-0.007	0.9047	1.1755
MAP3K5	S966s										-0.2907	1.0644	1.8373	0.0903	3.261	1.5694	1.942	3.8443	-1.2295										0.8885	-0.3412	-1.1278	0.5035	-1.2686	1.0143	-0.9069	0.4498	0.4615
MAP3K5	S966s S986s																												-0.0403	-0.1217	-2.2055	1.8275	-2.1433	1.6788	-0.123	-1.2465	0.6845
MAP3K5	S986s										0.2108	-1.1594	1.8535	-0.787	2.2848	-0.5858	-1.0983	1.7245	-1.0612										1.6732	0.2215	-1.704	0.4612	-2.2613	-0.2694	0.0631	-0.9578	-0.4496
MAP3K5	S997s	-0.249	-2.35	-0.2305	0.1781	-2.7394	0.0312	-0.8059	-1.838	0.0216																																				2.2382	-0.4377	-0.7266	-0.2336
MAP3K6	C962c S964s	0.8962	-1.4271	-2.5303	-0.0194	-0.9352	-1.1269	-0.8248	-1.511	-1.4951	0.2627	0.5016	0.8507	-0.294	0.3598	0.2967	0.514	1.802	-0.0696																											1.981	-0.7861	-0.0012	-0.1326
MAP3K6	S1144s S1149s
MAP3K6	S1149s										-0.6553	-2.748	-0.7372	-1.8443	-0.9306	-1.8067	-1.9447	0.6488	-2.5577																											-0.0989	-1.8506	-0.9793	-0.4941
MAP3K6	S251s										-1.7059	-0.0724	1.7869	-2.8917	-0.6983	-1.1802	2.3626	1.9381	-0.432	0.1312	-0.3847	-0.0759	0.061	-0.4762	1.3258	-1.1481	-0.9894	0.7394																		1.7143	-0.9565	0.8489	-0.0354
MAP3K6	S914s																																					-1.6061	0.2516	-2.9212	0.1551	-1.8243	1.2845	-1.6552	1.1697
MAP3K6	S992s
MAP3K7	S318s	0.8031	0.3905	1.3724	-0.0374	-0.0621	-0.6948	-0.2936	1.8345	0.6274																																				1.5637	1.6854	1.1624	1.7975
MAP3K7	S331s																																													-0.6291	-0.9354	-0.1144	-0.9032
MAP3K7	S361s
MAP3K7	S367s	0.7716	1.9617	-2.0037	0.6449	-0.245	-0.5585	-0.0361	1.234	-0.762										-0.771	1.2515	-1.164	0.5906	0.7382	0.1814	-0.365	0.2757	-1.2512	-0.7133	-2.1822	0.5465	1.1464	-1.0964	-2.2925	-2.6104	-0.5808	-0.1294	1.3215	0.6907	-0.457	-0.8869	0.2015	-0.2704	-0.2127	0.4058	-0.4942	0.397	-0.2835	0.2472
MAP3K7	S371s	0.8378	-1.0091	-0.9912	-0.4814	0.061	-0.9186	-0.3111	1.5015	-0.0642	0.023	-0.5644	-1.8033	-0.1569	-0.2429	-0.3953	-0.3485	-1.1799	-0.4486	-0.416	1.1462	-0.4825	-0.2378	0.0366	-0.134	-0.9402	0.4579	-1.7508	-0.6599	-0.5848	0.897	0.0107	-0.7262	0.6968	1.1093	0.2303	0.3452	0.4023	-1.7683	0.3791	-0.6656	-0.2604	-0.567	-0.2084	0.8527
MAP3K7	S374s	-0.637	-0.7445	-1.3654	-0.7768	-0.3498	0.5587	-0.0637	0.5086	0.3146	1.257	0.0771	0.6801	0.8076	0.5648	1.5771	0.0076	-0.3668	0.2336	0.2739	0.6986	0.4149	0.5043	-0.1559	-0.4843	-0.0109	0.3739	-0.475	0.3028	0.677	-0.0446	0.2053	-0.0563	0.3892	0.4992	0.1301	0.45	0.7796	-0.5314	-0.1515	-0.2704	0.2734	-0.367	0.0934	-0.2951	-0.6495	1.2451	0.4747	0.6802
MAP3K7	S378s
MAP3K7	S389s	0.5413	0.128	-2.1775	0.485	0.4085	-0.1576	0.4631	0.8316	0.3452	0.4616	0.2508	0.2185	0.6118	0.0835	0.7052	-0.54	0.1489	0.3671	0.6584	0.1602	0.3233	0.4113	1.0674	0.2456	1.1881	0.4517	0.4495	-0.1438	-0.4049	-0.4137	-0.1944	-0.5621	-0.9102	-0.704	-0.3208	0.7264	1.044	0.5522	0.2521	0.3382	0.0065	0.6492	-0.8787	0.1597	-0.2338	0.845	0.2844	0.0563
MAP3K7	S417s	-0.4146	0.5521	-1.7395	0.4458	0.475	0.6113	0.5213	1.6165	-1.8079		-1.6675	0.095	-0.0426	2.1209	0.9445	-0.2519	-0.2497	-0.1257	-0.0091	0.126	0.8363	0.6271	1.2941	-1.0602	0.3862	1.2296	-0.658	-0.2247	0.7931	-1.6741	0.6981	-0.8374	0.7027	1.6583	-4.0092	0.9647	-0.925	-0.0476	-1.2968	-1.2149	2.1743	0.9322	2.0688	-2.6458	0.0516	1.0862	-0.4049	0.2985
MAP3K7	S439s	-0.3089	-1.0333	-5.4543	0.6841	-0.2666	-0.5177	0.3976	0.572	-1.0105	0.2307	-0.5773	-0.1228	-0.2269	-0.0941	-0.8449	-0.6635	-0.2149	-0.6655	0.2999	-0.4505	-0.3065	-0.1349	-0.818	-0.5008	0.5755	0.2634	-0.5364	-0.6357	-3.2297	1.3837	-0.0887	0.2434	-2.1387	-3.1015	-0.1299	-0.0836	-0.3173	0.323	-0.2998	-0.2454	0.0476	1.2858	0.6659	0.8369	0.6728	0.3606	0.4682	0.7609
MAP3K7	S439s T444t																			0.2008	-0.311	0.3159	0.7217	0.1319	-0.2826	0.7778	0.679	0.4068	-0.0564	-0.8745	1.3781	0.2835	-0.5811	-0.7545	0.4077	-0.3995	-0.0455	0.5241	0.9035	0.6557	1.1523	1.8612	1.1063	1.6663	0.9314	-0.5617	0.5214	0.3057	0.6948
MAP3K7	S459s																																					-4.5053	2.6733	-1.5005	1.9137	-1.3503	2.2884	1.2384	3.418	-0.8566	-0.6349	0.9031	-0.9326
MAP3K7	S472s																																													-0.6119	0.2649	0.1317	0.6508
MAP3K7	T448t
MAP3K8	S141s	0.2842	-1.0636	-0.4362	-0.5254	0.4916	-0.7396	-0.0666	-0.9263	1.1535	0.9609	-0.484	0.485	0.106	-2.0267	0.4735	0.1168	1.3179	-0.0393	-1.8136	-0.1846	0.1577	0.8031	0.8335	-0.7319	0.5624	0.3985	-0.9225	-0.6389	-0.2825	-0.6114	0.4062	0.5255	1.3041	2.549	-0.4973	0.4176									0.5316	0.4851	0.803	0.6031
MAP3K8	S400s
MAP3K8	S431s	-0.708	-0.1608	-0.7625	0.8375	0.1873	-0.87	-0.4144	-0.6726	1.1351
MAP3K8	T429t T432t
MAP3K9	S533s																																													0.563	-0.1276	-0.2064	1.2251
MAP3K9	S548s																																					-0.8986	-0.3558	-0.2168	-0.5708	-0.3237	-0.1208	-0.1574	-0.175	0.3183	-0.0491	0.3549	-0.3675
MAP3K9	S548s S552s																																					-1.7389	-0.8083	-1.9204	-1.2597	0.5848	-1.5192	2.2558	0.7149
MAP3K9	S707s	-0.312	-0.896	0.2075	-0.0015	-0.9401	0.3388	-0.2252	-0.1316	-0.4952
MAP3K9	S931s	-0.1338	-0.8434	-1.8831	0.4376	-0.694	0.8312	-0.3882	1.1448	-0.0382																																				0.2304	-0.8474	-0.7479	0.0728
MAP4K1	S171s	-0.2474	0.1885	-1.4522	0.8571	0.9373	0.874	-0.5963	-0.6984	0.5768																																				-0.4252	-0.3056	-1.2157	-0.3565
MAP4K1	S376s S377s	-0.0124	1.0368	1.4026	0.5976	1.4911	0.7884	-0.7069	0.8812	-0.8418
MAP4K1	S413s
MAP4K1	S421s																																													0.6665	0.3664	1.0754	0.3958
MAP4K1	S586s	0.9955	0.443	-0.2784	0.7674	-0.5726	-0.5838	-2.9641	-0.1593	-1.4568																																				1.3504	-1.1996	0.4829	0.7297
MAP4K1	Y381y T388t T393t	0.4703	-0.5001	-0.993	0.6776	0.2888	0.4458	0.3176	0.1241	-0.6286	-0.2046	-2.1241	1.3513	0.3346	0.2004	-0.4105	-0.4559	2.2007	1.6301
MAP4K2	S170s	-0.3294	-0.7526	-1.009	0.5617	0.8592	1.3022	-0.0419	-0.1732	0.1796
MAP4K2	S298s	0.1643	-0.902	-4.3425	0.9844	0.495	1.0901	-1.583	-1.0928	0.4618	1.2128	1.3056	-2.3283	1.6835	1.5455	1.8819	1.942	1.2468	0.4505																			-0.3326	-0.652	0.4344	0.2789	0.0322	-0.2813	0.289	-0.8149	-0.146	-0.2118	-0.0898	-1.1491
MAP4K2	S328s	0.6485	0.0573	0.3724	-0.243	0.3636	0.695	0.5664	-0.4962	0.9618	-0.526	-0.0306	-0.1001	-0.8627	-0.586	-0.5431	-0.1123	0.7295	-0.0256	-1.1685	0.517	0.8481	0.4727	1.0638	0.6216	0.641	0.5029	0.0688	-1.7278	-2.3749	0.3321	-1.8758	0.1675	-0.1708	-2.9703	2.2988	-0.5792	-0.5882	0.2441	0.0019	-0.5615	0.2563	-1.0404	0.595	0.0514	0.5959	0.9407	0.2893	1.0012
MAP4K2	S367s
MAP4K2	S394s	-0.2348	-0.0518	0.5231	0.1046	-0.27	0.0857	0.0251	-0.8867	0.905	-0.0344	0.4486	-0.1699	1.8478	0.0106	2.1349	-0.2716	1.2072	0.784	-0.7474	0.5894	0.0232	0.149	-0.1272	0.6198	-0.0821	-0.578	-0.6526	-0.8654	0.3835	-0.5032	-0.351	-0.9106	0.9532	-0.0483	0.4928	0.4748	-0.7023	0.0253	-0.4042	0.1287	1.1357	-2.3463	0.3967	-0.2735	-0.6291	0.5502	-0.9662	-0.6078
MAP4K2	T427t	-0.2884	-0.7708	-2.8531	1.7516	-1.4124	0.7553	1.1587	0.2549	2.3758	-0.1272	-0.3715	-0.022	0.5318	0.1382	1.0756	0.582	1.5505	-0.6958
MAP4K2	Y820y										-0.9558	-0.3892	-0.5795	-0.0897	0.0744	0.6595	0.0058	0.2707	-0.1439
MAP4K3	S329s	-0.637	-1.3726	-2.6261	-0.0537	1.4661	0.3894	-0.5163	-0.2128	0.3667	0.6759	0.1334	-0.0838	0.7804	1.1705	0.4171	-0.4165	-0.0947	-0.5548	-1.4822	0.026	0.477	0.1656	0.8101	-0.1909	0.0322	-0.4244	-0.0208	2.4061	-1.7178	0.1736	0.5035	-2.0918	1.314	0.1378	1.2133	0.959	1.6254	-0.6624	1.8023	2.1139	1.3	0.1921	1.7924	0.3329	-2.193	4.2718	0.0119	0.3939
MAP4K3	S398s
MAP4K3	S533s N534n										-0.3371	0.2974	1.4732	-0.1297	-0.8926	0.1169	-0.3306	-1.1435	-1.2341																											1.0806	-1.1901	-0.9301	0.8068
MAP4K3	S661s	0.6028	2.9069	-0.5568	-0.8045	-2.2006	1.7071	-1.5306	1.0655	1.6136																												-0.5268	2.0377	0.3125	-0.8237	1.5994	-0.3752	1.4651	0.2798	-1.1687	-0.0472	-2.3645	0.7517
MAP4K3	S893s	1.2937	0.9863	-0.3777	-0.5989	0.7744	-0.1829	1.4381	2.0862	-0.4844																																				1.6531	-1.0446	-4.2272	0.1518
MAP4K3	T145t	0.4703	1.988	1.8601	-1.6941	-0.2201	-2.3629	1.5938	-1.2474	-1.147	-0.0499	3.621	-0.1472	-1.8958	-1.3026	-1.6924	1.4124	0.1014	0.9645										-3.7988	-2.0725	-1.7319	-1.9816	-2.8064	-1.1291	-4.9987	-6.5023	4.6471	-1.6555	5.0981		-0.3455	3.023	-2.6415	-2.0066	-2.3032	5.0114	2.6369	0.5404	6.6248
MAP4K4	S324s S326s	-0.7695	-0.6637	-2.6899	-1.3154	-0.3232	-1.9405	-1.3647	-0.6508	0.3744	1.1156	0.3505	-1.124	1.1448	-0.0683	1.8865	1.4517	0.0967	1.1131	-1.1791	0.3643	-0.2252	1.0952	0.4593	-2.2523	0.5361	-0.8625	0.5591	-1.3767	-0.8668	0.2631	-0.0972	-1.4517	-2.6652	-1.7304	-1.6568	-0.0074	-0.677	-1.7073	0.7286	2.0441	0.6293	-2.2538	0.3442	-0.3246	0.1112	0.644	1.7663	2.1736
MAP4K4	S326s
MAP4K4	S505s																																													0.3983	-0.6483	3.8769	-0.4079
MAP4K4	S519s	1.1375	0.6328	0.3369	0.387	0.8292	1.4463	0.2113	0.2272	-0.7268	-0.0146	1.1094	-0.3081	-0.6427	-0.3127	-0.0554	1.3282	-0.9015	-0.112	-0.4372	0.0878	-0.4632	1.6563	0.7094	0.1283	0.197	0.333	-0.2652										-0.5816	-0.323	0.9474	-1.618	0.0476	-1.5097	0.0948	1.9532	-1.0291	0.0179	0.0923	0.948
MAP4K4	S523s	-0.2663	-1.1726	-0.2819	-1.4983	-0.4845	-1.1191	-0.3868	-0.7638	0.1244	0.793	2.3539	1.6991	-0.4698	-0.9959	0.8881	1.5072	0.1473	0.0866																			0.0272	-0.0313	0.3087	-0.5088	-0.1013	-0.0011	-0.1659	2.2721	1.3002	-1.661	-0.2638	-0.1822
MAP4K4	S544s S546s	-1.5518	-0.387	-2.6101	-3.8406	-1.5405	-0.107	-0.0142	-0.6568	2.3052																												-2.3893	0.0446	-1.796	-0.9146	0.2323	0.0057	0.7736	-1.6929
MAP4K4	S549s																																					-2.7765	3.3461	-2.1757	1.2642	0.2683	0.9934	-0.1985	1.8213
MAP4K4	S558s	0.74	-0.3042	-0.5887	0.1944	0.0626	-0.9517	-0.5367	-0.0999	0.7517	-0.4576	0.0353	-1.4019	-0.8713	-1.0809	-0.7748	-0.6133	-1.9899	2.1881	-0.9951	0.0997	-1.3385	1.1616	-0.1397	-0.4274	-1.1762	-0.5821	-1.8243	-0.4205	-0.8043	3.1027	-1.4507	-1.2401	-0.2536	-0.3228	-0.4043	0.2614	2.3131	-0.5165	0.447	-0.8869	-0.0243	-0.9683	-1.0161	2.1245	-1.2518	-0.1448	0.327	0.5132
MAP4K4	S558s S563s										-0.1924	-2.9313	-0.8168	1.212	-0.2566	0.5376	-0.0031	-1.0391	1.8969																			0.3376	-0.0893	0.4759	-1.0055	-0.512	-0.6581	-0.6888	1.5693
MAP4K4	S563s	-0.1843	-0.9202	-0.9079	-0.1778	-0.0189	-1.4986	1.2009	-0.4071	-0.3725	-0.009	-0.1785	0.1519	-0.2226	-1.0703	-0.2428	0.2689	-1.4821	5.6162																											0.2101	-0.8723	-0.103	0.0086
MAP4K4	S577s																			-0.0929	-0.6598	-0.5889	2.5046	1.0548	-0.8566	-2.3078	-3.0713	0.5417
MAP4K4	S600s	0.8331	0.1885	-5.3408	0.6759	0.8874	-0.0583	1.2228	0.8852	1.1059	0.3489	1.9889	-0.5844	1.1191	0.8988	1.3332	1.6808	1.0585	1.057	-0.7981	0.2945	-0.1912	1.4256	0.9936	0.0971	-0.3069	-0.144	1.1856	0.1215	-3.134	1.0425	-0.8099	-1.1018	-2.1919	-2.5357	-0.4019	1.4831	-1.1707	0.3349	0.5061	0.1999	-0.2468	-1.0581	-0.0469	1.1637	0.6461	1.6031	0.9113	0.9939
MAP4K4	S600s S608s
MAP4K4	S608s	0.8457	-0.2578	-1.4895	-0.7621	0.3952	-0.9011	-0.1132	-0.1534	-0.2375	0.1865	0.627	-1.1256	-0.6341	-3.639	-0.5644	1.4661	-2.2335	1.1252	0.0451	2.3545	-2.1324	0.9259	0.1715	1.2727	-0.5261	-0.7847	-0.0234	0.0293	-2.898	1.4004	-2.1021	-3.4261	-1.49	-4.8431	0.5309	1.1477	-0.3392	0.4138	1.3723	1.0416	0.5352	-0.9724	-1.1068	2.2584	1.3755	-0.0089	-0.2572	1.0233
MAP4K4	S608s S625s	0.6438	0.0411	0.1809	0.2352	1.2998	0.9889	-1.6092	1.6482	0.4373	0.3931	0.6029	-0.2691	0.176	-0.2125	0.187	0.5373	-0.2402	-0.0347	0.6101	0.7473	1.4409	1.7244	1.8715	1.8394	0.7872	1.594	1.2096
MAP4K4	S625s	1.3552	0.2491	-1.5994	0.2009	1.4861	0.5918	0.1429	1.125	1.0246	0.1434	0.1511	0.238	-0.074	-0.8137	0.4232	-0.0568	-1.5042	0.27	-1.9822	0.9711	0.1074	1.6397	1.1267	0.4474	-0.4381	1.2092	-1.3193	-1.2327	-0.0273	-1.0626	0.1693	-0.996	0.5962	0.1332	0.08	0.6864	-0.1462	1.0122	0.8908	0.5437	0.7644	-0.2065	-0.5669	1.8567	-0.9648	2.2999	-0.1243	1.6324
MAP4K4	S653s	0.4435	0.4107	-0.2128	-0.8535	-0.3398	-1.6933	-0.4566	0.4868	0.5385										0.6502	-0.2886	0.1163	0.4329	1.1412	0.9444	0.8584	-0.4019	0.3172
MAP4K4	S656s	1.3126	-0.3729	-0.4486	0.134	1.3497	0.3718	-0.4013	1.6522	0.5262										-0.2827	-0.2926	-0.5327	-0.7258	-1.0662	-0.5778	-2.2403	-1.1757	1.5129	0.67	-0.7277	0.4663	0.7065	-1.5263	0.0106	0.0143	0.6216	1.018
MAP4K4	S662s	1.0381	-1.4291	-2.0693	0.0394	0.653	-1.3449	1.1587	0.6751	0.9848	0.6924	0.6592	-2.1121	0.3832	-0.5784	-1.1848	0.6321	0.0935	0.2382	0.044	-0.2649	0.5347	2.1925	1.9201	1.2286	0.9445	0.0403	-0.5712
MAP4K4	S680s																																						-5.0758	2.9741	1.6278	-3.448	-1.2852	-3.6022	-7.2428
MAP4K4	S685s										0.7897	-0.021	-0.4576	0.8319	-1.421	2.2081	1.3587	-2.3205	1.4663	-1.0222	3.2746	-0.5564	1.1102	0.7508	-0.3596	-0.2151	-1.1143	-0.7034	-0.77	-1.1947	-3.4883	-1.2752	-3.4533	-2.959	-2.8804	-2.0552	0.9361	0.105	-0.4808	1.4729	1.0614	-0.1201	-2.1273	-0.5357	-0.5747	0.9222	1.27	-0.1867	1.4324
MAP4K4	S771s	0.0697	0.0674	0.2021	1.0693	-0.985	-1.2047	-0.5323	-0.0107	-1.949	-0.8972	1.0306	-1.5547	-1.3085	-2.7266	-2.9696	0.1526	-1.8854	0.7219	-0.8347	-1.1298	-1.7672	0.9658	-1.077	-0.3046	-0.2489	-0.8564	0.1396	-0.8217	-1.4358	2.562	-1.0045	-0.4712	-0.999	-0.643	0.2399	-0.2819	0.0118	-0.3438	-0.2772	-1.1635	-0.5188	-1.0145	-1.2797	1.5634	1.1606	-0.991	-0.7053	0.104
MAP4K4	S775s N776n	0.9687	-0.4315	-0.0142	0.183	0.1208	-0.543	0.6727	0.6453	0.5676	1.5552	0.0739	-0.5698	-0.0297	-0.7059	-0.5843	-0.404	-1.2669	1.3087	-0.8194	0.1681	-1.5026	0.4146	-0.5895	0.2053	-0.5917	-0.9628	0.372	-0.6163	-0.7226	1.352	-1.2202	-0.8577	0.0796	-1.154	0.4784	0.4844	0.3749	-0.9169	0.2144	-0.5589	-0.7703	-0.7084	-0.6845	1.9375	0.6367	-0.7134	0.4665	-0.2739
MAP4K4	S775s T779t																																					-1.5206	-0.5686		-1.7168	-0.4555	-0.0596	-1.9882	4.4319
MAP4K4	S815s	0.3757	-0.1487	0.422	1.1607	-0.2184	-0.3853	0.5635	0.8237	-1.0365	-0.3471	1.304	-0.8282	-0.9299	-0.9594	-0.5614	1.7273	-0.7654	1.6559	-0.6955	0.0181	-0.0537	1.3642	1.2005	1.0746	0.8977	0.1631	0.1008										-0.6518	-1.2355	0.4759	-0.3244	-0.3956	-1.507	0.6191	2.2013	1.6625	0.2285	-0.0094	0.9425
MAP4K4	S818s																																													-2.8361	-1.1652	0.8046	-0.3235
MAP4K4	S822s
MAP4K4	S876s	-0.3231	-0.9909	-0.8547	-0.3834	0.1142	0.1286	0.597	-0.7519	-0.9905	0.139	0.5531	0.7174	-0.4369	-0.0486	0.1169	1.0312	-0.0172	0.3762	-0.8783	0.9053	-0.7279	1.4106	1.5567	0.5409	0.0284	0.1119	0.1529	-0.1956	-0.8885	1.9934	-1.6432	-1.6442	-0.5652	-0.9664	-0.2802	0.45	0.0765	-1.3143	0.8958	-1.0871	-0.4931	-0.7846	-0.1291	3.0656	1.5276	1.8884	0.7193	2.0984
MAP4K4	S876s T880t																																													0.2681	0.3778	0.1892	1.0545
MAP4K4	S886s	0.4908	0.027	0.1028	0.7706	0.6912	0.44	0.7993	0.0884	-1.8877	-0.3128	1.3023	0.3729	-1.4286	-0.3886	0.4994	1.0276	-0.8256	0.267	-1.7157	0.8776	-0.9822	1.5982	0.3964	0.4327	-1.4629	0.3105	0.2865	-0.5111	-0.1791	-0.1396	0.218	-0.1634	-1.1606	-0.5454	-0.0393	0.1699	0.6645	-0.8991	-0.0081	-1.2413	-0.3426	-0.6296	-0.1106	0.8645	-0.0644	0.5482	-0.4296	1.1077
MAP4K4	S888s S889s										-1.6495	0.4341	-1.1614	-2.5045	-2.1117	-1.3342	2.1639	-1.6402	2.3457	-2.5366	0.0852	-0.929	1.6082	0.2165	1.0728	-0.0559	0.5746	-0.0274										-0.2909	-2.1777	1.5483	-1.3927	-1.5197	-1.4866	0.7764	1.276	-0.3044	-1.6342	-0.615	3.0525
MAP4K4	S902s										1.3984	0.1141	-2.0179	0.2575	0.3674	-0.0477	-0.0479	-0.6072	0.5596
MAP4K4	S934s	0.9656	-0.2073	-1.9204	0.64	0.9955	0.6911	-0.5905	0.4194	0.4541	0.0838	0.5531	-0.638	-0.3026	-0.4539	0.0163	-0.1266	-1.2337	0.1533	-0.7474	1.6108	-0.6717	2.3004	1.4542	0.0219	0.2738	0.986	-1.0975	0.7396	-2.0623	1.1301	0.7594	-1.8151	-0.7446	-1.4178	0.884	0.4882	0.2027	0.5999	0.2219	-1.4072	-0.5599	-0.2609	-1.0487	1.6796	-1.0589	1.203	-0.8464	1.2453
MAP4K4	T181t	2.2795	-0.7061	0.2606	-2.3634	2.6984	-0.4593	0.5548	0.14	0.3176	0.4582	0.061	0.8312	-0.0469	0.3234	1.9032	1.4553	-0.7686	1.0539	-1.2251	1.004	0.7357	1.8788	2.4724	0.5446	-0.6685	1.8008	-1.1737	0.7315	-0.553	-1.3665	-0.7718	-0.8306	-0.7387	0.9034	0.9986	1.7099	0.1566	-0.5061	2.0022	0.0945	0.1091	-0.1983	0.989	-0.8011	1.3253	0.1309	2.2882	0.8398
MAP4K4	T187t M195m	1.4293	-0.9646	-3.2432	0.5698	1.4312	0.3388	1.0801	0.3243	-1.8417	0.2086	0.3794	-2.221	-0.5927	0.6225	-0.0264	0.5892	-0.245	1.1403	-0.8241	0.8368	2.4802	1.5932	0.6788	1.9164	1.4522	0.5234	0.5564																		0.1583	-0.319	-0.4378	0.2637
MAP4K4	T779t	0.0523	0.8388	-0.1933	0.3625	0.1374	-0.2782	-0.0375	1.3588	-1.1102	-0.4763	1.3297	-0.0936	-1.2156	-1.0111	-0.4989	1.4857	-1.5991	0.9417																											0.9049	0.3817	-0.167	1.0251
MAP4K4	T798t										0.2075	0.5273	0.3128	-0.0612	-0.1989	0.4309	0.557	-0.5724	0.4004	0.0322	0.2458	0.925	1.2679	0.8173	0.3062	-0.5467	0.0096	-0.1036										-0.4237	0	-0.2131	-0.061	-0.5701	1.6137	-0.0185	0.4609	0.4202	0.3664	0.35	0.8912
MAP4K4	T819t	1.6643	0.7056	-0.0762	0.0442	0.3736	-1.814	-1.2468	1.0378	-1.9306	0.0738	1.193	-1.3076	-0.3112	-1.1082	-0.726	0.4764	-1.4789	-0.1136	-0.9951	-0.8191	0.3735	1.8721	2.0694	2.0191	-2.6188	0.1283	-0.8851	0.1588	-0.7354	1.6876	-1.0002	-0.36	-0.0387	-0.3411	-0.1657	1.0104
MAP4K4	T880t	1.9404	0.5561	0.8139	-0.9923	2.6235	-1.3391	-0.6924	2.217	-1.055																			0.1927	-1.0467	0.5894	-1.9816	-1.1222	-1.3105	-0.3472	-0.4758	1.6604	-0.4094	-1.9127	1.229	-0.6511	-0.4931	-0.9751	-1.0133	1.1775
MAP4K4	T891t	1.0444	-0.3911	-0.9256	0.2368	1.5127	1.5027	1.4542	0.5661	-0.9568	-0.7614	0.5273	-0.9793	-0.5555	-1.1659	0.1824	1.3694	-1.2195	1.8469	0.3612	0.2668	0.7742	0.9591	0.8101	0.6381	0.1015	0.8837	-0.1356	-0.1228	-0.1702	0.9082	-0.3361	-1.2998	-0.3305	-0.1642	0.5572	0.3262	1.0429	-3.5426	1.5886	-0.8527	-0.4384	-0.9057	0.425	2.3607	-0.3374	0.3893	-0.0701	0.7994
MAP4K4	T910t S911s
MAP4K4	T949t	-0.5345	0.2128	0.6029	-0.3981	-0.7389	-1.4208	0.5824	0.2965	1.2792																			-1.7375	-0.2927	0.7404	-2.1994	-1.0516	-2.4739	-1.2409	-1.8214	-0.2857									1.8508	0.0007	-0.0406	1.4324
MAP4K5	S174s	1.8426	-1.0878	0.9167	-0.0765	2.7865	0.0468	2.8556	1.3905	0.0953	-0.6233	2.0758	2.0242	0.4561	0.5769	-0.5766	2.6382	0.2011	-1.0551	-4.8977	-0.5703	-1.989	2.6772	1.2653	1.8155	-0.202	0.9451	-2.356	1.6036	0.1641	2.0773	-0.5138	-1.8287	-0.5297	-0.9221	1.0319	0.1851									-1.2754	0.7512	0.1202	1.2801
MAP4K5	S335s	1.7353	-1.5422	1.1118	-2.5364	1.5792	-0.8894	0.3831	1.1983	1.0277	0.7852	1.3377	0.997	0.4961	-0.4676	-0.1026	1.874	0.652	0.6916	-1.1614	-0.3229	-0.2297	1.409	1.0728	1.3185	-0.9739	0.9758	-1.863	0.4241	1.5216	0.0244	-0.3763	-1.5263	1.1681	2.5505	0.3806	1.7023	1.8294	-1.8934	1.4905	1.0838	0.3778	-1.7532	0.3201	0.4196	-0.0425	1.2738	1.5218	2.2874
MAP4K5	S400s	0.882	0.4874	0.367	-1.2844	1.0504	0.619	-0.5323	-0.195	0.5047										0.1926	0.4169	-0.1528	-0.3108	0.1733	-0.1212	0.0041	0.2593	0.5644	0.8399	0.3083	0.9213	1.2141	-0.5512	0.681	0.9583	0.7767	0.7054	1.1373	-0.9199	0.7802	0.1406	-0.0089	-1.3193	-0.258	0.325
MAP4K5	S421s	1.6896	-0.5082	-0.3812	0.0655	1.6773	-0.1576	1.492	0.3064	-0.2759	-1.0585	1.9343	0.199	-0.6856	-0.5769	-0.9394	0.9918	-0.3178	0.0047																											0.4265	0.4391	0.6996	2.392
MAP4K5	S433s S434s	1.2684	0.0896	0.0851	-0.594	1.1834	-0.1517	1.0365	0.3262	-0.0535										0.3765	0.7091	-0.518	1.5932	0.9091	1.0196	0.5605	1.6493	-0.8517	0.6312	-0.0554	1.3426	-1.1335	-0.8143	0.2965	-0.6736	0.1397	0.5053	0.9804	-0.649	0.4495	-1.95	-2.6079	0.0792	-2.5494	0.2187	-1.0495	0.374	-0.5641	1.4856
MAP4K5	S436s	0.4072	0.2915	-0.6135	-0.5058	1.0886	-0.0135	0.4878	0.4016	0.6351	0.4373	0.894	-0.0919	0.7476	0.1276	0.7875	0.421	0.4147	0.2973	0.531	0.3406	0.2937	0.7184	0.9486	0.4474	-0.1046	0.8386	-0.336	0.683	-0.0796	0.4234	0.7108	-2.3914	0.4957	0.3742	0.6025	0.6178	-0.2273	-0.8008	0.6695	1.0126	-0.0466	-0.2636	0.228	-0.7715	-0.1727	0.2017	0.6815	0.7114
MAP4K5	S436s N448n
MAP4K5	S845s										-0.4841	1.8683	-1.0135	1.5377	-1.594	1.2295	1.9403	-0.2482	0.9023																			0.24	-0.1697	0.5199	1.6528	-2.5292	-1.8049	0.3641	0.4491	-0.3013	0.9311	-0.4148	0.8967
MAP4K5	T324t																			0.0121	-2.7172	-0.1158	-0.9267	2.1432	2.7655	-2.9916	1.4835	0.4736	-0.1034	-2.2996	-0.0408	-2.2142	-6.0746	0.5509	-1.3461	-5.4907	0.2137	-6.0585	-0.5731	0.193	-0.497	0.7405	-3.8101	-0.088	1.1244	-3.0714	-0.8416	0.7931	2.2452
MAP4K5	T443t N448n										0.15	1.3956	0.485	1.3163	0.085	-0.0828	1.2925	0.3878	-0.0059										0.429	0.4843	0.746	1.1655	-0.9499	0.756	0.1393	0.5309	1.4469	0.1127	-0.5046	0.8154	1.3459	-0.3186	-0.956	-0.1872	0.4944	-0.2684	1.4959	1.4102	1.2288
MAPK1	S360s	0.3709	-1.6594	0.3192	-1.2208	0.3902	1.4735	0.8298	-0.4209	0.5738																			0.759	1.0163	0.8728	0.3428	1.0543	0.8684	0.5587	1.051	0.3624
MAPK1	T185t	-0.148	-0.0457	-0.3724	-1.7088	2.4522	-0.3328	-0.2267	-0.6013	0.6566	2.4567	-0.9214	0.8166	1.1491	-0.4494	3.9518	-0.3503	-1.2558	-1.2189										0.0601	-4.2044	-0.548	1.5589	-2.5244	-2.677	-4.3841	1.187	1.6699									-1.5671	1.0307	1.2165	0.115
MAPK1	T185t Y187y	3.1155	-0.587	-6.2966	-2.8759	1.2233	0.8876	1.2053	1.2518	2.7009	1.2161	-1.5276	2.736	0.3061	-0.8699	1.9032	-0.8048	-2.5246	-0.3986	-0.6224	0.2813	1.7913	0.7234	0.7688	0.9132	-0.2564	1.0659	-0.8718	-0.469	-0.6435	-0.5498	-0.609	-0.7601	0.2394	-0.1992	0.717	0.9742	1.5727	-1.615	3.5675	0.7294	2.1914	-0.6704	-0.3317	-0.4644	-2.1632	1.6222	2.6542	0.3738
MAPK1	Y187y	1.0697	-0.6395	-10.6994	-1.082	-0.1951	1.5494	-0.1438	1.559	1.5783	0.5532	-0.8876	2.5491	0.0103	0.0304	0.5071	0.1973	-0.052	-0.0923	0.0204	0.1339	0.2301	0.4943	-0.7496	1.3405	0.819	0.0587	-2.36																		-2.1898	1.6759	0.2351	-0.6005
MAPK11	T180t Y182y
MAPK11	Y182y
MAPK12	S362s
MAPK12	T183t Y185y
MAPK12	Y185y
MAPK13	S350s	0.4845	0.861	-1.5515	0.01	-0.3598	2.7348	-0.4508	0.1023	0.6305
MAPK13	T265t
MAPK13	T29t
MAPK13	Y182y	0.7747	-3.2548	-4.8461	-2.2458	-1.2777	-0.5488	-1.4608	-1.2315	2.0077	0.234	-1.1835	0.9759	-0.617	-0.583	2.2005	-0.8227	-0.0805	-1.6995																			0.0754	-0.1414	0.1729	0.3395	-0.2125	-0.586	-0.4975	-0.6416	-0.3436	0.0735	0.2072	-0.3748
MAPK14	M279m T281t M289m M297m S299s
MAPK14	S252s										-0.3813	0.7669	-1.5969	-0.7813	-0.8638	0.3546	0.7449	0.2707	-0.203	-1.0305	-3.5557	-1.7288	-0.344	0.1067	3.3708	-0.736	0.552	0.6218																		1.9088	-2.8288	0.8834	0.8618
MAPK14	S28s																												-0.6955	-0.0337	0.5838	0.7996	0.4373	0.7185	0.0082	-0.223	0.6502									0.3089	0.2515	-3.4936	0.5187
MAPK14	S2s	-0.5282	-0.9788	-1.3281	-0.2202	1.0205	0.9636	0.2725	-0.4844	1.6151	0.6847	0.1736	1.2635	2.3908	1.462	3.1958	1.16	-1.2195	1.8136	-2.8503	3.0272	1.1674	0.745	0.632	-1.2491	-2.5963	2.8121	-1.4342	0.4273	-2.0776	-3.1136	1.2945	-3.4004	-1.8606	-1.7731	-4.3933	1.4583	1.9457	-1.9916	1.4779	1.1167	1.17	-2.3545	-0.0596	-1.1397
MAPK14	T180t
MAPK14	T180t Y182y	2.505	-0.3042	-1.6278	-1.7578	1.062	-1.1931	-0.3664	0.6097	0.8406	0.5919	-0.5484	0.2104	-1.7072	-2.0161	2.3879	-0.191	-2.6068	0.5081	-2.7099	2.0636	0.2893	1.3957	0.8641	1.2048	-0.927	0.202	-0.5979	-1.0628	-1.2075	-0.1993	-1.0002	0.1349	-0.6973	-0.6247	0.2518	1.9996	1.712	-0.5894	1.8815	0.6701	-0.2861	-0.5833	-0.5187	0.014	0.8955	0.5138	3.2384	1.3132
MAPK14	Y182y	0.4671	-0.0356	-2.3796	0.8539	-0.1203	0.9577	-0.6342	0.6909	0.9464	0.1909	0.082	0.3859	-1.9629	0.1108	0.3745	1.6003	0.9573	-0.62	-0.7309	0.0668	-1.8722	-0.6677	-1.2263	0.7573	-0.2076	-0.8871	0.1168	-1.5013	-2.0903	-1.2751	-0.0252	-1.3527	-2.466	-5.4272	0.0681	1.182	-0.0398	-0.1637	-0.3489	0.026	0.8055	-1.2172	-0.7313	0.5101	0.1756	-0.051	0.5322	1.137
MAPK15	S415s	1.475	-0.7142	1.7572	-0.6821	2.2743	-0.9011	0.2157	-0.6826	0.0447	-0.6078	-2.2174	-1.5872	2.155	2.7782	1.67	0.0863	-2.7508	1.06
MAPK3	T202t	1.2495	0.9136	-1.6296	-0.1092	1.4545	1.1991	-0.4697	0.5403	0.7915
MAPK3	T202t Y204y	2.3678	0.4349	-1.6952	-1.7268	0.5748	0.3621	0.076	1.0536	2.7423	1.2525	-1.9488	3.6527	-0.0869	-0.5207	1.8423	-0.4577	-2.3078	-0.2091	-1.4963	0.1207	3.0642	1.3957	1.2527	2.3015	0.9689	1.7844	-1.3567	-0.6454	-1.5481	-0.9134	-0.2473	-0.0481	0.1368	0.0814	1.7978	0.8065	0.5921	0.067	2.5164	0.7202	2.6944	-0.6636	-0.2353	-0.6278	-2.4094	1.8079	3.6504	0.1591
MAPK3	Y204y										0.2439	-0.7236	2.7474	0.1246	0.334	-0.7595	-0.0765	-0.3589	0.8174	-0.1896	0.0799	1.2532	0.657	-0.9151	2.7215	1.5291	0.5295	-1.3286	0.1183	-2.6798	-1.2006	0.9878	-1.5995	-1.973	-2.6257	1.9791	1.0905	0.5877	0.5507	0.4168	0.5661	3.603	1.4953	0.578	-0.7322	-4.1788	0.3568	-0.1604	-0.2996
MAPK4	S186s
MAPK4	S386s
MAPK4	S415s
MAPK4	S427s
MAPK4	S434s																												-3.9574	-2.7053	-2.8264	-4.3313	-2.8796	-4.2249	4.5423	-4.4648	-4.3303
MAPK6	S189s	0.6154	-2.1965	-1.8016	0.9926	-0.5826	0.1889	-0.413	-0.956	0.7133	-0.2907	1.7687	1.5886	-0.6127	-2.7676	1.2692	0.3798	-0.468	0.2791	-0.8028	1.0409	-1.1448	0.8213	-0.6812	-0.1945	-0.9776	-2.3364	0.2224	-0.4512	-0.6155	1.3203	-0.831	-0.7655	-1.1685	-0.1947	-0.7908	-0.482	-0.1637	-1.3679	0.3137	0.1011	-0.8097	-2.3953	-1.07	0.012	0.9881	-0.8895	-0.9547	-0.1748
MAPK6	S386s
MAPK6	S441s										0.1169	1.2268	-0.2252	0.0003	-0.1655	1.068	0.4711	0.2612	-0.4092
MAPK6	S452s
MAPK6	S665s	0.1722	-0.9162	-1.3246	0.2858	-0.2051	0.1967	0.0731	0.2232	1.2255
MAPK7	S14s
MAPK7	S567s																																					-1.1114	-0.8857	-2.4032	-0.1558	-0.9654	0.4533	-1.3151	-0.1671
MAPK7	S731s	0.0712	-0.1124	1.032	0.2956	0.5216	1.7655	0.6479	0.1974	0.9357	0.4008	-0.0402	0.4688	0.2203	0.4221	0.7311	0.8701	-0.313	-0.1469	0.0876	-0.1425	-1.0191	0.813	0.8497	-0.1358	-0.4512	0.9308	-0.4122	0.6053	0.9117	0.2444	0.4062	-0.2855	0.6475	0.3376	0.5142	0.4234	0.5866	-0.6639	0.1478	1.4539	-0.0055	1.2369	1.8222	-0.0077	0.4924	0.4659	-0.1144	1.2067
MAPK7	S731s T733t	-0.2632	-1.0555	0.0284	0.9942	-0.5643	1.746	1.0117	-0.1236	0.2502	-0.0576	-0.3168	1.2018	0.4147	0.9246	0.5086	0.897	0.6172	0.8053	0.4697	0.3708	0.069	-0.1747	1.5945	0.0421	1.2349	0.9656	-0.4883	2.144	1.6109	-0.1713	0.7763	-1.1791	1.5585	0.8195	2.1723	0.452	-0.0683	-0.5106	-0.2571	-0.6195	0.3966	1.4953	2.4343	-1.9351
MAPK7	S803s
MAPK7	Y221y	-0.7884	-0.904	-1.8743	0.6825	0.1142	1.82	1.0481	0.4353	0.0769																												0.0425	0.1161	0.5048	1.2234	1.211	2.2912	2.4797	0.2365
MAPK8	S377s										0.1103	-0.267	-0.3552	0.036	0.041	0.6031	0.2904	0.383	0.0729	1.2292	0.1892	-0.3317	0.6503	1.017	-0.0313	-0.2826	-0.8441	-0.1009	-0.0127	2.259	-0.4864	0.7065	-0.2719	1.243	2.4803	-0.4472	-0.118	-0.4302	-0.1816	-2.544	-0.4588	0.7268	-0.2963	-0.0313	-1.0688	-0.1382	0.8718	-0.7233	-1.4647
MAPK8	T183t	0.1611	0.752	-0.5231	0.0736	1.6357	0.5821	1.2679	1.674	0.7869
MAPK8	T183t Y185y
MAPK8	Y105y M121m
MAPK8	Y185y	-0.3404	-0.3567	-1.5604	-1.415	0.1657	-0.3133	1.2082	-0.6231	0.2839
MAPK9	T183t
MAPK9	T183t Y185y																			-0.7368	0.4906	0.7727	1.3808	1.0584	2.4446	0.4069	0.5009	-0.4135										0.1818	-0.2977	0.7626	0.2973	1.3205	0.3254	0.5058	0.64
MAPK9	T404t																			0.5994	-1.6247	-1.4804	1.1235	0.9576	0.3245	0.6841	0.4906	0.3814
MAPK9	Y185y	0.8694	0.1764	-0.6738	-0.8111	1.1768	0.584	2.2182	0.5581	0.4112	-0.2907	0.09	0.0787	-1.1199	2.0237	0.2388	-1.2343	1.4603	-0.5123																			-0.1034	-0.5969	-0.0798	-0.4944	1.4933	0.3213	0.262	-0.305	0.0548	1.1226	0.1842	1.0251
MAPKAPK2	S67s
MAPKAPK2	S9s	0.9025	-0.6375	0.4876	0.0149	-0.4379	-6.5729	1.0015	0.6414	0.8329	-1.5843	0.7508	-2.3722	-0.737	-1.9842	-1.4561	0.625	1.6407	-1.2644
MAPKAPK2	T222t	0.9687	0.5036	1.1136	-0.8568	-0.1685	0.1928	-0.0433	1.4143	0.2686	-0.7028	0.3874	0.0332	-2.7502	-0.4888	1.4155	1.9904	1.3559	-1.8148	-2.3832	0.0984	-0.7826	0.1988	-1.0249	1.5074	-1.9125	-0.6619	-0.5551	-0.236	-0.7316	-1.6648	-0.9897	-1.1913	1.5565	-0.5637	-0.347	1.1172	-0.0244	0.1325	-0.0635	-0.4878	2.9836	-1.3247	-0.3558	1.8252	-0.3483	0.0639	2.1405	2.225
MAPKAPK2	T334t	0.7369	-0.7889	-3.0907	-1.5064	0.9739	0.4575	-1.2075	-0.1791	-0.7697	0.6582	-0.0756	-1.2361	-0.9599	-0.463	4.1057	1.1994	-2.0025	-1.0127	-1.1437	2.086	-0.141	0.6354	-0.397	1.1443	-2.4708	-0.0641	-1.9432										-0.5487	-0.2441	0.9763	-0.3047	0.4548	-0.7166	-0.0284	0.1912	-0.5507	-0.1639	0.519	1.0049
MAPKAPK3	T205t	1.587	1.0368	-2.1863	0.849	0.2921	0.148	-1.7969	1.0913	0.6535	-0.2907	0.2556	0.5712	-1.3628	-0.2216	1.6807	1.5466	-1.7019	-0.767																			-0.5026	-0.4227	-0.5638	-4.4673	0.5506	-1.1859	-1.2528	0.4944	1.0539	-1.5978	-0.5132	2.1608
MAPKAPK5	S212s	0.1911	0.8772	0.2819	0.2564	0.0094	-0.6364	0.7047	0.7682	-0.7084																																				0.4846	-0.5392	0.9195	0.3884
MAPKAPK5	S354s	-0.0108	0.3541	-1.9416	0.547	-0.4163	-1.0724	-2.5406	0.796	-1.7681	-1.2441	0.4309	-0.9029	-2.8502	0.3264	-0.6437	0.1669	-0.9157	-1.2765																			-1.0895	0.0848	-0.4683	-1.4784	-0.5034	-0.5071	-0.5797	1.1263
[truncated: 2,238 more rows]
[truncated: 74 more columns]
