# Supplementary material for: PhosphoDisco: A Toolkit for Co-regulated Phosphorylation Module Discovery in Phosphoproteomic Data
Source: Mol Cell Proteomics. 2023 Jun 30;22(8):100596. doi: 10.1016/j.mcpro.2023.100596 (PMC10416063; doi:10.1016/j.mcpro.2023.100596)
Supplement: Supplemental Table S3 — Example protein input data file. The rows are proteins, described by the first column gene_symbol. The remaining columns represent patient samples. This data file is also used in the PhosphoDisco tutorial notebook https://github.com/ruggleslab/phosphodisco. [file mmc10.xlsx]

## Sheet: Supplementary Table 3 
gene_symbol	X11BR047	X11BR043	X11BR049	X11BR023	X18BR010	X06BR003	X11BR074	X18BR017	X01BR017	X06BR006	X09BR005	X11BR017	X01BR015	X11BR025	X01BR001	X11BR031	X01BR032	X05BR045	X11BR053	X01BR027	X14BR008	X18BR002	X03BR013	X11BR032	X21BR010	X03BR004	X11BR003	X11BR028	X18BR004	X20BR005	X11BR073	X11BR009	X18BR019	X20BR001	X09BR007	X11BR020	X20BR002	X11BR019	X20BR008	X01BR033	X11BR022	X11BR013	X03BR010	X20BR007	X11BR030	X18BR007	X11BR050	X05BR001	X11BR014
ACTN1	0.012	-1.5836	-0.1075	-0.7606	1.0471	0.0676	1.6486	1.1374	1.1202	0.7397	1.4048	0.8066	0.9398	-0.6742	0.9586	0.7376	-1.5713	0.2772	-0.1478	1.0151	0.3801	2.4783	1.5465	1.6449	0.0376	0.1309	-0.7233	0.2645	0.2916	2.4505	-1.4116	-1.3661	-0.0953	0.172	0.0292	0.4412	2.5994	-0.9458	0.2101	2.5836	-0.0569	-0.8828	-1.0228	1.7901	-0.103	1.7115	1.5245	1.4448	2.2335
BAZ2A	0.159	1.8961	1.4375	0.5705	-0.064	-0.3186	-0.4151	0.0064	0.4192	-0.2771	1.0159	1.0275	-0.0729	0.0605	0.2989	1.6972	0.1771	0.8307	0.0752	0.1486	-0.1815	-0.5195	-0.6142	0.2026	-0.5384	-0.3858	0.2799	0.0568	0.898	-0.4958	-0.159	0.0766	0.5141	0.5084	-0.127	-0.0523	-0.101	-0.0922	-0.2566	0.8599	0.9806	0.2547	-0.0358	-0.3476	-0.7023	0.5389	-0.7798	0.391	-0.9637
BRCA2	-0.3042	0.2042	-0.1014	-0.7008	0.0318	-1.9084	-2.2917	0.6666	-0.4831										3.8143	-2.7357	-4.5842	-0.2462	-1.095	-0.0727	2.0295	-0.2792	1.6777	0.0906	0.0817	1.3123	-0.0927	-0.2743	-0.3406	0.1153	-0.7871	1.2133	-2.5486	0.551	-0.8692	-3.2695	-2.464	-1.2763	-0.4051	1.0588	0.8122	0.1626	4.0152	1.1342	-0.0765
C12orf45	-2.0052	0.263	0.0561	-0.0237	-0.2989	-0.787	-0.5125	-0.0539	1.6708	2.461	1.5792	-0.007	-0.2864	-0.6882	-6.0613	1.3491	0.0883	0.4306	0.9697	0.6207	-0.8045	0.9461	0.5794	-0.6027	-2.2759	-0.7319	0.7805	-1.2112	-0.8618	2.1735	-0.5938	0.1607	-2.7251	-2.4281	1.0017	-0.5052	-1.234	1.0499	-0.0842	0.1028	0.3398	-0.4436	-0.8625	0.8197	0.1355	-1.4364	-1.0743	1.1767	-0.6774
C17orf49	-0.25695	0.11605	0.81045	0.44025	-0.0364	-1.57195	1.40895	-0.0682	-0.0141	-0.3761	-0.40515	1.0205	0.46195	1.2617	1.02485	-0.2177	-0.16115	0.4555	-0.78425	-0.78665	0.32305	0.15815	-1.1807	0.70455	0.1	-0.163	1.122	-0.72575	1.27565	0.38435	0.33335	-1.3394	1.3489	0.9553	1.33615	0.52825	0.8688	-0.0035	-0.29245	-0.15525	1.09415	0.88705	-0.23555	0.3598	0.3695	0.8806	0.08865	0.85815	1.0161
C6orf106	-0.2794	0.5413	0.4348	0.3968	-0.4034	0.1872	-0.2638	-0.6394	0.4167	-0.5855	0.7128	-0.4254	0.7501	0.3268	0.4099	-0.2701	0.1835	1.0566	0.8128	0.1088	0.1585	0.7049	0.3888	-0.3632	0.0208	-0.2626	0.1315	-0.163	0.8518	0.1438	0.423	1.4085	0.2292	1.2775	-0.0445	-0.1307	0.4965	0.7494	-1.3121	-0.5134	-0.3823	0.8307	0.3311	0.7156	-0.0106	0.7991	0.2602	-0.1584	-0.0822
CD3EAP	-1.4748	0.1609	-0.4771	1.3904	-0.1278	-0.0719	-1.1637	-1.3226	0.8143	-0.7302	0.1724	-0.3859	-0.137	-1.2167	0.7152	-2.1327	-1.7764	0.1052	-0.4959	2.2262	-0.5084	-0.0233	-0.5618	-1.1557	-0.6488	-0.6726	0.1909	-1.0083	0.1363	1.3702	0.2265	0.2592	-0.5358	0.3005	-0.9993	-0.9145	0.3196	-0.8015	0.0165	0.1373	-0.8332	-0.1316	-0.7395	-0.8314	-2.6162	-0.8218	-1.7794	-0.6282	-1.026
CENPC	0.007	-0.102	0.044	0.1692	-0.882	0.6133	0.0643	-0.6452	-0.7482	-0.6941	-0.4538	0.5974	-0.9386	0.2247	-0.4398	-0.5645	-0.0998	1.6204	0.2458	-1.3553	-0.6224	-1.8381	-0.6557	-1.1582	-0.9607	-1.1657	0.0891	0.1945	0.1412	-0.2112	0.4156	0.5814	0.2081	0.6766	-0.6752	0.357	-0.5698	0.3436	-0.2752	0.3656	-0.3654	1.121	1.0811	1.4526	-0.0255	-0.3139	0.2143	-1.1511	-0.9608
CHAMP1	-0.5035	0.0155	-0.368	0.4798	-0.6731	-0.0046	0.8308	-0.5017	-0.58	-0.1114	0.1152	-1.6087	0.7952	-0.2318	-0.7387	0.0639	-0.0195	-0.3135	0.5335	-0.2657	0.0971	-1.041	-0.1086	-0.3606	0.2152	-0.4522	1.1771	-0.4866	0.5428	0.3126	-1.7873	0.7005	0.6802	-0.0623	-0.7459	-1.3906	-0.4205	0.3076	-1.1954	-0.3789	0.2991	0.3771	0.3613	-0.8173	-1.1047	-0.1885	-0.5367	-1.2705	0.0567
CLU	0.3781	-3.6343	-0.7588	-3.7064	0.6526	1.7172	-0.0075	3.6721	-0.5622	0.0333	-3.3389	-1.976	-0.1156	0.9714	1.4945	-3.1121	0.5196	3.5025	0.466	-0.6641	3.0498	3.5236	0.2672	-0.6995	-1.2463	0.3111	-1.1072	-1.9478	0.8452	-2.9384	-3.2142	-1.0932	-1.3878	5.6803	-1.4266	-3.3646	3.3624	-2.7071	4.1006	-0.1036	-1.1418	-0.5996	-0.0916	-1.9143	0.2607	1.4011	4.4393	-0.9467	-0.5357
DOT1L	-0.3615	-0.1824	-0.1257	-0.9671	-0.5774	0.1449	-1.0175	0.0581	0.9239	-0.3723	0.6728	-1.6993	0.4299	-0.7202	0.7259	0.2225	-0.8419	-1.1592	5.8002	0.2103	-6.6046	1.1528	0.5021	-0.2485	-0.0176	-1.1396	0.1888										0.3012	0.4098	0.6663	0.9944	0.2177	0.6771	-0.7186	-0.1226	-1.2866	-0.0474	1.3516	0.5344	1.967
DPF2	0.2636	-0.1051	-0.5165	0.7248	0.7802	0.2844	0.7898	-0.5562	-0.2002	-0.5151	0.6356	-0.3603	0.3398	0.0986	-0.6149	0.7093	0.7226	1.0773	0.605	0.1167	-0.9778	-0.7584	-0.9154	0.1745	0.3016	-0.3503	1.5801	0.1896	0.0916	-0.118	0.7349	0.0314	0.2397	-0.7369	-0.0828	0.235	0.5425	0.6141	-1.1769	-0.6667	-0.0162	0.3987	-0.2007	-0.5304	0.0192	0.2222	-0.4152	-0.538	-0.1077
DYNC1LI1	-0.7202	0.3991	-0.0166	-0.4481	-0.8443	1.3484	0.195	0.658	-0.6539	0.02	-0.8941	1.0484	0.4607	0.585	-0.474	0.5933	0.1179	0.0865	1.2863	0.0092	0.402	-0.191	2.7181	0.1873	0.9424	-0.5304	-0.1951	0.96	0.2552	0.8011	-0.2376	-0.5473	0.5589	1.4664	-0.7871	-0.4036	0.4942	1.2694	0.3931	-0.3414	-1.0502	0.941	0.5006	0.1446	0.2219	-0.6463	-0.1666	0.0592	0.1814
EHD1	0.5176	-0.2536	-0.4771	0.1557	0.2522	-0.2314	0.0335	0.104	1.3318	0.4598	0.1696	0.3533	0.871	-1.541	0.617	0.6556	-0.8187	-0.5415	-0.0886	-0.0685	0.4964	0.3212	-1.0895	0.2637	-0.452	0.4343	0.7211	-0.1026	-1.3245	0.2118	1.1966	-0.3934	-1.5249	-1.4077	0.1264	0.923	0.1748	0.3436	-0.3097	0.7316	0.5941	-1.5715	-0.5676	0.4259	1.6917	-0.2606	0.733	0.7653	0.4053
EIF3H	0.1689	0.7919	0.2591	0.3698	0.5162	-0.1716	-0.0229	0.0007	0.1465	0.7359	0.1181	1.0414	0.8118	0.527	0.5807	0.4744	0.4054	0.5177	-0.9267	0.0072	0.073	0.0065	0.5988	-0.3581	-0.3032	0.4296	0.5748	0.0833	0.399	-0.0878	0.5237	-0.5329	-0.6254	0.2382	0.0292	0.3134	0.4712	-0.4589	-0.1718	0.1592	0.5296	0.2091	0.0988	0.274	0.1712	0.3664	-0.0775	0.4706	-0.0142
FBLN2	1.982	-1.9486	-1.1284	-1.0828	3.3794	0.2919	3.6816	0.9594	2.5451	2.6819	0.0152	0.544	2.1447	-1.0345	1.0633	2.1558	-2.1844	0.5799	0.0862	-1.0107	1.3409	4.5458	1.9969	2.2208	2.4519	-0.3526	-1.2832	0.6582	-1.2039	0.0129	-2.3178	-3.0284	0.7356	-0.5517	1.2522	-0.5662	4.6287	-2.0609	1.202	4.2323	0.2245	-0.8276	-0.2541	1.7817	0.2696	1.2788	2.1296	0.8874	3.8377
FKBP3	0.7716	-0.4515	0.2136	-1.1619	-0.5716	0.4838	0.4181	0.17	0.3631	0.3399	0.2039	0.5416	1.241	-0.486	-0.6319	1.1368	0.9847	-0.8586	0.1261	-0.3414	0.5863	-0.3197	1.6377	1.0053	-0.3224	0.2565	-1.3277	0.5205	-0.1083	-0.5361	-1.2175	1.9605	1.039	0.4309	1.0665	-0.0988	0.161	2.0358	0.9368	0.3531	1.2314	0.5307	1.0765	0.094	-0.5144	-0.6808	0.1089	1.6465	-0.3288
FLNB	-3.7386	4.3087	-2.634	-2.4332	2.7702	-2.63475	0.15405	-1.75175	-3.3393	-1.31765	-2.45245	-1.3704	-0.48085	0.6431	1.2084	-0.79375	0.83355	-0.6016	-1.92515	-0.86135	0.46565	0.50735	0.60155	-3.6084	2.66545	3.91985	-3.47945	-0.7728	0.29155	-1.29905	-3.62555	-2.9032	-4.46865	-0.033	-3.72975	-1.15695	1.895	0.94325	-1.94725	-2.2888	2.89605	1.3442	4.78625	-3.00845	-6.13705	1.81025	-2.3575	-2.879	2.3582
FN1	2.099	-2.1032	0.6105	-2.1052	2.0421	-1.106	2.4588	0.9078	2.7159	0.4217	2.7115	-0.5882	3.7646	-0.2017	2.6282	1.4142	-2.2775	1.6059	0.6986	-1.0565	0.5073	5.0167	3.9007	0.9696	0.4384	0.5552	-1.7477	1.0204	0.1594	1.6925	-3.477	-2.7554	-1.3878	-0.5366	1.8711	-0.8158	3.1556	-2.9265	1.1569	5.7339	0.4246	-1.0531	-1.6289	1.7648	-0.5323	3.5457	2.1782	0.5874	3.832
FOXK1	-0.4836	0.2258	-0.8376	1.0431	1.0297	0.1922	0.3822	0.3796	0.9672	0.7093	-0.1021	0.5742	0.4038	-0.7783	1.1978	-0.5928	-0.6115	0.584	0.2968	0.8776	-0.3702	0.8749	-0.4568	0.4599	-0.1784	0.2921	0.5111	-0.9527	-0.2339	1.0932	0.0546	0.7312	-0.6545	-0.7463	-0.1801	-0.0465	2.3121	0.7915	-0.1638	0.9225	-0.4773	0.3051	-0.4678	0.2768	-0.1716	0.2316	-1.0446	0.1017	1.1281
HEBP2	0.0668	-2.0043	-2.0645	0.3544	0.0115	1.1665	0.3796	0.1155	-0.7074	1.8898	-0.9656	2.5316	0.271	-0.438	0.1879	1.9237	0.0376	1.6598	-0.1257	-0.0506	2.4005	1.44	0.4523	-0.3632	1.2328	0.3419	0.7487	1.3368	-0.2983	-1.3444	-0.1861	-0.8879	-0.1797	-0.5744	1.6618	0.9114	2.0754	1.3445	0.1677	0.6503	0.4008	1.0682	2.0541	-0.5951	0.684	1.8714	1.7109	0.2557	1.6269
HIST1H1E	-1.8832	-1.93	0.5105	-1.6789	-1.3606	-2.1152	-2.2225	4.1056	-0.6386	1.766	-2.8957	-1.7482	-1.2754	-0.6281	1.4646	2.2945	-2.7109	-0.3342	0.7619	-0.4171	3.2275	-1.4866	-0.0589	1.0868	-1.3231	1.5223	-0.4518	-1.4309	-1.855	-0.0878	-2.2343	0.1053	-1.4458	-0.512	-0.9581	1.1959	-2.505	2.8954	-3.1526	-0.4258	-0.1654	3.4872	-2.156	-0.8792	1.6917	-1.5336	7.2191	-0.6043	1.2273
HMGA1	1.068	-0.051	-0.62095	0.4229	-1.1619	-3.41715	-2.0699	-0.9997	-1.17645	1.8184	0.1267	-0.77065	1.50905	-0.7843	0.7718	-0.6296	0.712	-1.19545	-1.0258	0.3	1.0108	-2.3389	-2.84685	-0.49315	0.298	-0.18315	0.6384	-0.5192	-0.5214	-1.10515	-0.58395	-1.2994	0.15795	1.61385	-1.5637	-0.7171	-3.8942	0.4939	0.7392	0.19515	0.38895	-0.4892	-0.9032	0.1446	1.9033	-1.98345	0.74105	-0.55255	-0.8744
HMGN4	1.8101	0.1733	0.1106	0.3467	-0.5107	-1.8984	2.0845	-0.0108	-0.8196	0.7626	-0.3909	-1.5761	0.0148	-0.5881	-1.6674	-0.0436	-1.3409	0.0264	-0.4643	-2.1561	2.2952	-0.5195	1.005	1.7876	1.3863	0.5054	0.017	-1.187	0.404	-0.3522	0.5114	0.5896	1.7142	1.765	-1.2822	-0.2149	-3.1462	3.9203	-2.182	2.4679	-0.0976	0.7131	1.2599	-0.1704	1.9898	-0.0882	3.5073	-0.7848	1.6638
HNRNPK	-0.21585	-0.55515	-0.79815	-0.14625	0.1304	-0.1205	-0.46635	-0.5691	-0.99165	0.5103	0.00805	-0.8741	1.4545	0.37185	-0.3896	1.4708	-0.5512	1.2058	-1.04915	-0.7986	-0.17275	0.18915	-0.08785	0.01905	-0.46275	0.1416	0.0244	0.39125	-0.60485	0.88795	-0.1173	0.21515	0.1593	-0.57535	0.1986	0.41215	-1.19265	0.1648	0.177	0.60805	0.07195	0.20555	-0.3017	-0.5248	-1.11665	-0.2434	-0.26795	0.39635	0.26785
ILF3	0.2113	-0.4175	-0.0318	0.283	-0.0262	-0.3734	0.454	-0.6567	0.093	0.0219	-0.0192	0.0418	0.603	-0.0676	-0.0704	0.4574	0.175	1.38	-0.3074	-0.4908	-0.1903	-0.191	-0.2688	-0.1466	0.3112	-0.0445	0.5833	-0.32	0.5444	0.4007	-0.2106	0.2285	0.3558	0.4139	-0.183	0.2118	0.3724	0.9988	-0.3892	0.4908	-0.2162	-0.134	0.4867	0.1474	-0.1448	-0.2293	-0.4449	-0.3203	-0.3741
LAMTOR1	0.5375	-0.0061	-0.8224	-0.4076	0.0608	0.5361	-0.9663	0.925	0.0037	-0.2238	-0.0649	-0.637	-0.6469	-0.4059	0.5252	-0.0351	1.3103	-0.5187	-0.3019	1.6246	0.5446	-0.0624	0.06	-0.4651	-0.5864	-1.6658	-0.5769	0.7427	-1.4716	0.6601	0.897	0.9755	-0.7468	-0.1228	0.6274	0.2844	-1.7925	0.3617	1.5653	-0.2882	-1.0231	-0.7364	0.5703	0.1334	-1.5102	-0.6306	0.7546	-1.4537	0.7228
LIG3	0.3582	-0.2412	-0.1984	0.6322	-0.9197	-1.8012	-0.4689	-0.7715	-0.6743	-0.7455	-2.1694	-0.7369	0.603	1.4659	0.0854	1.1226	-0.0872	-1.1509	0.2913	0.2801	0.2353	-1.1444	0.3225	-1.2194	0.4384	1.245	-0.0785	2.3729	-0.3314	0.5518	-0.8418	1.0534	-0.3221	0.2722	-0.8903	-0.7694	-0.0964	-2.2081	-0.9886	-1.0891	0.2177	0.5499	-0.0753	0.7888	-1.1942	-0.8501	-1.6254	-0.9467	-0.5555
MBD2	0.4379	-0.1794	-0.4195	0.8926	-0.18	0.5934	-0.0946	-0.3323	0.2714	0.2142	0.9902	-0.2766	0.1453	0.3548	-0.5764	0.8679	-0.343	0.8783	0.2169	0.7442	0.3669	-0.4207	-0.78	-0.4753	-0.644	-0.054	0.4327	-0.1099	-0.105	-0.0929	0.5409	0.3824	-0.7811	-0.3344	-0.0828	-0.3397	-0.1516	-0.1252	-0.734	0.3093	0.7432	0.1323	0.4867	-0.176	0.1563	-0.6118	-1.1202	0.1574	-0.2353
MEPCE	-0.0552	-0.2567	-0.4104	0.0805	-0.2177	-1.2007	-0.2074	1.3125	-0.5367	0.0542	2.0996	-0.4533	0.2354	-0.0095	-0.6853	0.548	0.0587	1.1664	0.9353	-0.686	-0.7409	0.42	-0.3075	-0.2281	-0.0512	-0.9808	-0.49	-0.6291	-0.1727	0.6122	-0.579	-0.0588	-0.0821	0.1286	-0.6398	-0.241	-0.4802	0.6051	-0.6332	-0.8576	0.489	0.7851	-0.0126	-0.2942	-0.7619	1.677	-0.8987	-0.53	-0.7936
MICAL3	-0.6031	-1.3795	-1.1405	-0.5465	-0.5803	-0.3834	-0.7612	-0.8318	-0.032	0.1913	-1.5603	-1.0624	-1.3727	-2.7762	0.4676	0.2281	-0.214	-1.0099	0.5638	1.2701	-0.8111	-0.6022	-0.7828	-0.0676	-1.4743	-1.5805	0.6214	0.7934	-0.0108	1.3173	-0.2254	-0.379	-0.7151	-0.153	-1.854	-0.1394	-0.1171	-1.4808	-0.0445	-0.7449	-1.6232	-1.1587	-1.6126	1.4863	0.8122	-1.6464	-0.1315	-0.8352	-0.6774
MKI67	-2.6478	1.2682	-0.3559	2.9568	-2.7241	-1.1807	-2.5634	-1.337	0.9978	-2.0288	0.0209	0.1767	-1.7735	-2.2477	-1.1892	-2.7101	-0.861	0.1073	-0.1078	0.1366	-3.1671	-3.414	-3.3056	-3.1306	-4.7165	-3.7612	1.298	-1.1967	-0.6387	1.0504	0.1553	-3.172	-3.1735	-2.9515	-3.4306	-3.6433	-2.305	-2.3674	-2.7521	-1.1954	-2.5521	-2.2386	-4.3598	2.7661	-1.057	-2.2798	-2.479	-2.6427	-4.0418
MRE11A	-0.638	-0.2969	0.1561	-0.0816	1.8913	1.032	1.1385	-0.4902	0.2306	0.7036	0.3497	0.3138	1.1414	1.9984	-0.6384	1.9322	-1.1337	2.2526	0.6436	-0.7318	0.3845	0.6681	-0.4927	0.0828	-0.524	0.2826	-0.7105	-0.7619	0.6006	0.0809	-0.1713	0.3044	1.0495	0.8069	0.4359	0.8708	0.8619	0.9417	0.5151	0.0622	1.8552	0.1059	0.1128	0.8872	0.0937	1.2381	0.5249	0.0354	0.4762
MSH6	-0.7625	-0.4299	-0.2135	1.6585	-1.2968	-0.2862	-1.438	-2.5311	1.1023	-1.3567	-0.3165	0.4045	-1.3158	-0.7783	0.2242	-0.6296	0.4329	1.297	0.3215	2.6086	-1.8597	-0.2255	-1.1586	-0.4014	-1.4503	-1.123	-0.0997	0.3587	-0.5693	0.0607	-0.6011	-0.0034	-0.6993	-0.6708	-0.2979	-1.5764	0.5976	-0.4018	-1.633	-1.649	-1.5045	0.6147	-1.4036	2.8168	-1.6712	-0.8908	-2.0738	-1.1298	-1.9727
NCL	-0.2918	1.0795	-0.6376	1.7357	-0.415	0.5536	-1.7995	-0.4758	0.1592	-1.7737	-1.7319	-1.532	-0.5639	-0.6902	-0.491	-1.2948	-1.2478	2.2277	0.177	-0.212	-0.9493	-1.1765	-0.7027	-1.2805	-1.4047	-0.5873	1.0944	-1.2788	-0.4404	1.6774	0.5974	0.1628	-0.272	1.0696	-1.4797	-1.0045	-2.0453	0.3827	-0.3866	-0.3351	-0.7383	-0.0236	-0.1032	0.2431	-1.0749	-0.5898	-1.8037	-0.3203	-2.0918
NOLC1	0.0444	-0.2319	-0.1075	1.8919	0.0927	-0.9291	-2.848	-0.5419	-1.7933	-1.4843	-0.205	-1.6691	-1.4344	-1.1526	-1.202	-1.9741	-0.3557	-0.8545	-0.7959	0.5888	-1.2893	-2.6284	-2.2942	-2.2616	-1.7815	-1.251	0.6872	-0.745	-0.0554	1.8763	0.342	-0.6294	-0.0926	0.189	-2.6497	-2.1425	-5.5041	0.7374	-3.4655	0.1685	-2.2809	-1.0891	-0.2774	0.9547	-2.2257	-4.578	-1.7118	-3.0568	-1.8593
NPM1	-0.5956	0.365	-1.2526	0.0245	1.0529	-0.1442	-0.974	-0.2778	1.1661	-0.0848	-0.2794	-0.0093	1.0655	0.8053	0.0384	-0.6607	-0.6622	1.2224	-1.8088	0.7661	0.0181	-0.0555	-0.0174	0.911	0.1816	-0.3906	0.702	-1.402	-0.5974	0.3377	0.5114	-0.4652	-1.1635	0.6671	-1.2233	-0.99	-0.3423	1.3986	0.2976	1.1978	-0.067	-0.1556	-0.3029	0.1728	-0.9348	0.8838	-0.3395	1.5668	-1.3265
NUCKS1	0.144	-0.4794	0.1197	-1.3375	-2.8111	-2.9076	0.4822	0.1299	-2.6039	-2.225	2.9146	-2.0225	-2.4115	-1.2227	-1.2724	0.0385	1.9234	0.3643	0.1055	-2.7118	-0.0367	-1.1536	-0.1583	2.0705	0.328	-1.9739	2.0425	-2.2738	-0.2785	-0.6796	-1.9887	0.5014	-1.2348	-2.0483	-1.9895	-3.2746	-2.5486	0.1483	-2.7017	-1.1391	-1.4435	1.3466	-0.4956	-0.6373	-0.9378	-3.3677	-0.7042	-1.3953	-0.445
NUDT5	-0.94305	-1.48	0.5923	1.4434	-0.45845	2.10595	0.51035	5.9312	-0.9088	-0.7893	-1.15005	0.03365	-0.51055	-0.2057	0.91595	-0.94945	-1.06815	-0.28035	1.0461	2.6445	-0.39425	-0.0061	-0.36695	-1.06265	-0.7699	-0.66785	-0.5737	-0.35865	1.0641	2.0249	0.58385	0.407	-0.268	0.04165	-0.5764	-1.9988	2.1949	-0.7985	-1.50705	-0.37115	-1.235	-1.4959	-0.4364	-0.9734	-0.8349	-1.0617	-1.7686	0.23575	-1.47815
NUP98	0.3732	0.4888	0.1167	0.6476	0.2638	0.4215	-0.1972	0.4313	0.7812	0.2047	0.5041	0.1441	0.7311	-0.1417	0.4996	-0.0436	0.0059	1.0898	-0.0803	0.4434	0.2397	0.1742	-0.2357	-0.2459	-0.0056	0.3727	0.9078	-0.3707	0.1908	-0.2213	0.003	0.1012	-0.0003	-0.2815	-0.0769	-0.2149	0.3265	0.2595	-0.1293	0.472	-0.0331	-0.0764	0.496	0.4203	-0.0673	0.1313	-0.2206	-0.1053	-0.1871
OCIAD1	0.3657	2.0384	0.05	0.0226	-0.7631	0.5311	0.395	0.1787	-1.1714	1.4062	0.1524	-1.9504	0.105	2.0084	-0.5914	0.347	1.6909	-0.898	-0.1808	-0.1502	0.3472	-0.2232	0.4689	-1.1047	-0.6224	3.1886	-0.6745	1.2257	0.1924	0.3252	0.5409	0.3475	0.9625	1.68	-0.8019	1.2366	0.1288	0.3226	0.4223	-0.8763	0.4991	0.1299	2.6068	-0.3167	-0.4966	-0.0161	-0.3233	-0.6229	-0.119
PI4KB	-0.9318	-0.2969	0.8437	-0.6873	-1.4216	0.0577	-0.0613	-0.2347	-0.9445	-0.7264	0.7043	-0.7881	-0.6872	-0.6382	-0.2156	0.6556	0.304	0.7892	0.6862	0.1725	-0.8067	-0.5884	-0.4706	0.0267	0.9424	-0.547	0.0572	-0.2185	-0.0191	0.8766	-0.1492	0.2038	-0.4514	-0.9032	-0.183	-0.1046	-1.0088	-0.0982	-1.1848	-1.2424	0.3262	-0.41	-0.0382	-0.3926	-0.6218	-0.1384	-0.4692	-0.3283	-0.2353
RANBP2	0.5525	0.031	-0.2468	0.7499	-0.1278	0.2994	-0.2074	0.282	0.4116	-0.5474	-0.2508	0.0604	0.6054	-0.2678	0.4206	-0.1257	0.1433	1.1892	-0.156	0.7522	0.0291	-0.2186	-0.7828	-0.381	0.028	0.4628	0.6829	-0.5204	0.1363	0.1892	0.1455	0.2367	0.0472	-0.1908	-0.0916	-0.3833	0.2644	0.1964	-0.1506	0.0184	-0.0162	-0.3476	0.8861	0.4934	-0.0911	-0.0004	-0.3017	0.6671	-0.0397
RPL12	0.276	0.5661	0.9043	-0.0237	0.4031	-0.2987	0.1643	-0.0309	0.2076	0.6102	0.0495	0.6509	0.2425	-0.1617	0.1964	0.0441	-0.1992	-0.1891	0.3876	0.045	-0.4031	-0.0095	-0.2771	-0.2485	-0.0968	-0.6157	0.7402	-0.0302	1.1343	0.5266	-0.0215	-0.0896	0.216	1.0091	-0.3657	-0.3078	0.1081	0.2625	0.0961	0.3688	-0.1179	-0.1436	-0.2239	0.71	-0.5115	0.0341	-0.4124	0.1362	-0.0482
RSF1	-0.3989	1.9208	-0.5952	0.1017	-0.3279	-0.944	-1.2047	0.5059	0.3886	-0.9435	-0.9713	-1.7505	-0.2816	-0.9785	-1.1465	0.0158	1.7416	0.1632	0.2252	-0.7737	-0.8594	-0.4942	-1.7582	-0.7658	-1.2775	-1.0637	-0.4772	-1.5275	0.0206	-0.5612	-0.1541	0.0356	-0.0926	-0.376	-0.8932	-1.6867	-0.1447	1.1852	-1.5375	-0.138	-0.006	0.3819	0.5285	0.2009	-1.2329	-0.6243	-1.0365	-1.8889	-0.8673
SETDB1	0.3184	0.6032	0.0985	0.0805	-0.6296	-0.5304	-0.3946	-0.4184	0.59	-0.8712	0.0495	-0.809	-0.0729	-0.2618	-0.2412	0.3866	-0.4212	0.8016	0.4454	0.5788	-0.5808	-0.0739	-0.3683	0.1032	0.46	0.0337	0.0191	0.1703	-0.3083	1.131	-0.5053	0.1895	-0.76	-0.6896	-0.1093	-0.2033	-0.209	-0.1974	-1.4023	-0.5385	0.8721	0.0532	-0.4353	0.1053	0.1683	0.1344	-0.4233	-0.0469	-0.1842
SVIL	1.4889	-0.7144	-0.5468	0.0998	1.1225	-0.3086	1.8127	0.0724	0.3682	1.985	-0.4881	-0.4022	-0.0492	-0.0876	1.4411	-0.2871	1.2131	-0.3301	0.766	0.2681	0.13	1.2355	1.7648	0.2204	0.0064	0.9605	-0.9035	1.0035	0.2453	2.9642	-1.2912	0.448	0.9466	-1.0411	-0.239	-0.1685	0.7815	-1.9256	0.6212	0.5909	-0.3281	-0.0524	0.0199	1.371	-0.4846	1.0311	1.0949	-0.0974	2.1654
TCF20	-1.0315	-0.7763	-1.3253	0.3351	-0.708	-1.0138	-0.4305	-0.4902	-0.0524	-0.3056	-1.2973	-0.1511	-0.2864	0.7332	0.1879	-0.3097	-0.0195	0.2254	0.3931	0.308	-0.8308	-1.0984	-0.3186	-0.832	-0.9151	-0.3598	0.8102	0.0471	0.556	1.7454	-0.1468	1.4023	-0.1058	-0.1643	-1.4738	-0.7955	0.3425	-1.3395	-0.2991	-2.0495	-1.4299	0.4587	-1.5592	0.8956	-0.6665	-1.0194	-0.7123	-0.9839	-0.6746
TCOF1	0.672	0.3434	-0.0378	0.91	-0.3714	-1.5969	-0.9278	-0.5906	0.2102	-1.092	-0.0964	-0.2627	-0.2674	0.4389	-1.4347	-0.1823	-1.1886	1.2825	0.4248	0.2283	-0.7804	-0.2622	-0.9127	0.5287	-0.356	-1.5591	1.438	-0.7837	0.1726	1.141	-0.2033	1.0822	-0.301	0.1097	-0.3952	-0.2788	-1.7649	0.9387	-1.4023	-0.1286	-0.1009	-0.0188	-0.7627	1.4863	-0.112	-1.5148	-0.9311	1.4288	-0.6689
TERF2	-1.4997	0.1145	0.4408	-0.0198	-1.0793	-0.336	-0.6202	0.0811	0.7378	-0.319	0.7472	-0.4882	-0.4358	-0.1036	-0.2882	-0.6947	-0.1041	-1.0618	0.2224	1.9334	-0.9405	0.3741	-1.1033	0.0522	-0.8527	-1.3008	0.2057	0.5978	0.48	-0.7174	-0.0682	-0.2087	0.6934	0.0284	-0.1535	-0.1656	-0.9812	1.3355	-1.2405	-0.9233	-0.2908	-0.6332	-1.5058	0.305	0.8897	-1.4646	-1.0257	0.0646	-1.0345
TERF2IP	-1.3104	0.5259	0.5832	-0.1182	-0.3105	-0.4706	-0.5228	0.503	0.3555	-0.8483	-0.5224	-0.0279	-0.6018	0.3148	-1.3301	-0.2135	0.619	-1.524	1.5753	1.1406	-1.0107	0.8174	-1.1227	0.0089	-0.5456	-1.2866	0.7657	0.4142	0.0751	-0.8105	0.2978	-0.3687	-0.0953	-0.41	-0.348	-0.482	-0.8387	1.4737	-1.145	-0.3977	-0.9824	-0.3212	-1.4942	0.1924	1.4502	-1.0821	-1.285	-0.1876	-1.301
THRAP3	0.2412	0.43	0.1652	0.7576	0.1594	0.1299	0.2412	0.0064	0.3504	-0.2161	-0.1135	-0.4092	0.705	-0.1296	-0.1345	0.2819	0.5513	-0.1249	0.5238	0.3358	-0.1683	-0.0601	-0.4236	-0.302	0.556	-0.0303	0.3818	-0.2717	-0.1513	-0.3699	-0.1296	0.4624	0.187	1.0375	-0.4099	-0.8536	-0.7284	0.8546	-0.4025	0.6347	-0.2738	0.07	0.0663	-0.3223	0.2756	-0.1101	-0.9635	-0.0841	-0.2069
TP53BP1	0.418	-0.4206	0.8437	-0.7452	0.3393	-1.0611	0.5565	-0.1802	0.0292	-0.2276	1.9023	-0.7927	0.2164	0.2687	-1.076	0.0611	2.249	-0.0461	1.0372	-0.5645	0.1366	0.3925	0.375	1.8844	1.2495	-0.9523	-0.2058	-2.0371	1.0319	0.2622	-0.272	-0.0342	1.3318	0.567	-0.0209	1.6981	-0.1056	-2.3584	-1.9751	-0.1599	1.2145	-0.2636	1.469	-0.8033	0.0818	-1.5837	0.3953	-0.1239	1.009
TPR	-0.2221	0.2011	0.1258	0.6997	-0.2003	0.2994	-0.0895	-0.1744	-0.2614	-0.2428	0.6271	-0.4301	0.6813	-0.1917	0.2199	-0.154	0.4583	1.4193	0.4839	-0.0805	-0.0345	-0.1497	-0.5231	-0.223	0.0496	0.0053	1.0329	-0.4697	-0.2504	0.0607	-0.0952	0.2038	0.2054	-0.4156	-1.2263	-0.4181	-0.3584	0.3466	-0.6438	0.3218	0.1466	0.3555	0.2777	0.8563	-0.4369	-0.3171	-0.4881	-0.2354	-0.3996
TRPS1	0.1166	0.4795	-0.5922	1.9575	1.3604	-1.9831	-0.0895	-3.2258	0.5212	-1.9413	0.0838	-5.0492	1.4403	1.4379	-0.19	0.5197	1.2828	1.5603	0.1633	-1.3195	-1.3683	-1.7738	0.6955	-1.6398	-0.8479	-0.6987	1.5843	-1.7449	0.209	-2.0167	0.1062	-1.5446	-1.1055	0.1607	0.1559	-6.0905	-0.3538	-1.0239	-5.2848	0.4564	0.4144	1.5794	0.0362	1.5876	-5.1354	0.5765	-4.2053	-2.0004	-2.1314
UFD1L	0.0793	1.4538	-0.7103	0.0863	-0.6992	0.576	-0.151	0.3308	0.6333	0.1285	-0.3651	0.2696	-0.552	0.3728	1.2234	0.0696	-0.7151	0.7229	-0.3913	-0.4709	-0.1574	0.3121	-0.2799	-0.3784	0.5704	1.8921	-0.386	0.7378	-0.0587	0.2219	0.202	0.8092	-0.3854	0.4366	0.6746	0.1828	-0.2435	0.4608	-0.49	1.4856	0.0381	-0.182	-0.1148	0.7747	-0.2133	-0.2638	0.09	0.2238	0.1446
WRN	1.86	-0.3093	0.0167	1.9479	-0.6818	1.1441	-0.5125	0.3681	0.2918	-0.9111	-0.3365	-1.0694	-1.3466	0.4789	-0.8903	-1.2948	-0.3388	0.8576	1.0454	0.5649	0.8517	0.1742	0.7425	0.3223	-0.1088	-1.2249	0.543	-0.3948	0.2437	1.3097	-0.5864	1.2176	0.1421	-0.2437	-1.297	-1.228	0.9378	-1.3996	0.0033	-1.0453	0.5364	1.2794	-0.6582	-0.297	-0.1418	0.1313	0.9599	-0.3575	0.1559
XRCC6	-0.2171	-0.3093	-0.8921	-0.1414	0.1478	0.6806	0.3002	0.1184	-0.2027	0.0676	-0.9113	0.272	0.214	0.497	0.2391	0.1319	0.5154	0.1798	-1.6079	-1.2159	-0.1859	-0.3174	-0.3048	-0.6333	0.0952	0.0622	0.6151	0.0495	-0.1	0.514	0.1308	1.0165	0.0999	0.019	-0.5897	0.0115	0.4092	-0.7474	0.4355	-0.2663	-0.2264	0.2643	-0.4399	0.1924	-0.109	0.1909	-0.6826	0.4282	-0.2239
ZC3HC1	-0.0278	-0.3618	0.8922	0.2772	0.3248	0.3069	-0.1895	-0.051	-0.0167	0.0162	0.241	-0.465	0.437	-0.1196	0.1004	-0.8475	-0.0998	1.1084	0.4303	0.2821	0.1366	-0.3059	0.0406	-0.1415	0.2968	-0.5612	0.2927	0.0713	0.3312	0.4485	-0.0166	0.8051	0.6486	0.1512	-0.46	-0.0436	0.1794	0.7854	-0.5245	0.0184	-0.3722	0.7731	-0.0312	0.5272	-0.2759	-1.0789	-0.3017	-0.6415	-0.1077
RB1	0.5525	-0.167	-0.6952	-1.1812	0.7657	-0.7322	-0.4741	0.4026	1.3598	-0.6465	0.9588	0	0.7999	-1.0285	-0.5252	0.0328	0.1095	0.0617	1.4225	-1.5266	-0.5413	0.8496	0.2561	-0.7046	-0.2096	-0.6797	1.3362	0.7572	0.285	0.3856	0.59	-1.7109	1.4979	0.2023	0.5538	1.2946	-0.0298	0.1062	-0.0047	0.6878	1.0585	0.6723	-0.4399	-1.8552	0.0848	-0.3265	-0.7636	0.253	-0.3741
UBE3A	0.5848	-0.4701	0.0228	-0.7703	-0.1481	0.5735	0.5873	0.7815	-1.021	-0.5798	0.7243	-0.2581	-0.5781	-0.0936	-1.1294	1.1792	1.5239	1.3074	0.2211	-1.3812	-0.0148	-0.3243	-0.1666	0.6893	1.4175	-0.0184	-0.2991	0.4384	0.0305	0.7029	0.7447	0.3188	0.34	-0.4497	0.0528	-0.9813	-1.7006	-0.8406	-0.9196	-0.8607	0.0347	-0.2852	1.0231	-0.1732	0.4306	-1.9286	-0.8501	0.7839	0.36
GARNL3	0.3582	-0.2783	-0.7709	0.5184	-1.146	-0.6176	-0.9612	1.0771	1.398																			-0.1702	-1.0915	-1.4325	3.5813	2.3094	-4.2101	-2.1258	-0.3746	0.7663
SHROOM3	0.9958	1.3146	1.1982	-1.7542	-0.911	-0.189	0.477	3.2702	-1.0567	-0.1933	-0.3594	-0.3557	1.1414	-0.508	-0.0555	0.7914	-0.713	-1.3437	1.2876	0.1446	1.2751	-0.7676	0.1622	0.0548	1.1608	1.3967	-1.1029	1.5228	0.166	-0.0349	1.7615	0.1772	-1.7043	0.1512	0.15	-1.0538	0.4299	2.2612	-0.3707	0.1216	0.7941	2.5393	-0.4446	-0.4714	-1.3373	1.1628	0.6762	-2.0057	-0.1219
TPD52	0.0718	-0.1391	-0.259	0.4547	0.1333	2.4349	-1.6508	-2.5139	-0.6004	0.2485	-0.8112	-0.1999	-0.3172	2.649	0.6619	-0.7456	-1.2225	1.096	1.0138	0.1625	-1.7368	-3.136	-2.4655	-1.4972	-1.4071	2.2974	-1.6628	-1.3633	0.1561	1.9494	1.5061	-1.2594	-1.8546	2.4623	-1.6801	-2.3747	-0.6848	0.6833	-1.9724	-2.4217	-0.8332	0.5691	-1.8472	0.1193	-1.0213	-1.1981	-2.2899	-0.3681	-1.2981
REM2										-1.2862	0.75	-2.7245	-1.1901	-0.5821	-1.9108	5.1818	2.0038	-2.5998																			-2.2843	0.8426	-0.3945	2.5148	2.4384	0.7179	2.0634	-0.5276
API5	-0.0079	0.3867	0.3257	0.7499	0.2261	0.0801	-0.1075	-0.0567	0.2816	-0.2999	0.1438	0.1441	0.0812	-0.4139	-0.4697	-0.205	-0.4825	1.0172	-0.5221	0.5012	0.0576	-0.2186	-1.1558	-0.8015	-0.1256	-0.5541	0.3054	-0.0157	-0.0009	-0.327	-0.1247	0.4645	0.2028	0.2344	-0.2979	-0.4297	-0.5722	0.566	-0.3309	0.3844	-0.0738	-0.134	0.1546	0.1953	0.7168	-0.2136	-1.0986	-0.1106	-0.3656
PHLDB1	1.2423	-0.4206	0.8104	-0.07	0.9978	-0.3809	2.3972	1.1259	0.9367	2.4458	1.7279	-0.5556	1.0821	-0.434	-0.1067	1.2443	-0.3261	0.5591	0.8225	-0.196	2.0978	1.6238	1.8781	2.7636	1.3119	1.2402	-1.1178	0.2983	0.1363	1.6396	-0.8934	-1.6083	0.7646	-0.3023	0.6097	1.5559	1.6709	-0.8436	1.674	2.8183	1.1331	0.1155	-0.5514	0.4934	0.3561	0.9747	3.067	1.1209	3.3162
CBX1	0.4827	0.6434	-1.0587	0.6187	-0.1162	0.6133	0.1053	-0.3208	-1.2121	0.6502	-1.0514	-0.6718	1.279	0.9334	-0.2391	0.3612	-0.2542	0.8307	-2.0373	0.6924	0.4393	-0.0141	0.5546	0.144	0.3736	0.1025	0.2948	-0.2934	0.2883	-0.0652	-0.1541	1.4639	0.1606	1.0734	-0.0209	-0.4762	0.8941	0.031	-0.6226	0.4126	1.0585	0.965	0.0152	0.1306	-0.3803	-0.0506	-0.3368	0.5397	-0.343
DDHD1	-0.4711	-1.3516	-0.671	-0.4944	0.1159	-0.2538	-1.2508	0.1815	0.9826	-0.5703	0.4784	-0.5533	-1.3466	-0.4279	-0.965	0.0724	-0.0576	-0.8421	1.4954	-1.1482	0.5885	0.5142	0.1843	-0.2561	-0.5264	-0.2128	0.5048	-0.006	-0.528	0.3629	-0.2745	1.3408	-1.1846	-1.9236	-0.7194	0.9927	-0.6986	0.7945	-0.9939	0.8349	-0.4027	1.133	-0.0939	1.1038	0.2338	-1.289	1.149	1.2377	0.8276
PLXNC1	1.0256	0.0681	0.7316	0.0361	0.8121	-0.2663	0.6386	0.6207	0.0828	0.6217	0.6585	0.3254	-0.3267	-1.0986	-0.9479	0.3215	-1.5925	-0.8918	-0.8001	-0.929	0.9504	1.5939	-0.3214	1.441	1.0816	-0.9666	-0.5281	-0.4673	-0.728	0.3126	0.202	-1.3928	0.2239	-0.5366	-0.0533	-0.3194	-0.9996	-0.6753	0.2366	0.7629	-0.1518	-0.7556	-1.4176	0.8394	0.4932	-0.5397	1.538	-0.6972	1.9784
CKMT1A																												-8.4203	-1.8037	-5.3029	0.9461	-3.6133	-1.7729	-0.0037	-5.0132	-2.337
CCDC12	0.3682	1.2249	1.3618	0.5473	0.1275	0.2022	0.0874	-0.2835	-0.84	-0.0562	-0.1535	-1.1856	0.4797	0.3648	-1.2127	-0.5333	-0.3176	0.0057	0.3174	-0.5386	0.2046	-0.3817	-0.4982	-0.3224	-0.4088	0.6405	1.1644	0.7282	-0.0852	-1.1857	-0.2254	0.5199	0.0524	0.4876	0.1588	-0.6126	0.9171	0.9538	-1.1477	-0.917	0.3703	0.7131	0.2196	0.3106	-0.3505	-0.5397	-0.5043	0.1946	0.8531
BOD1L1	0.6147	0.2073	0.4045	0.8193	-0.0059	-0.483	0.2643	0.3222	-0.45	-0.7112	-0.3251	-1.0531	0.0789	-0.0636	-1.1294	-0.0153	0.0101	-0.726	1.5464	-0.9729	-0.221	-0.5264	0.1732	-0.0828	-0.0152	0.541	0.5302	-0.1847	-0.1562	-0.39	0.1676	-0.0753	0.2476	-0.0264	-0.74	-1.0393	-0.5239	0.545	-1.0893	-0.4571	0.3059	1.2626	0.1058	0.1249	0.3531	-0.2324	-0.0397	-0.4557	0.3061
SGO1
TLE3	-0.9045	0.0031	0.9619	-0.0334	-0.0146	-0.2588	1.0077	0.2562	-0.631	-0.4522	-0.0992	-0.4766	0.7003	-0.0175	-1.0995	-0.0634	1.9974	-0.5146	-0.112	-1.5804	-0.5259	-1.7255	-0.4264	-0.5314	0.2992	-0.5043	-0.5684	-0.4625	-0.0356	-1.4804	0.31	1.3018	1.519	-0.1322	-0.1329	-0.7374	-0.7445	0.4699	-2.4631	-0.4915	0.1126	1.3778	0.3288	-0.1282	0.0878	-0.7152	0.2089	-0.7503	-0.0737
TJP1	1.6084	-0.402	-0.0954	-0.533	0.2058	0.4414	1.1282	1.6799	-0.2053	1.2786	0.058	-0.7881	0.1571	-0.9484	0.1153	0.6697	-0.5417	-0.1643	0.9119	0.9892	0.9	1.0219	1.0132	1.148	0.916	1.2236	-0.1252	-0.233	0.3065	0.2345	-0.9695	-2.1562	0.2371	0.0605	0.1765	-0.1685	1.0918	-1.0961	0.9156	1.1008	0.8212	0.1371	0.4007	-0.2829	1.2594	-0.1728	1.1436	0.3618	1.8338
TNRC6B	-0.252	-0.5196	-0.9739	-0.3073	-0.1249	-0.6002	0.1797	-0.3007	-0.5774	-0.1267	-0.0735	0.2464	-0.0445	0.1286	0.2327	-0.1455	0.6253	0.2088	0.3408	0.4135	-0.4096	0.0778	0.4358	-0.1797	-0.1784	0.2589	0.1018	0.3563	1.1641	1.7857	0.2413	0.0951	0.6987	0.5481	-1.0229	0.0144	0.0185	-1.1231	-0.5961	-0.9483	-0.6671	0.4779	-1.0692	0.0602	-0.3087	0.2222	-0.0045	-0.4822	0.1899
POC1B
PRPF4B	-0.0328	0.1362	0.3287	0.8868	-0.5252	-0.9465	0.172	0.2361	-0.088	-0.359	-0.6368	0.5765	0.8995	-0.5801	-0.7195	0.0894	-0.0385	-0.1746	-0.0748	-0.5346	-0.7233	-0.5149	-0.3352	-0.6995	-0.1616	-0.5304	0.4878	0.25	0.8881	0.0129	-0.7116	0.2469	0.0788	0.4668	0.4123	-0.2236	-0.4779	-0.3386	0.5098	-0.795	0.0923	0.0436	0.3241	1.4948	0.4843	1.028	-0.8798	-0.8724	-0.4818
SSFA2	0.5002	-3.2786	2.2706	-2.0049	-1.671	6.3146	0.0079	-0.7198	-1.6251	-1.0406	-0.611	1.0624	-1.6905	-1.2568	1.1102	0.163	5.7269	-0.6286	0.0807	-2.5405	-1.1358	-1.5234	-0.6944	-1.1735	4.0694	0.2613	-2.5685	-1.1701	-0.3545	-2.4977	-2.8728	-0.6868	-0.8787	-0.837	-1.4915	-1.1932	-0.8525	1.9306	-0.2884	-1.9994	0.6246	0.2691	-0.2402	-2.1787	-0.8305	-1.8408	-1.593	-1.9951	-1.8678
ZNF652	0.6172	0.2444	1.0558	-1.1002	0.0666	5.4848	0.4694	1.4072	-0.348	0.3837	-0.2708	-0.0674	-0.6279	0.1186	-0.585	1.8388	-0.2796	-1.182	0.3326	0.0072	0.7289	-0.3771	0.0738	-0.669	0.916	0.0076	-0.7211	0.9818	0.4122	-1.5735	-1.0456	0.2326	0.1659	-0.5271	0.9575	-0.4849	-3.8103	-0.7174	-0.0365	-1.0797	0.0686	0.8427	-0.7789	-1.1717	-0.7977	-0.919	-1.1013	-1.597	0.0538
PRKAA1	1.982	-1.6888	-1.5283	-0.0777	-0.1974	0.5361	0.2771	1.0685	-0.7049	0.1666	0.1753	1.3134	0.0053	-0.3238	0.5316	0.7405	-0.4318	0.3975	-0.7202	-0.198	0.6894	1.3918	0.8198	1.3365	1.0096	-1.1301	-0.8484	0.7161	-0.9279	1.4432	-1.193	-0.2948	-0.8945	-1.1261	0.987	-0.1278	-0.3216	-0.8346	1.2285	-0.1506	-0.84	-2.6538	0.5935	-0.7583	0.3292	0.0278	1.1112	0.5264	1.8395
OFD1	1.3419	-0.3742	1.077	-0.1067	-0.8762	-0.5379	1.3333	-1.3485	-0.0855	0.0809	-0.6797	-0.0372	0.5793	0.3528	-0.1772	1.3378	0.7733	1.9914	-0.6638	-0.2837	0.3121	-0.9376	0.1042	0.4294	0.376	-0.9215	0.5005	-0.3876	1.5756	0.2798	-1.0481	0.1587	0.6908	0.5084	1.1756	-0.0117	-2.613	-0.3507	-1.0893	0.278	1.7603	0.5091	1.5224	0.0687	-0.8006	0.0027	0.4439	0.0592	0.4195
AFDN	-3.1758	-0.9557	-2.8643	0.7094	-1.1895	-3.1094	-0.6074	0.216	-2.2062	-1.5243	-0.4423	-0.73	-1.6573	1.1136	0.2434	-0.9296	0.0778	-3.2983	-0.0239	1.1087	-0.2978	-1.5877	-0.6667	-1.6195	0.2632	1.3896	1.2704	-4.0055	0.0421	1.0353	0.4328	-3.0899	-0.2087	0.7767	-1.4325	-1.3238	0.6022	2.6279	-1.4871	-0.8701	-1.4808	1.2938	-0.2495	-0.5839	-0.2551	-0.3359	-1.0986	-1.5784	-1.4257
DCLRE1C	-0.4113	-0.4979	-1.3374	0.1017	-1.9524	-1.7314	-3.0736	0.6781	0.6563	0.1571	-0.1707	0.2952	-0.6801	0.0245	1.6803	-1.4108	-1.2753	0.0451	-3.5332	-0.1681	-3.6848	4.1047	-3.9604	-4.6901	1.5183	0.7899	0.2312	-1.0711	1.564	1.6018	-1.807	0.8852	1.8435	0.1342	1.2787	1.5791									2.6725	-1.2639	-0.2558	-1.3024	-0.9807
NAA30	0.0344	0.6496	-2.1281	-0.5658	-1.0415	-0.0868	-0.6202	0.9738	-0.9343	0.1076	0.0609	-0.1837	0.0718	-0.7863	0.2263	-0.0578	0.2913	-0.1456	0.9807	0.1506	-0.0586	-0.1818	0.3418	0.5007	0.6064	0.3964	-0.1252	0.1365	0.3626	0.2521	0.4279	-0.8756	0.6697	0.2117	0.5567	0.235	-0.2895	0.8005	-0.3813	-0.7825	-0.7993	0.5307	0.5679	-0.4151	0.0937	-0.5992	-1.5281	0.7998	0.0227
NAV2	-0.7899	-2.9043	-1.5465	-0.6005	-0.8298	0.6806	-0.0921	-1.004	-0.2818	-1.4405	3.2176	-0.3138	-2.7412	0.3028	1.5415	-0.9749	0.3568	-0.3798	-0.273	-0.6522	0.0664	-0.7653	-1.5786	-0.6842	-1.9879	-1.5734	-0.5302	-2.269	1.3293	1.0756	-0.5004	-2.8642	1.0231	0.6992	-1.7597	0.148	-0.7997	-0.8556	-1.3545	-0.8888	-0.9892	-1.5763	-1.7566	0.4709	-0.75	-0.2042	0.1089	-1.5704	-0.6151
TET2																												-1.9043	2.0862	0.4561	-0.8664	-0.3297	3.5686	0.7805	0.2266	-0.2991
ACYP2	-2.3514	-1.9795	0.1985	0.7923	-1.5086	-1.5495	-0.9381	-1.4633	-0.8018	2.6324	-3.0072	-0.5277	-1.2636	-4.1816	0.6491	-1.6429	0.6359	1.7593	-0.8469	0.545	1.3343	-0.0876	-2.6065	1.4589	0.5272	-0.9594	-1.8198	0.093	0.6617	1.4684	-1.1021	0.0397	1.0337	1.1225	2.3809	0.0522	-3.2105	0.8756	-2.54	-0.6354	-1.4096	1.3634	-0.1961	0.2093	-0.6516	-1.2483	-1.0635	-1.658	1.7403
STOML2	-0.2221	0.2011	-1.8736	0.0477	-0.061	-0.9291	-0.4997	-1.3284	-1.0133	0.1552	-0.6396	0.3836	0.3398	0.7752	1.2597	-0.1116	-1.7764	-1.1696	0.5445	1.9553	-0.6422	-0.9009	-0.3794	-0.6919	-0.3944	0.1594	0.0551	-0.2789	-0.4074	0.2572	0.6686	0.1833	-0.0979	0.6369	-2.5229	-1.1642	-0.9192	-0.6663	-0.6332	-0.3007	-1.0536	-1.4083	1.1067	-1.3715	-2.1541	-2.076	-0.453	1.2165	-1.3123
BBX	1.0057	0.3124	0.3742	0.0766	-0.3598	-2.459	-0.228	-1.3399	1.082	-0.2028	0.0781	-0.2232	0.5935	1.8863	0.4633	-0.4116	-0.0554	1.382	1.3344	-1.0386	0.062	-0.338	0.1097	0.07	-0.248	-0.0232	0.7826	-1.1918	0.936	-0.327	0.8823	-0.5945	0.522	0.9109	0.4418	-1.3209	0.1311	-0.0952	-0.1081	-0.235	0.6652	-0.6068	0.0292	-0.0945	-0.911	1.1315	-0.226	0.2105	-0.1134
SRRM2	0.0892	-0.6619	-0.0742	-0.0739	-0.2119	-0.5104	-0.574	0.305	-0.3863	-0.7493	0.0981	-0.1162	0.4204	0.1146	-0.4248	-0.038	0.4858	0.1881	0.7853	0.5032	-0.1749	-0.3978	-0.0091	-0.0905	0.508	0.2992	0.5917	-0.9721	-0.1	0.3201	0.4353	-0.2025	-0.0979	0.0341	-0.9846	-0.8042	-0.3239	0.0431	-0.7685	-0.138	-0.623	0.0004	0.2916	0.4315	-0.3833	-0.6494	-0.9203	0.5131	-0.7341
ANKRD26	-0.1947	0.2073	-0.6588	0.0592	0.7512	0.3517	-0.9894	0.2935	1.1584	-2.522	2.2483	-1.5831	-0.3884	-2.2077	-3.4288	-0.3267	0.1644	-3.5698	1.523	1.7242	0.1607	1.4607	1.4774	0.4217	0.4888	2.3235	-0.0594	-0.2499	2.5042	0.4788	-1.1881	-0.1286	0.7831	1.5307	-1.4885	-1.5387	-3.769	-0.1162	-3.195	-1.6772	0.5364	-0.7724	-0.6489	1.0757	-0.4995	0.0623	0.7843	-0.6176	-0.6576
SHROOM4	-1.5246	-1.8094	-2.8733	-0.2957	-4.4704	-3.3312	-5.5757	-1.9025	-1.3523	1.7223	-0.0163	-1.4157	1.0679	-0.6341	1.2405	-0.2503	-0.9794	1.1499	0.2046	-1.941	2.5716	-0.6367	1.74	0.4497	1.3023	0.1048	-1.7074	-3.008	-0.2917	0.5619	-0.5938	-0.3174	1.8962	0.6085	-2.965	-1.3993	-11.098	-7.5281	1.2497	11.0615		-4.6071	-2.8573		-0.5472	-1.2921	1.4002	-1.0768	0.0822
SLMAP	0.936	-0.0556	-0.783	-1.1368	-0.2003	-0.052	-0.2536	-0.074	-1.3294	-0.498	1.3734	-0.1465	-0.5117	0.0725	0.2989	-0.7541	0.9826	-1.1986	0.55	-0.9749	0.1848	-0.8411	1.226	-0.0981	0.5944	-0.1464	-1.1581	0.3611	-0.4206	-0.395	-1.279	-0.6971	-0.0293	-0.7388	-0.681	-1.0335	-2.5095	-1.1592	0.3958	0.3281	-0.3823	-0.2708	1.3946	-0.0916	-2.0826	-1.5022	0.0387	-2.3057	0.3004
ZFP36L1	-0.1274	-0.4484	-0.0651	-0.18	-0.1017	-0.969	0.936	-0.0625	0.7226	0.1818	1.585	0.0256	0.5437	-1.2808	0.0363	0.5225	0.0735	-0.2969	-0.1918	1.027	-0.0674	0.9966	0.48	1.3951	1.4391	1.181	-0.702	-1.1001	-0.0439	0.3528	-1.4656	-0.1019	-0.0874	0.6388	0.4034	-0.6881	-0.579	1.4797	0.6397	1.2416	0.5161	-1.7323	0.8652	-0.176	0.5409	-0.7341	-0.299	0.4733	-0.0935
KAT6A	-0.4462	-0.5289	-0.0136	1.1357	-2.257	-0.3535	-0.7638	-0.9782	-0.6692	-1.1491	-1.14	-0.8811	-1.2351	0.6151	0.538	-1.4703	-1.3197	0.5156	0.6078	1.0051	0.2902	-0.4552	2.9916	0.1898	-0.7591	0.1665	0.8208	-0.2789	1.0451	-0.2112	0.0546	-0.0383	0.6697	-0.0736	0.0999	-0.6039	0.2299	-1.2373	-1.0443	-0.332	0.255	1.9321	-0.2146	-0.6345	-0.425	-0.3296	0.3007	-0.9467	0.1389
PARD6G	-0.1349	-0.965	0.7559	-0.8629	0.6323	0.3766	1.1974	0.9336	1.1686	1.2081	-1.323	-0.9624	0.6362	2.8593	-0.617	2.5974	-0.2352	2.0971	-0.2124	2.7262	0.7574	-2.5342	2.2705	0.6536	1.1824	1.738	-1.5271	-1.3078	-1.4468	-0.254	-0.4218	1.0596	-1.4563	-0.5366	1.6324	0.7489	0.4827	-0.5761	-0.8294	3.469	2.7774	3.2352	3.4985	-2.0268	-0.9318	1.6331	0.9923	-1.0927	0.0425
CISD2	-0.9742	0.1918	0.3348	-0.4269	-3.6727	-0.6276	-2.7736	1.3383	-1.4951	-2.0784	0.5184	-0.0651	-2.2242	-0.1296	-0.775	0.381	1.0926	-2.0007	-1.2515	0.4195	-2.0352	-0.0876	-0.2468	-2.3585	-1.7503	-1.8104	-2.0234	1.0349	-1.8649	0.3579	-0.1001	0.2038	0.0261	-0.6745	-0.5808	0.0812	-2.3027	0.3226	-0.673	-1.6772	-1.6706	-1.1395	-0.1891	1.8435	-1.9932	-1.869	-0.5745	-0.5778	-0.7426
PLEKHM2	0.9908	0.0495	0.4802	0.4451	0.9282	0.3143	0.3924	0.6322	0.9494	0.1018	0.2839	0.3464	0.3398	-0.1277	-0.1217	1.3604	0.7881	0.0181	1.1211	-0.0406	0.0159	1.4331	-0.0285	1.1633	0.988	-0.2199	0.4221	0.1969	-0.69	0.3705	0.4869	-0.6725	-0.1058	-0.3722	0.1412	1.0653	0.2207	-0.0651	0.104	-0.1599	0.1601	-1.2403	-1.5685	0.6116	0.6423	0.1909	0.5601	0.9006	1.5022
PLCH1	-2.1621	-0.3371	-0.5983	-0.9227	-2.0278	-2.17	-3.4658	-1.0815	2.7006	0.3741	-1.9349	1.2042	-1.1948	-1.9454	-1.0824	0.5735	-1.8588	-1.0846	0.5926	-0.5247	0.7947	1.44	-1.5648	-1.5303	-2.1415	-0.8267	0.4051	1.2354	-0.9577	1.3802	1.4962	-1.4851	-1.1293	-1.3397	-1.3883	0.1741	1.0113	-1.3966	-2.0891	-1.2736	0.0177	-1.6507	0.2568	3.0755	1.2177	0.2191	0.3331	1.1183	-0.7199
EIF3A	0.5599	0.7269	-0.8285	0.5801	-0.0117	-0.6051	-0.1818	-0.0338	-0.3914	-0.1133	0.4784	0.4417	0.1144	0.1386	0.0235	0.1375	0.6042	0.4078	-0.2551	-0.4271	-0.2056	-0.4828	0.3694	-0.302	-0.1136	-0.0848	0.299	0.0858	-0.2686	0.441	-0.1468	-0.4467	-0.5648	-0.4213	-0.4689	0.1596	-1.3926	0.6893	-1.0681	0.0653	0.2279	0.2235	-0.0289	0.5778	0.3471	0.0592	-0.0316	0.2185	-0.3401
YY1	0.9435	1.2218	1.1527	0.7865	0.2552	0.1274	0.0515	0.6839	-0.608	-0.3209	0.0123	-1.4808	0.7667	-0.6802	-1.3963	0.0385	0.1644	-0.6576	0.4468	-0.686	0.6104	-0.322	0.5988	0.4931	-0.9943	-0.0564	0.8908	-0.4045	0.4254	-0.5537	-0.2524	0.13	0.7989	1.2227	-0.4453	-0.4733	-2.0637	1.1642	-0.9037	-0.0849	0.1838	0.9434	-0.0335	1.6551	0.213	-1.5555	-0.9662	0.1017	-0.7058
TPMT	1.332	-0.4515	0.4378	0.1403	-0.2235	1.9265	0.1028	-0.9983	-0.2435	-0.6769	-0.1478	1.0228	0.0718	-1.9835	-0.4889	0.715	2.0714	-0.7716	-0.8069	0.0251	0.1585	0.6544	0.8281	-1.12	0.8248	-0.5683	-0.6957	0.3997	-0.4933	-0.9969	-0.7706	2.6316	0.5272	1.5023	1.2934	1.0043	0.3839	-0.534	1.1118	0.009	-0.901	1.6586	0.6748	0.0209	-0.115	-0.0725	-0.2882	0.7918	0.4932
DIDO1	0.0818	0.133	0.8498	0.04	0.9078	-0.2688	0.2335	-0.14	-0.3378	-0.3304	0.6042	-1.5669	0.8189	0.4549	-1.1166	0.4433	0.2469	0.2399	1.2711	-0.6064	-0.1968	0.7646	-0.3296	-0.0548	-0.272	0.8586	0.3393	0.0882	0.166	0.1841	-0.6502	1.037	0.2661	-0.1738	0.0203	-0.1626	-1.2708	0.0731	-0.36	0.6785	1.2891	0.8475	0.5517	-0.3251	1.4144	-0.223	-0.1072	0.5689	-0.1361
HERC2	-0.1025	0.2846	0.3893	-0.2668	-0.3772	-0.6026	-1.1124	-0.0567	0.9086	-1.0578	-0.3794	0.165	-1.0572	1.1436	0.0619	-0.9098	0.6655	0.0285	0.0284	0.1008	-0.3219	0.3442	0.0296	-0.2918	-0.452	-0.3266	0.1718	-0.3538	0.5841	0.1061	-0.7878	0.0397	-0.214	0.7578	-0.7754	0.2467	-0.494	-0.4859	0.0059	-0.8982	-0.2942	0.2811	-0.0451	-0.0298	0.4038	-0.8657	0.0414	-0.6415	-0.8872
SNRPA	-0.9568	0.6218	0.6983	0.9332	-1.1286	-0.5005	1.1641	-0.0653	0.3784	0.4256	-0.6053	-0.0744	-0.5592	0.0505	-0.8177	-0.1031	0.2701	-1.0742	0.7083	-1.1382	-0.1398	-0.1106	-0.8519	0.386	0.7768	-0.8457	0.6129	-1.344	0.6254	0.6676	-0.1099	0.4768	-0.0372	0.5575	0.0233	-2.3457	-0.1102	0.8516	-2.3119	-0.9514	0.055	-0.1388	0.0129	0.2065	0.845	-0.4895	0.0144	0.261	-0.1814
TOP2B	0.0419	-0.2072	0.5469	-0.1337	0.1275	-0.6525	-0.2946	-1.5695	-0.4933	-0.9188	-0.7512	0.3719	-0.9742	-0.9625	-0.9992	-0.5616	-0.2922	2.2774	-0.6088	0.2502	-0.9317	-1.1995	-0.5479	-0.0752	-0.6368	-1.6042	0.5196	2.6989	-0.5032	0.8691	0.1676	-0.931	-0.6228	-1.1167	-0.849	-0.8826	0.8413	-0.9187	-0.8374	-0.8982	-1.5723	-1.0267	-0.4353	2.9321	-0.1209	-0.5804	-1.5552	-1.3289	-0.6349
RFX1	-0.3242	0.3619	0.8346	0.2599	-1.1286	-0.4681	-0.3972	-0.427	0.2178	-0.3304	0.8301	0.1023	-0.45	0.2307	-0.8647	0.2338	1.0291	1.2887	-0.1354	0.4932	-0.3109	-0.3403	-0.7303	0.7326	0.112	-0.7817	0.1675	-0.4552	1.1409	0.6047	0.0006	-0.1409	1.0337	0.5745	0.5184	-1.7796	0.3425	0.3436	-0.9674	-0.576	0.2788	0.4371	-0.1636	0.6003	-0.1955	0.2379	-0.6205	-0.6654	0.2778
IRS1	-1.8035	0.1609	-1.3011	-1.7908	0.1942	-3.1094	0.936	-1.0327	-2.1349	-0.5893	-0.0535	-1.1182	-1.1948	0.7752	-0.6597	-0.0493	3.7607	1.3965	1.1307	-0.6064	0.2353	-1.8726	0.643	0.939	0.4336	-0.1464	-3.3448	-2.95	0.7939	0.1841	-2.7771	2.7568	1.7907	-1.0166	-0.519	0.0377	-1.6868	-0.1042	-2.0016	0.0903	0.4652	3.2184	0.1058	-1.5374	-2.336	-0.8626	1.384	-2.08	-0.4932
NCOR2	0.54	2.5859	0.3196	0.0149	0.6207	0.2844	0.3668	1.057	0.1006	0.0447	0.9044	-0.2116	0.5129	-0.0616	-0.7024	0.5084	-0.3937	0.4306	0.506	-1.0765	-0.2912	0.5785	-0.1224	1.2677	-0.2456	-0.5541	-1.5292	0.1945	0.6204	-0.6746	-1.2765	0.0171	0.8068	-0.3004	0.7129	-0.0436	-0.0987	0.56	-0.3441	1.5294	1.506	1.2458	1.5804	0.6453	-0.7768	0.6862	0.6546	-0.384	1.0742
HIVEP2	-0.5409	-0.334	0.765	0.8791	0.8295	-0.1666	-0.31	0.1155	0.2357	0.2866	-0.8026	-0.172	-0.7062	-1.4109	0.2584	0.6046	-1.9857	-0.2036	-0.0294	0.4474	0.8912	1.9867	0.6844	-0.9748	-0.0992	-1.1396	0.5154
TBC1D1	-0.0178	-0.136	1.2891	1.0373	0.1507	-1.3427	0.254	-0.9122	-0.9266	-0.3132	-1.506	-0.1418	-1.1995	-1.485	0.6298	1.1764	2.1285	-0.469	0.7014	0.3677	0.3889	0.0272	1.1155	-0.1848	1.8279	0.4556	1.0032	-2.2183	-0.8982	-1.2512	-0.94	1.5768	0.7805	-0.7709	0.0262	-0.0814	0.3724	-0.8797	-0.7976	-0.3727	0.1432	-1.3435	-0.9531	0.3331	0.9046	-0.0192	0.1656	0.4813	0.0822
OSBPL9	1.0929	-0.9897	-0.4528	0.0264	0.6613	1.012	0.3489	-0.0653	-0.3327	-0.5684	0.0838	0.7997	0.6102	-0.6442	0.2434	-0.4484	1.175	0.7685	-0.3459	-0.3992	0.0971	0.675	0.4413	0.0675	0.1	1.4299	-0.6193	-0.4456	-1.0072	1.7958	0.0178	0.0232	-0.2192	0.584	-0.6427	-0.7287	0.2092	-0.513	0.8227	0.5596	-0.1009	-0.23	-0.6768	0.4147	0.2607	0.1783	0.0117	0.0672	1.1082
ATAD2B	-0.887	-0.1608	1.3466	0.7923	-1.2794	0.9772	-0.9868	-1.3542	0.0802	-1.9108	-0.6768	1.1275	-0.6967	-1.1727	-0.237	-0.2871	-1.1062	0.4058	0.5376	0.4832	-1.059	-0.0026	-0.1832	0.3656	-1.4887	-0.9523	1.245	-0.2548	0.8237	-0.4404	-0.4808	-0.8325	0.5615	-0.0774	-0.463	-0.1859	-1.1444	-0.8376	0.2685	-0.7981	-0.64	0.0028	-0.4213	1.8379	1.2683	-0.593	-0.8906	0.0354	-1.3577
CASP1	-0.1996	0.9063	1.0528	1.9382	0.1391	-0.3859	0.1925	-0.8949	0.7124	-0.319	-2.7155	0.6416	-0.8106	-1.7532	-0.38	-0.5701	-1.6897	0.4576	-0.8758	0.1327	0.1234	1.7892	-0.7718	0.6052	-0.0992	-0.9239	1.1898	-2.042	-1.1841	-0.3119	1.5871	-0.7504	-1.0211	0.429	-0.0504	1.5646	-0.3147	0.9177	-0.7499	-1.3831	2.0451	-1.9818	-1.6521	0.6903	2.4489	0.8932	0.5574	2.9497	-0.2324
ZBTB16
GPATCH2	-0.4338	1.2899	1.2224	0.0168	-1.1808	0.4065	0.6155	-0.9523	1.0106	-0.0828	1.6021	0.0325	0.2259	0.1126	-0.1793	1.1538	0.4329	0.2088	2.0294	-0.5346	0.4503	-0.0762	4.1632	1.1454	-0.7015	0.3514	0.017	0.8924	1.2087	-0.3548	0.2486	1.5891	0.303	-0.0717	1.3406	0.1915	-1.5282	-0.0922	-0.7446	0.2061	1.5569	4.0631	0.2939	0.3556	-0.6546	0.0278	-0.353	-1.6315	-0.462
PALMD	0.5674	-1.6702	-0.6134	0.4663	0.0173	0.7604	0.9308	-0.3668	2.4074	3.6873	-0.8569	1.2507	0.4939	-1.3969	0.0577	3.9306	-1.7785	-1.1385	0.4894	-2.182	4.2256	1.1942	1.273	1.9405	-0.4928	1.2426	-0.5006	0.8417	1.9854	1.2065	-0.385	-1.5241	2.0176	0.514	0.1618	1.7968	1.7789	-1.3185	-0.0471	0.7004	-1.3621	-0.6476	-1.3665	1.0729	2.276	0.8367	3.1237	1.7155	0.4762
BIVM-ERCC5
MPZL1	-0.7226	-1.4228	-0.5558	-1.077	-1.9408	-1.1459	-3.3274	-0.7772	-2.5911	-0.7664	1.1475	-1.4762	-1.3513	-2.1296	-1.2554	-2.1638	0.3103	-0.8421	-0.2372	-0.1303	-0.3065	-0.6045	-0.6833	-0.9034	0.7672	-2.3935	-1.0287	-0.1896	-1.4253	1.4961	1.1401	-0.5945	-1.1002	-1.4814	-1.3029	-2.1221	-1.018	-2.5808	2.6049	-0.9014	-1.2841	-1.1539	0.0872	0.0968	-2.8816	-2.8065	-0.1639	-2.5472	0.7936
ALB	0.6421	-0.3495	0.8074	-0.859	2.483	-0.3261	1.2308	0.8906	0.6767	2.303	-0.9713	-0.5184	1.6893	0.7312	1.5756	-0.1427	-1.5671	0.2192	-0.3294	-0.3135	7.209	3.604	3.2569	1.5098	1.3767	0.1831	-0.9226	0.0858	0.4717	-0.6771	-1.4189	-0.457	2.0466	2.3451	-0.1801	0.4441	1.2297	-1.9286	1.3266	2.9403	1.7705	1.5794	1.5618	-0.297	0.0013	2.5674	6.5383	-1.0343	1.6751
BCL11B	0.8389	-1.0021	1.0467	-0.8802	0.551	-0.1815	-1.9917	1.2465	1.2094	0.9758	-4.6084	0.2394	-0.692	-4.4138	-2.4702	-2.0562	0.3568	-0.156	-0.6996	-0.0347	-0.3943	0.6819	1.2481	1.0588	-1.3831	-0.6228	-1.5759	-5.2855	-6.7991	-0.1835	0.0644	3.8116	0.1131	-6.814	-5.2578	-8.3983	-5.7386	2.7992	-3.8872	2.6587	-3.2708	2.3305	-0.3726	1.641	-0.6128	-2.1794	1.5002	-0.7981	-2.0833
SCP2	-0.0477	-1.3145	0.6408	-0.8262	-0.1278	0.8899	0.0797	-0.3208	-0.0243	1.1491	0.8587	1.1042	0.6694	0.3368	-0.0811	0.3527	1.4034	0.8472	-0.6212	-0.7458	-0.006	0.42	-0.6695	1.0155	0.88	0.0882	-1.1835	2.1	-1.3443	-0.8861	-0.3555	0.7723	-1.24	0.2571	-0.5219	-1.4312	-0.2688	-0.8226	2.2442	0.3437	-1.7113	0.1611	-0.1636	-1.6527	1.8706	-1.2169	-1.1581	-0.3601	-0.2381
PLCB4	1.0182	-2.1342	-2.2281	0.0766	-2.959	1.4033	-2.9146	-0.6021	3.4602	0.2351	-2.1408	0.8252	-0.6991	1.4239	-1.3536	-1.3825	-1.3578	3.0713	-0.8248	0.537	1.0557	3.0113	-0.1666	-1.2551	-2.1103	-1.2178	-0.4794	2.513	-2.116	3.0448	2.7316	-2.2937	-1.1926	0.5405	-3.1271	0.0522	-1.2754	2.2372	-0.5059	-0.3257	0.3703	-2.6946	-0.4747	-1.9846	-0.753	-1.8408	-0.7906	-0.0628	1.0742
PRKAR1A	-0.6704	0.3743	-0.9133	1.0277	-0.2902	4.513	-0.31	0.8532	0.5008	0.6274	-1.8177	0.9601	-0.5686	-0.6882	0.0128	-0.0153	-0.9899	0.5674	-1.4166	0.4992	-0.2385	1.0173	-0.3821	0.1924	-0.3992	-0.9097	-0.3839	-0.576	-1.85	0.5342	0.8945	-1.2327	-1.8203	-0.2947	-0.0563	0.7286	0.0736	1.6631	0.1014	0.1373	0.5636	-2.1594	0.8071	-0.1929	0.0639	-0.6274	1.3948	0.6219	-0.598
MDC1	-1.3876	-0.1546	-1.3829	0.011	-0.8356	-2.6036	-1.4636	-2.3618	-1.2835	-1.2139	-1.0142	-0.7067	-0.4216	0.9394	-0.6234	-0.7032	0.2342	-0.4814	0.5252	1.4872	-0.6751	-1.0272	-1.1862	-1.4819	-1.7047	-1.6018	1.7795	-0.4697	-0.1579	1.768	-0.7436	0.4091	-0.0689	-0.4686	-2.2607	-1.916	-0.2596	-1.09	-1.5561	-0.9233	-1.9995	1.2458	-1.3223	3.6578	-1.3313	-1.8878	-1.5308	-0.9573	-2.1286
CDC20	-4.015	-1.4289	-2.9097	1.7144	-2.7618	-2.788	-4.0709	-2.5254	-0.7176	-1.2425	-0.3451	-0.8299	1.1035	-1.8934	0.901	-2.6677	1.2152	2.5697	-0.5372	2.4274	-0.7804	-1.0088	-4.3942	-2.4094	-3.4782	-3.3843	0.7148	-0.4335	-0.723	2.8005	0.17	-1.1404	-1.1345	-0.0396	-3.242	-2.2702	2.0363	-4.0025	-1.9698	-1.8618	-4.5795	-1.3243	-5.1168	2.0995	-2.3479	-2.007	-3.2652	-1.1962	-4.3422
DISC1
KMT2E	1.332	0.1485	-1.4768	0.5724	-0.1481	-0.5628	0.0746	0.2906	0.5569	0.7473	-0.2936	-0.5068	0.2354	-0.6462	-0.1665	-1.6939	0.0693	1.0317	1.2078	-0.939	-0.6751	-0.4184	-0.5065	0.7326	-1.0399	-1.7203	0.5281	-0.931	1.4318	0.1413	-0.7485	0.5773	0.9572	1.4872	-1.2469	-0.4733	0.1679	0.8967	-0.5828	0.7285	1.723	0.7443	0.698	-0.5107	0.6661	1.144	3.6289	-0.1557	1.3803
ITSN1										1.4233	0.4355	0.3836	0.1002	-0.9264	0.1836	0.1206	-1.5185	0.7954	0.8844	-0.455	2.0627	1.7019	1.1956	0.4497	-0.3152	0.0005	-1.4104	-0.7474	1.0798	0.5593	-1.7333	0.959	0.1078	0.994	-0.0592	0.3918	-0.2527	-1.0871	0.7352	0.6972	-0.4027	0.058	-1.1877	-0.0382
CCDC28A	-0.0527	-1.8682	0.762	-0.6372	0.1797	0.0103	-0.3818	0.7729	0.9749	1.4081	-0.3909	0.3278	0.0219	0.9574	-0.6661	0.4178	-0.3261	-0.1705	-0.8166	0.1346	0.4766	1.6513	1.541	-0.5339	0.9136	-0.0374	0.719	0.4287	2.0795	-0.3044	-0.0412	0.0212	1.7986	1.5439	0.5862	0.9143	-0.8571	0.6682	-0.7764	0.1185	-0.0976	0.5931	0.1569	0.0124	-0.8752	0.3037	-0.588	0.6007	-0.2012
METAP2	-0.1474	0.9898	-0.0257	0.7904	-0.3076	0.4514	0.1976	0.615	-1.3141	-0.357	0.221	0.3068	0.0551	0.2607	-1.1422	-0.2559	0.3526	0.5135	-0.4299	-1.1422	-0.5786	0.3511	0.1484	0.0598	0.172	0.1973	0.1166	-0.262	0.6287	0.9572	-0.638	0.169	0.0762	0.7144	0.5508	-0.6271	-0.7146	0.4037	-0.5139	0.5439	0.35	-0.2036	-0.3888	-0.3223	-0.2432	0.6173	-0.0478	-0.1557	-0.0142
TMCC1	0.0295	-0.5691	0.2166	-0.9516	0.0086	-1.2306	-1.1842	0.9365	-0.3404	-1.6195	0.8101	-0.6184	-2.5206	-1.533	-1.7678	-0.9438	0.6021	-2.293	-0.9693	0.6625	0.7311	-0.0394	-0.2606	0.1465	0.1456	-1.7322	-1.0859	-0.7788	0.432	0.7331	-0.0903	-0.5678	-0.2166	-0.3382	0.1441	0.206	-2.2797	-0.005	1.5573	1.5982	-0.6095	-0.7076	0.0849	0.8084	1.0567	-1.0978	-0.3017	-1.804	0.5158
ARL2BP	-0.1598	-1.6114	0.05	-0.7857	0.4002	-0.9988	0.4694	0.9853	0.4829	0.4465	0.3411	1.0066	0.316	-1.1366	-0.5978	-0.0464	0.8283	-0.8441	1.011	-0.3474	-0.7475	0.0387	-0.7579	1.1862	0.5392	-1.5852	-0.3606	1.2861	0.589	-0.4807	-1.0407	0.8893	-0.6914	-0.6594	0.259	-0.1336	0.092	2.0929	-0.7154	-0.2569	-1.5689	-1.3315	-2.4811	2.1698	1.1014	0.0498	0.4412	-0.2327	1.403
PRMT1	0.24365	0.2722	-0.0651	0.48365	-0.16985	-0.22015	0.0092	0.57475	1.175	-0.34275	0.2596	-1.77375	-0.0599	0.19265	-1.1977	0.9004	1.24265	-0.37255	-1.66015	0.59875	-1.2103	-1.1214	-0.79245	-0.27015	-0.1148	-1.3008	0.68185	0.39975	0.4907	-0.2754	-0.2303	0.39365	-0.2654	0.8343	0.7291	-0.37745	-0.00905	3.9083	-0.0312	0.40785	-0.9248	-0.80595	-1.31305	0.21495	-1.0347	-0.4801	-0.5408	-0.8538	-0.83895
TANC1	0.007	-1.0454	-0.0863	-0.151	-0.7718	-3.2689	-0.2203	-0.1457	-0.5418	-0.3285	-0.6968	0.4975	-0.5046	0.7632	-0.1665	0.3866	2.6084	0.4493	1.4335	-0.3255	0.0006	-0.214	0.2396	1.0792	-0.5336	-0.3929	-0.543	1.018	0.1743	0.0507	-1.3747	-2.1767	-1.0448	0.0681	-0.908	-0.302	-0.0091	-1.9466	1.2524	0.0809	-0.4332	-0.7484	-0.895	0.4625	-1.7994	-0.6964	0.6465	-0.5167	0.6746
PHKA1	0.3707	-1.7135	0.7347	-2.167	-1.3461	0.0054	-1.0483	1.0944	-0.4347	-1.1168	0.5298	1.597	-1.7071	0.2667	0.7665	0.514	1.452	-1.3996	1.8395	-0.3374	-0.8001	-0.8159	-1.0978	0.7326	2.3583	-0.2934	-2.0064	2.3681	0.2685	-1.3016	-1.2372	1.4105	0.1421	-0.9825	-0.2272	-0.6881	-1.0938	0.7043	0.9659	-3.0192	-0.4264	-0.362	0.0663	-3.2982	0.6482	-2.2578	-0.7852	-1.0449	-0.7313
WIPF2	0.5052	-0.8505	-1.0648	-0.7761	-0.3802	2.5021	-0.5894	-0.0452	-0.7533	-1.0501	3.2176	-1.7877	-0.8651	0.7992	-0.822	0.9867	0.0186	-1.4701	1.4019	-1.5685	0.606	-1.103	0.7839	-0.5008	0.4576	0.1949	-1.1941	-1.443	-0.5049	0.6752	-2.9465	1.2135	-0.0689	0.0398	-0.0415	0.0231	-1.4914	2.2432	-1.6012	-0.3789	0.0516	1.4066	0.7537	-1.7765	-1.7487	-0.5836	-0.4692	-2.2181	-0.1106
TJP2	-0.2694	-0.2845	-2.2644	-0.4636	-0.7776	0.3966	-0.9483	0.3911	-0.2945	0.0181	-1.2372	-0.451	0.4655	-0.7022	0.8732	1.2925	-1.7806	-0.9934	0.0903	1.7222	0.3691	-1.4246	-0.7911	-0.4141	-0.4184	0.1522	-0.6596	1.431	-0.7379	1.6698	0.9216	1.4988	-0.3828	-0.5612	-0.2125	-0.511	-0.5423	-0.8857	-1.5747	-0.1912	-1.1282	0.9986	-1.2759	-0.6992	0.0043	-0.8438	-0.5664	-1.2546	-1.4172
RECQL5	-0.6803	0.2753	-0.8103	0.4451	-1.2185	-0.4631	-0.3536	-0.9236	-0.3073	-0.7569	-0.4709	-0.4417	-0.5117	0.2767	0.6085	-1.1702	-0.6094	0.6172	-0.0322	0.2123	-0.3131	-1.1581	-1.6946	-1.3825	0.124	0.3442	-0.2842	4.2929	-0.4553	-0.3925	-0.5987	0.5383	-0.3643	-0.4497	1.152	0.9376	-0.4136	-0.1944	0.1465	-0.3101	0.3872	-0.0764	-0.7348	0.4175	-1.3015	-0.0192	-1.0257	-0.4557	-0.394
CFL1	0.4902	-0.801	-0.1348	0.04	0.1507	0.7379	0.0233	-0.2892	0.2484	-0.0848	0.5556	-0.3464	0.9968	-0.5561	0.1601	0.8509	-0.5417	0.6379	-0.6198	0.1366	0.1366	1.1414	2.5468	-0.1032	-1.2079	0.1546	0.1378	0.1872	0.1032	0.0834	0.2658	-0.1286	-0.3142	0.1248	0.2266	-0.1598	-0.1263	0.2805	0.2128	0.8318	-0.1043	-0.398	-0.0962	0.0434	0.3114	0.2786	-0.3422	1.7261	0.4081
CLASP2	-0.26315	0.6202	0.18635	-0.51855	-0.8153	0.33925	0.86415	0.8188	-0.3225	-0.636	1.0045	0.6288	-0.14885	-0.34285	-0.4131	-0.6324	0.70675	-0.5353	-0.4326	-0.01475	0.21555	-1.0111	0.5297	0.4523	0.5152	-0.33845	0.228	0.7777	-0.9015	0.92195	0.714	-1.39075	0.1922	0.60475	-0.3038	0.20455	-0.155	0.85905	-0.4131	-0.84195	-0.48405	1.8362	1.0254	1.25285	0.3054	0.3241	0.0441	-0.2991	0.0907
PCBP1	-0.0054	0.1671	-0.6922	0.3313	0.3567	0.0452	-0.1228	-0.1342	1.0896	0.0676	-0.125	0.6904	0.4062	0.0685	0.6042	0.5452	-0.1146	0.5218	-0.701	0.8119	0.8934	0.2179	0.4026	0.2178	0.1144	0.7093	0.439	-0.6074	-0.2388	0.436	-0.4488	-0.576	-0.3432	0.1645	0.1824	-0.064	0.0369	0.3076	0.5894	0.3562	0.7737	0.4755	0.4843	0.215	-0.5144	0.7364	0.7248	-0.1106	-0.0113
SORBS2										5.877	-0.4681	-3.8683	-1.8162	-1.8734	-1.597	0.9301	-2.9265	-1.5074																			0.3908	0.0942	-3.6034	-0.9983	-0.3586	0.5595	-0.9601	-3.7285
MEF2D	0.3433	-0.5907	-1.2859	0.4123	-0.9603	0.6133	0.4617	1.5221	-0.2002	0.5874	1.5049	-0.4696	0.5508	-0.2778	0.538	-0.3805	0.2786	-0.3715	0.8101	0.3956	0.0905	-0.5953	0.0213	-0.1389	0.004	-0.0729	-1.052	-0.2354	-0.3512	-0.4152	-0.5422	0.1115	-0.5595	-0.3306	-0.1093	-0.3833	1.0849	0.1422	-0.0206	0.2905	0.7263	0.9698	-0.5862	0.6903	-0.6754	0.1125	0.8734	0.606	0.6122
ANKS1A	0.5973	-0.4082	-1.0708	0.7904	-0.5542	-0.9191	-0.5561	0.1614	-0.3124	-0.3056	-0.5767	0.5347	-0.0184	-0.0296	-0.1921	-0.1823	-0.1083	0.0803	0.4839	0.3797	-0.3219	-0.1566	0.0517	-0.5161	0.0112	0.0859	0.3563	-0.1388	0.3643	0.6752	0.1627	0.2777	-0.1322	0.3043	-0.0622	0.296	0.3747	-0.3266	-0.0816	0.1341	-0.1688	0.6099	0.28	0.935	0.1265	-0.6306	0.3899	-0.2725	-0.428
MAP1S	1.0381	-0.699	0.1227	0.0477	-0.2496	0.2246	-0.0229	0.1098	-0.1722	0.1209	0.2353	-0.4836	0.4939	-0.8504	-0.0235	-0.0408	0.6444	1.1582	-0.2372	-0.0904	-0.0411	1.0839	0.6734	0.8091	0.6616	-0.2981	0.0551	-0.5494	0.5114	2.0098	-1.08	1.1273	0.0762	0.0511	0.2885	-0.749	-0.1677	0.0641	0.1836	0.5252	-0.1111	0.4083	0.3102	0.6509	0.213	-0.5867	0.7005	0.7175	1.0402
PRKCZ	1.7155	1.2311	0.3681	-0.5986	0.8846	0.5012	-0.2382	1.7431	-0.2384	-1.4043	0.1238	0.6904	-0.8604	-0.454	-1.3279	1.7454	1.7628	-0.612	0.6078	-1.2239	1.0448	-0.3288	0.8889	1.7188	0.4696	0.4651	-0.4115	0.4046	-0.4223	-1.0598	-0.0657	0.3906	0.4587	0.3648	1.1137	0.8882	-2.4475	0.1663	-1.0177	-2.3623	0.2347	1.8889	0.7932	0.7353	1.3071	0.332	0.3142	-1.5094	0.1871
CMIP	-0.4736	-1.0701	0.2894	-0.8301	-1.3229	0.1922	-1.0842	-0.4098	1.9359	-1.0654	-2.4811	-0.1953	-0.5568	0.6831	0.4783	1.0745	0.4224	-0.8296	-0.5345	-0.0386	-1.6315	0.3419	-1.1033	0.4599	-0.3296	-0.912	-0.4984	0.8369	-0.4388	0.4032	0.5556	-0.0445	1.5085	0.824	-1.241	0.2525	-2.1235	0.8275	-2.0308	-0.5478	0.533	0.5691	-0.2448	-1.2308	0.3769	-0.1227	0.0198	0.0088	-1.0431
KIAA1671	-0.2071	-2.0909	-1.8676	-1.1542	-1.555	1.1092	0.3335	0.0581	-1.3319	-0.5056	0.8701	-1.2832	-1.4557	0.2067	0.553	0.4602	0.0841	-1.0452	0.766	-0.7538	0.7947	-1.0571	-0.1998	0.149	0.3832	0.4319	-1.1453	1.0252	0.1164	-0.249	-0.0264	1.5275	0.3822	0.6539	-1.9748	-0.8855	-0.0091	-0.4499	-0.9382	-0.6636	-1.7859	0.8139	-0.6536	-0.1057	-0.7708	-0.6337	0.3007	-1.4696	0.0482
GEMIN5	-0.6504	-0.0711	0.3348	0.2252	-0.0378	0.0851	-0.8432	-0.0854	0.7022	-0.3761	0.5813	-0.2976	0.0575	1.4219	-0.8284	0.0526	-0.1168	0.7726	0.1729	0.4952	-0.9164	-0.6551	0.0682	0.4599	0.2824	-0.5565	1.1559	-0.349	0.1131	0.2219	0.0202	1.2525	-0.6281	-0.8144	0.2915	-0.0378	-0.6365	-0.0651	-0.1028	-0.1724	-0.4739	0.3627	-0.3818	0.6144	-0.0762	-0.4926	-0.3314	1.3943	-0.2466
RICTOR	-0.4462	0.3155	0.1924	-0.697	0.1768	-0.2987	-0.0895	0.4829	-0.3455	-0.8597	0.0752	0.1976	-0.3694	0.6191	-0.1964	0.3215	0.5873	0.5488	0.8528	0.308	-0.1486	-0.0578	0.2672	0.1847	0.2632	-0.3171	-0.3288	1.4213	0.3379	1.2569	-1.193	-0.418	0.8148	0.3402	0.1323	-0.4442	-0.0895	-0.2214	-0.4316	-0.26	-0.084	0.4035	-0.289	-0.4854	-0.109	0.0654	0.5357	-0.5459	0.6094
ABLIM3	2.0916	-3.0435	-2.1766	-1.6693	-1.7929	-1.7738	-0.2818	2.5526	-1.2223	1.4195	1.2218	0.895	-0.4406	4.3347	0.0961	1.7086	2.8769	-1.0224	0.0009	-2.7816	2.6549	-1.3672	-1.5592	2.733	3.2391	1.2521	-1.9534	-3.0587	0.1445	-1.4149	-2.0108	1.6301	0.2582	2.0088	-1.1555	-1.289	0.1058	3.1509	0.4594	-0.3289	-1.6978	0.7323	-1.2364	-2.2603	-1.054	-1.1605	2.7482	-1.2387	0.1786
HNRNPA1	-0.1723	0.331	-2.4432	1.2958	1.4358	0.262	-0.2228	-1.0356	-1.3396	-0.02	0.3812	0.4835	1.8577	-0.0996	-0.2092	0.4602	-0.4994	1.1105	-4.6149	-0.3793	-0.6926	-0.3472	-0.5507	-1.2856	-0.4352	-0.2104	0.8144	-0.1219	-5.0128	-0.0123	1.0812	-0.1738	-4.7166	-5.2286	-0.0062	-1.0655	0.5494	-2.0098	-1.625	0.619	0.3771	-1.0075	-0.1891	-0.1395	0.2338	-0.0161	-1.3796	1.6358	-1.5787
PHC3	0.1864	0.6929	-0.3226	-0.9227	-0.238	0.4838	0.618	0.6982	-0.1237	-0.6179	0.6442	-0.9299	0.4204	1.4899	-1.8745	0.4546	0.7416	-0.2513	0.2486	-1.1322	0.9504	0.0157	-0.0589	0.0548	1.0672	1.1027	-0.6342	-0.5301	0.5609	-2.8276	-0.4513	1.5542	1.5639	0.6879	0.6923	-0.273	-2.914	1.5609	-1.4102	1.1133	1.0111	1.5554	1.7964	0.44	-0.0404	0.8305	0.8869	-1.0131	0.3288
GOLGA3	0.7741	0.164	-0.9436	-0.5369	-0.0407	-0.3136	0.5052	1.2838	-1.2198	0.237	-0.0878	0.3975	0.5105	-0.3599	0.0683	0.8905	0.0355	-0.3985	0.4839	0.0948	-0.2254	0.7508	0.6098	0.7046	-0.1616	-0.2958	-0.0424	0.8441	0.3511	1.0554	-0.412	-1.2019	-0.4276	-0.512	0.2266	-0.9203	-0.0734	0.028	-0.1771	1.5638	-0.0298	-0.4556	0.9604	0.1924	0.7854	0.0686	0.9491	-0.254	0.7398
SASH1	0.4653	0.3496	-0.2468	0.3756	1.9261	1.1042	0.154	-1.6326	-0.2129	1.7242	-1.1314	0.9554	0.0812	-1.3528	-0.7131	1.5161	-2.7109	0.2876	1.373	0.0629	1.0799	1.0518	0.2506	0.5619	0.424	0.7306	0.07	0.2838	-0.3165	1.1259	-0.3629	-2.2855	-0.971	-0.9202	0.3416	-0.3165	0.1265	0.4999	0.2552	1.8141	-0.4332	-1.1947	3.7215	0.7409	1.6887	2.0156	1.1409	0.399	1.3633
TSPAN3	6.2307	-3.1704	-5.515	-2.3715	0.7251	-4.5123	-1.9482	-1.2825	-1.7168																																				-5.8807	-3.5841	2.7374	-3.7018	-2.2987
ZNF263																												-1.7618	0.7923	0.8842	0.5016	1.3284	0.7013	0.5972	-0.4306	0.5486	0.6827	2.5708	-0.6597	-1.5552	-0.7214	0.7683	0.1244	-2.0465	-0.4966	-0.9378	1.3083	-0.3946	-0.2721
ADARB1	0.2412	-0.5907	0.2227	0.0824	0.5888	-0.1442	-0.0588	0.7126	-0.241	1.7127	-0.531	0.5161	0.3492	-0.4039	1.6504	0.1092	-1.4656	-0.2285	-0.061	-0.692	0.6675	1.7708	0.806	0.1388	-0.308	-0.2104	0.7338	-0.1388	-0.1116	-0.3422	0.0104	-1.3292	-0.6413	0.6142	-0.0239	1.4949	0.616	-0.51	1.6316	1.8954	-0.1009	0.1611	-1.19	0.4259	-0.1418	0.2159	1.7514	-0.2274	1.7998
BRD1	-1.014	-0.1082	-1.0769	0.2155	0.0173	0.3019	-0.392	0.3021	-0.3582	-0.0581	-1.3659	-0.63	-0.5378	0.0505	-0.4377	0.5253	-0.4508	-1.0141	0.3656	0.1108	-0.9778	-0.7768	-0.9265	-1.0028	-1.7431	-0.9523	0.5281	-0.0084	-0.2719	-0.1936	-0.6699	0.8934	-0.6386	-0.6462	-0.7665	-0.4733	-0.4412	-0.3296	-0.5086	0.7473	-0.5824	0.6339	-1.104	1.1432	-0.5144	-0.1321	-0.2342	0.2105	-0.1786
PACS1	1.0904	-0.5536	-0.2711	-0.0642	0.0869	-0.5703	0.9462	0.7614	0.1643	0.3856	-0.0792	0.3975	0.1476	0.1066	-0.333	0.749	-0.25	1.0193	-0.0789	-0.3355	0.538	1.0908	1.7455	-0.2434	0.6232	0.093	-0.3776	0.4601	-0.3562	-0.9138	-0.0854	-0.2928	-0.2773	-0.5328	0.6333	0.8882	0.3104	1.092	0.0802	0.4501	1.0077	-0.1676	1.7639	-0.9017	1.1103	0.959	0.0549	1.0546	0.6661
HNRNPA0	0.0195	0.1423	-0.9527	0.2252	0.377	-0.4531	-0.2074	-0.3208	0.1235	0.9016	-0.3423	-0.1	1.4332	0.2247	-0.3501	0.5508	-0.1611	0.6524	-1.045	0.2183	-0.0038	-0.4552	-0.081	0.0726	0.0952	0.138	1.1665	-0.518	-0.1579	0.3327	-0.1394	0.6615	0.4296	0.0983	0.1205	-0.0552	0.0806	-0.6783	-0.8745	-0.3539	-0.162	0.5547	-0.3935	-0.3588	0.4187	0.2222	-0.5799	0.7626	0.017
LYST	0.8663	-0.4856	-0.1469	-0.5504	-0.5194	0.1922	0.736	-0.2204	-0.9292	-0.6636	-1.2172	1.1623	-0.692	1.2377	0.3843	0.5904	0.3272	-0.0731	-0.6542	-1.4031	0.6631	-0.1795	-0.1915	0.9059	0.856	-0.9144	0.1951	-2.7641	-0.0125	-1.6088	0.9756	-1.1219	0.1527	-0.1757	-0.2596	-0.1917	-0.3056	-0.0291	1.2046	-0.4321	0.0787	0.8139	-0.3981	-0.5811	-0.1478	0.6455	0.7492	-0.7052	0.9495
NKAP	-0.1399	0.8414	-0.3196	0.7672	0.2145	-0.5503	-1.115	-0.4615	-0.4143	-0.359	-0.0563	0.0744	-0.0753	0.3128	0.079	-0.2304	-0.5311	1.183	0.5761	-0.5107	-1.0392	0.3925	-0.3766	-0.7352	-0.452	0.6145	-0.1527	0.064	0.0074	-1.1908	-0.272	-0.1922	-0.0161	0.9147	0.6245	0.9492	-0.7353	-0.1583	-1.8478	-0.8544	0.1838	0.3315	-0.1241	0.7578	0.687	0.5452	0.0144	0.6485	-0.6859
EIF4G3	0.7741	-0.3587	0.0167	0.337	0.8614	-0.4357	0.8796	-0.3897	-0.7278	0.0923	1.8051	0.4858	-0.2864	0.4429	-0.3224	1.032	2.3188	-0.3363	0.166	-0.3394	-0.4491	-0.129	0.1318	0.8091	1.6023	-0.6086	-0.9778	0.0568	0.3312	0.4108	0.5826	-1.321	0.8121	0.3686	-0.7665	0.1247	-0.1102	-0.0441	-0.4661	0.0684	-0.067	1.2722	-0.1357	-0.3307	-0.3087	0.1407	0.3358	0.192	0.6519
CHD4	-0.2544	0.0217	0.1652	1.1762	-0.3685	-0.2114	-0.6253	-0.4328	0.1974	-0.9854	-0.308	-0.4347	-0.1465	-1.0125	-0.6512	0.2394	0.1306	1.0773	-0.145	0.8796	-0.9405	-0.3541	-0.8436	-0.1516	-0.5	-1.1467	0.2121	0.052	0.556	0.5694	-0.0829	0.1176	-0.3116	-0.2872	0.1176	-0.5342	-0.0413	-0.2966	-0.8745	-0.4039	0.0686	-0.4172	-0.563	0.4372	-0.1865	-0.6714	-0.9662	-0.7636	-0.5074
LRBA	1.7292	-0.38655	0.04855	-1.8419	-0.3874	1.39955	0.4732	4.03375	-1.74615	-0.80735	-0.46805	-0.3499	1.0857	0.9684	0.6512	1.1382	1.62535	-1.5634	-0.1581	-0.1761	0.5249	-0.57925	0.69275	-0.8805	1.7511	3.2787	-1.0053	0.45045	-0.238	-1.96135	0.29655	1.9718	0.39535	0.2363	-0.09755	-0.08285	-1.2467	1.1852	-1.52425	-0.4837	-1.1316	1.517	1.33075	-1.8721	-0.00315	1.46535	-0.53535	-0.52465	-1.2202
AFTPH	-0.1075	0.0495	0.2379	0.065	-0.4062	-0.2164	0.5334	0.5949	-0.4296	-0.6293	-0.4395	0.3557	-0.3433	0.3188	-0.3501	1.1481	-0.0132	-0.4006	0.4798	-0.202	0.1366	-0.3197	0.4993	-0.2026	0.4744	1.0316	-0.1273	-0.4262	0.4271	-0.7526	0.757	-0.4508	0.0261	0.3969	0.0498	0.2205	-0.5308	0.6412	-0.3388	0.2655	0.7127	0.2931	1.5479	-0.5614	0.2279	1.0499	-0.0883	0.0168	0.1389
SLC5A3
ZC3H13	0.1889	0.0186	-1.3586	0.2425	-0.0552	-1.0911	-0.3049	0.2102	-1.1255	-0.2009	0.1753	-0.8136	0.1761	-0.0916	0.0812	0.2536	-0.14	-0.2099	0.7495	0.0769	0.0269	-0.0785	-0.0616	-0.3555	-0.0608	0.3964	0.5981	-0.4818	-0.1694	0.0607	-0.1934	-0.1635	0.15	0.1758	-0.4806	-0.3397	-1.7029	1.3505	-1.5508	0.1091	-0.2399	-0.1148	0.2591	-0.0213	0.1683	-0.3484	-0.4449	-0.3973	-0.6689
DMTN	-0.7874	0	4.5366	-0.3343	-1.9379	-1.4848	-0.7766	2.4607	5.4025	1.8765	-1.7748	-2.1038	-1.0596	0.8733	2.9314	-1.3542	0.8198	-0.726	0.5706	1.3936	1.1413	-1.2546	-2.6148	1.0715	-1.5487	-1.0874	-1.3129	-1.8174	-0.1546	-1.6768	-3.4082	0.604	0.2186	1.8727	-0.9109	-0.2991	-0.9376	-2.1631	-2.4604	-0.9577	0.7331	1.169	-1.1435	0.7381	1.8139	0.8806	3.5911	-3.4364	-1.301
CIAPIN1	-0.0677	0.0372	0.1318	-0.5118	0.1768	0.4912	-0.1998	1.4962	0.0776	-0.4846	0.5356	1.2344	1.1106	-0.9524	-0.1815	1.2472	0.657	-0.6203	0.3931	0.2681	-0.6334	-0.3886	-0.4844	1.3187	-0.3608	-0.0682	0.2439	1.6	0.475	0.7255	-0.4881	0.0581	-0.4382	0.497	-0.5013	-0.2817	-0.5285	-0.501	-0.2328	-1.2486	-0.2128	-1.4371	-0.8231	0.4372	1.3518	-0.4519	-0.5016	1.174	-0.4677
WDFY4	-1.0589	0.9867	1.077	1.4694	0.7164	-0.6251	-1.3662	-0.4356	0.9086	-0.953	-2.0379	-0.4928	0.0077	-1.2147	-0.3309	-0.004	-2.7616	-1.0224	-0.2152	-0.0207	-0.3614	0.5464	-0.5424	-0.7021	-0.8455	-1.635	1.4359	-1.2643	-0.685	-0.526	1.4668	-0.7176	-0.6545	0.0284	-0.0356	0.7286	-1.2455	1.8434	-0.0922	-0.3758	-0.7214	-0.8396	-1.529	0.1503	3.2509	-0.3515	0.352	1.3598	0.1672
IFT122	0.8364	-0.9804	0.2227	-1.1619	0.9224	-0.4357	0.1361	-1.1848	-0.6768	-0.4903	-0.3937	-1.3297	-0.59	1.1396	-1.7678	1.0745	1.6845	-1.7147	0.2789	-0.5307	0.1015	0.2684	0.6015	0.7912	1.204	-0.2602	-0.7233	-0.1606	0.2156	-1.6365	0.9879	1.1417	0.063	-0.0113	1.0931	-1.2077	-0.4572	-1.7964	-0.6809	0.3437	0.7737	0.0124	1.0718	-1.3546	-0.6218	0.796	0.1576	-0.8618	0.7908
MEX3C	0.5475	-1.0671	-3.7549	-0.9111	-0.7428	-2.4217	0.0105	-0.1228	-3.2896	1.5414	0.0981	0.351	-0.9434	0.2667	0.8028	0.7405	-0.6918	0.4928	0.6078	-2.2696	-3.1539	-1.5946	0.4772	-2.1979	-0.2672	-0.8054	1.3107	-0.7016	-0.5313	2.2666	-0.3383	2.1411	-1.1952	-2.1201	0.6805	-1.1584									-0.6546	0.4542	-1.8307	-0.3044	0.4705
DLG5	-0.0801	-1.1042	-0.8346	-1.1696	-0.2032	-1.8037	-0.4484	0.9537	-1.6684	-0.6922	-0.2679	-0.7974	-0.941	-0.3959	-0.9735	-0.5135	3.3336	0.5011	0.1908	-2.8314	0.0818	-1.0065	-0.3683	-0.669	-0.152	0.3063	-1.3702	-0.5808	0.5659	0.0708	-1.6007	0.093	0.7884	0.1928	-1.1202	-1.2309	-2.0315	-1.7874	-1.4659	0.5408	1.6654	0.6411	-0.0335	-0.9411	-0.7589	-1.0288	0.0279	-0.1451	0.5867
CC2D1B	-0.1748	-0.5258	-0.6043	-0.1047	-0.3743	0.9572	0.4001	-0.2749	0.3326	0.237	0.0752	0.1441	0.4157	-0.488	-1.0504	0.7292	1.1644	0.8037	-0.2702	-0.453	0.323	0.6429	-0.1169	0.3733	0.5968	-0.3574	0.4857	0.8441	-1.0023	0.2144	-0.1984	0.2736	0.0551	0.3496	-0.407	0.3425	-0.4572	0.1272	0.0139	1.1821	-0.6773	0.8307	-0.7395	0.2825	1.1849	-0.245	0.4115	0.4839	0.1757
CEP131	-0.1648	2.292	-0.9042	-0.0507	-2.4891	0.9149	0.554	-0.1256	-1.5563	-1.0292	-0.897	-1.7203	-1.0383	1.1576	-0.5359	-0.7626	2.0207	1.3779	0.4468	-1.2876	-0.1771	-1.1214	-0.7331	-1.4691	2.0631	-0.035	0.5217	1.7498	0.1098	-0.6166	-0.2843	3.1262	-0.5358	-1.1753	1.9035	0.1741	-1.0318	1.612	-1.7444	0.203	1.1026	0.4371	1.9636	-0.3982	-1.6742	-0.4801	-0.742	-1.2811	-0.0567
PCNP	0.8538	1.7569	-0.0772	0.8888	-0.3976	-0.6924	-0.9637	-0.4988	-0.9878	-0.1038	0.344	-0.8113	0.4536	0.1226	-1.5009	-0.0436	0.3336	0.213	0.0958	-1.2338	0.2265	-0.7194	-0.0229	0.5517	-0.6704	0.2542	0.702	-1.3826	-0.7032	1.6421	0.5826	0.6676	0.2819	1.4135	-0.6752	-1.7622	-1.8454	-0.0501	-1.9459	-0.3914	0.0008	1.157	-0.0939	0.2768	-0.586	0.7239	-0.4719	-0.0549	-0.0964
USP38	0.1341	0.6867	-0.062	-0.3729	-0.5281	-0.8917	-0.4612	0.8848	-0.1824	-0.0562	1.8251	0.3394	-0.2152	-0.8804	1.3216	0.9811	-0.159	-0.6576	0.6491	-1.3274	0.0116	0.3557	0.853	-0.7021	0.112	0.439	-0.3139										0.3265	0.9568	-0.002	-0.6667	-0.3315	0.0724	0.4704	-0.1395	-0.2044	-1.0915	-0.1072	-0.5512	-0.1389
KMT2B	-0.2843	0.3681	0.4499	0.8386	-0.8356	-0.3933	-1.2483	-0.0022	-0.942	-0.2333	-0.0821	0.6741	0.1026	-0.9124	-0.0747	-0.6862	-0.4529	-0.9685	0.1426	0.3219	0.8759	0.4821	-0.1611	-0.1516	-0.7519	-1.1846	-0.3436	-0.6074	0.7328	0.8414	-0.7141	0.3495	-0.0293	-0.3911	-0.7547	-1.0597	0.2874	0.2835	-0.7022	-0.2319	-0.1586	-0.7484	-0.5258	0.8506	-0.3356	-0.7152	-0.118	-0.9016	-0.7738
RBM39	-0.1598	0.5104	-0.165	0.2637	0.3045	-0.3036	0.6104	-0.2318	-0.3506	0.1666	0.0952	-0.0605	0.4631	0.1066	0.3181	0.6046	0.1391	0.4576	-0.229	0.7362	-0.0389	-0.2691	-0.3849	-0.4447	-0.0632	-0.1132	0.4199	0.151	0.0735	0.373	0.2535	0.8359	-0.2984	-0.2361	0.1088	-1.0626	0.4184	0.1302	-0.7101	-0.1193	0.3059	0.3627	-0.0312	-0.0494	0.0967	0.3758	-1.1581	-0.1717	-0.3288
COPRS	0.1266	-0.334	1.2345	-0.6642	-0.6093	-1.3726	1.0462	-0.5993	0.172	-3.2265	-2.2952	-2.5525	-4.3208	-0.2117	-2.0795	-3.5537	1.2892	-4.059	0.7771	-1.5963	-1.1138	-0.531	0.8585	0.4982	2.8239	1.3967	-1.0032	-1.0832	0.8171	-1.0095	-1.8635	1.113	0.5484	0.3704	2.8819	-0.5865	1.3469	-0.3086	-0.5377	-0.9201	-0.1247	-0.2444	1.2599	0.5469	-0.7649	-0.1603	1.6784	-0.0283	-1.0827
EHBP1	0.012	-1.3393	-0.062	0.3583	0.4785	0.1175	0.1361	0.0925	0.098	1.1282	0.3869	1.432	-0.2318	-0.7222	2.1671	0.9698	-0.4339	0.9758	0.3023	0.1167	1.3343	1.4009	0.1235	1.1607	-0.5072	-0.8694	-0.2694	-1.0204	0.7196	0.8388	-0.6699	-1.9489	0.1237	0.3761	-0.4217	0.0057	2.3696	-1.054	0.7007	0.4376	0.0516	-0.3548	-1.0553	0.5159	-0.4966	0.6612	1.4407	0.4972	1.267
RNF2	-0.2893	0.2908	0.5105	-0.2282	-0.2728	0.2147	1.0077	-0.0625	-0.947	-0.5056	-0.9456	-1.3367	0.067	0.7292	0.5615	0.2423	1.211	0.5716	0.6394	-0.3494	1.0228	0.3144	0.1484	-0.0956	0.8968	0.4604	0.3648	0.535	-0.3529	-1.1178	0.1553	-3.0222	0.9361	-0.1681	0.1294	-0.4907	-0.0229	-0.0261	-1.2538	0.2593	1.0145	-1.4635	0.41	-0.2042	-1.0302	0.8273	-0.5016	-0.2566	0.4393
CAP2	0.6322	1.3579	2.1494	-2.9637	0.2638	-0.0594	0.2796	0.7068	-2.5861	0.6293	1.7165	-0.6997	0.5366	-1.4149	-2.1948	1.6859	-0.7679	-0.3591	0.367	-1.9589	2.6155	-0.9146	1.3724	0.6154	2.1471	2.0106	-2.7021	-1.0397	0.5312	-0.108	-1.3649	-0.9002	-0.5991	-0.444	1.7768	-0.5662	-0.5377	-0.501	1.0084	1.7296	0.533	-0.8204	-0.7232	2.1811	-2.9054	2.9907	-0.2423	-1.9128	0.4592
ZEB2	-0.0976	0.7022	0.7589	0.5956	1.1457	0.1374	0.6924	0.6178	1.5561	1.5871	-0.5167	0.3696	0.4844	-0.6482	0.5359	0.1857	-0.8631	-0.4669	-0.2689	0.5231	0.9066	1.5043	0.4938	0.8091	0.4096	-0.3669	-0.4836	-0.3296	0.2304	0.0582	0.8528	-1.6206	0.0709	-0.4043	-0.5425	0.6008	0.8229	0.3587	1.3956	0.8599	0.0991	-0.5732	-0.9206	0.4006	0.4962	0.1846	1.7622	1.5111	0.6519
PML	0.62965	0.0202	-0.3498	2.7948	0.2566	-0.8331	-0.442	-0.52465	0.97235	0.58355	-1.03995	0.5858	0.16305	-1.5991	-0.507	-0.6692	-1.4825	-0.32695	0.0456	-0.41115	-0.29775	1.35385	-0.1376	0.66505	-0.0404	-1.34935	1.0965	-1.79445	-1.5559	-0.56505	-0.568	-1.1578	-0.8892	-0.5583	-0.22425	3.50235	-2.0763	0.7449	1.14495	0.9334	0.9958	-1.3855	0.4228	0.08135	0.2696	-0.2559	0.89365	0.817	0.44925
KDELR3	0.1739	-0.0804	0.7559	-1.839	-3.1795	-2.459	-2.6993	1.8608	-0.7023	-4.2928	1.6221	-4.5052	-4.781	-5.5729	-2.009	-0.3946	2.5387	-4.4321	-1.9808	0.7243	-2.3445	0.3511	-0.1473	-1.0155	-0.452	-4.906	-3.6353										-3.1255	-2.2893	0.3268	-3.3978	-2.9352	-2.7929	-0.3354	0.9856
U2SURP	-0.4412	0.6434	-0.7255	1.4965	-0.1916	-0.6824	-0.0459	0.2074	0.7098	-0.8121	-0.7712	-0.2069	0.4631	-0.0696	-0.6384	0.0017	0.1771	0.5322	-0.0459	0.6406	-0.9317	-0.1037	-0.3131	-0.7989	-0.3008	0.0977	0.0191	-0.349	-0.148	0.3503	-0.0436	0.7887	0.2635	-0.2418	-0.0651	-1.1584	0.076	0.5901	-1.0522	0.3343	0.4618	0.2259	0.0872	0.9575	-0.2223	0.3476	-1.2067	-0.2327	-0.7993
MYLK	2.33565	-1.43665	-0.11505	-1.1986	2.64405	-0.37965	3.12655	0.87045	0.0815	2.2078	-0.14065	0.7741	1.1248	0.4519	0.0758	-0.1342	-2.52905	-0.10415	0.6463	0.55095	1.9398	3.71995	4.3898	1.52385	0.2164	0.44735	-1.48785	-0.21975	0.61545	1.413	-1.9371	-1.7642	1.552	-0.14825	-0.6899	0.21765	3.1556	-0.86615	2.2508	2.69155	-0.4942	-0.98235	-1.1493	2.5397	-2.0423	4.43295	1.9432	0.6737	2.5722
CCDC91	-0.6978	0.9001	-0.6467	-1.0307	-0.4353	-0.2438	0.3335	-0.6423	-1.0516	0.0371	0.0037	-0.5324	-0.4666	4.0024	-2.0496	-3.0951	0.8727	0.3726	-0.5441	-1.8951	0.6499	-0.1152	1.3365	-0.669	-0.3632	-1.0045	-1.2047	-2.7689	1.4136	1.2972	-0.9474	1.1314	1.7037	1.406	-0.7901	-2.1599	-1.5719	-0.3146	-1.6807	0.5752	-0.9994	0.7827	1.52	-1.2899	-1.23	0.6894	-0.3287	-0.7821	-0.2012
MED13	0.1739	0.5692	-0.0772	0.4509	-0.1307	-0.5304	-1.1816	0.2074	0.8449	-1.113	-1.3631	-0.2162	-0.7916	-0.9945	0.0128	-0.2248	-0.8504	-0.5228	-0.2083	0.555	-1.6842	-1.2776	-1.5427	-1.3417	-0.6871	-0.528	0.5451	1.7739	0.2998	0.1539	0.6637	0.9385	-0.2403	0.036	-0.3186	0.5863	1.2917	1.9456	-0.1002	-0.4321	-0.623	-0.842	-0.9624	0.1503	-1.8978	-0.2136	-1.3039	-0.384	-0.1729
USP45
CEP95	-0.2046	-0.9464	0.3742	-0.6854	0.1623	-0.5354	-0.1357	0.4571	1.2502	-0.9226	0.5584	0.4138	-1.247	-0.6201	1.0867	-0.5192	-0.3895	0.9758	0.038	0.4952	0.6411	0.4453	0.3225	0.0751	-1.4359	-0.1512	-0.5133										2.1145	0.6712	0.5098	0.8974	1.0958	1.0178	-0.347	0.4062	-3.1856	0.7395	-0.8906	-2.4649	-3.1546
DYNC1LI2	0.5898	-0.402	-0.8255	-0.5407	-0.2467	0.2919	0.3668	2.1823	0.2663	0.2923	0.0237	1.0182	0.6291	-0.8844	0.664	1.8105	0.7416	-0.6534	0.6752	0.8119	0.1125	0.2983	0.6043	1.0537	0.4096	-0.2768	-0.14	1.8029	-0.1744	0.7432	-1.1733	-1.6924	0.3584	-0.3344	-0.2803	0.7315	0.3402	-0.1192	0.8148	0.8286	-0.2196	-0.9595	-0.4051	-0.2435	1.1372	-0.2199	1.2624	1.9411	0.598
CDC42EP1	0.5998	-2.2486	-0.6225	1.2842	0.8846	-1.263	0.9642	-0.0108	0.3529	1.9717	-0.0592	0.9298	0.7145	-0.9044	-0.1238	-0.0946	-2.3832	0.9405	-0.1519	2.4792	0.3538	2.12	0.6015	0.6995	-0.2456	-0.1843	1.1135	-0.8489	0.4915	0.8363	-1.5123	-1.0275	-1.0844	-0.3325	-1.7685	0.2147	0.5999	-1.1141	0.4223	2.2583	-0.579	-0.2492	-1.2829	2.8449	-1.0123	0.5922	0.7546	0.1442	0.5527
TSR1	0.6197	-0.2257	-0.0863	1.5505	-0.6876	-0.4058	-1.2252	-0.6595	-0.2843	-1.49	-0.1707	0.0023	-1.2897	1.4339	0.9352	-0.2786	-0.8102	1.181	-1.3684	0.1267	-1.6951	-0.7929	-1.6864	-1.7214	-0.5624	-1.5331	0.4942	-0.3345	-1.0733	0.9119	0.7791	0.5137	-1.3825	-0.4308	-1.1732	-1.2484	0.223	-0.5731	-1.4527	-0.6292	-1.9893	0.1563	-0.3517	0.1081	-1.5817	-0.5553	-1.1851	0.1203	-1.1366
PAPOLA	-0.7127	0.73	0.3712	-0.3246	-0.7979	0.4564	-0.251	0.948	-0.0167	-0.4751	-0.3194	0.4742	-0.0208	-0.1417	-0.6384	0.3697	0.5788	1.0753	1.4239	0.2641	-0.3833	-1.2799	0.2478	0.2433	-0.044	-0.0611	0.8378	1.0252	0.3577	0.4788	-0.2499	-0.6848	0.1263	0.2495	0.8838	0.5776	0.5011	0.6772	-0.8507	-1.1579	0.133	0.2907	-0.7766	1.0391	0.1116	-0.2481	-0.896	-0.0098	-0.5782
TOPBP1	-1.3029	0.5011	-0.2075	1.1608	-0.9168	0.1798	-1.238	-0.4242	1.3573	-1.0444	0.2696	-0.2627	-0.6896	0.1626	-0.1153	0.0215	-0.7912	1.3945	0.9133	0.7482	1.0163	0.0272	-0.5783	-0.2459	-0.3296	-1.1159	0.3754	-2.0009	0.3494	0.2169	-0.3432	0.29	-0.6492	-0.0396	-0.2066	-1.2629	0.2368	0.3707	0.0245	0.1967	0.1296	0.7299	0.2846	0.4681	0.1832	0.1658	-0.0802	-1.1298	-1.8367
SASH3	-2.2095	1.0981	1.183	1.7608	-0.0698	-0.199	-0.1459	-1.0097	0.228	-0.6522	-2.644	0.6207	-1.2043	-1.6691	-0.9095	-0.5362	-3.7341	-1.0348	-1.7318	0.0789	-0.9646	1.1781	-0.3932	-0.5262	-0.308	-0.9902	2.0213	-1.6459	-0.5346	-1.3822	1.732	-0.8366	-1.0422	0.4158	-0.3304	0.1044	-0.2504	1.8164	-1.5853	-1.2799	-0.2806	-1.2931	-1.6335	0.7747	3.0481	0.1626	0.5412	1.681	0.1786
SCRIB	0.5151	0.6929	-0.6346	-0.3536	-0.0494	0.6657	-0.4407	0.015	-1.5741	-0.8902	-0.3308	-0.6974	-0.2983	1.0615	1.0291	-0.9749	0.4498	-0.7177	0.5142	-0.8992	0.2287	-1.5257	-0.8933	-0.5288	-0.1064	1.1691	0.9078	-0.3707	-1.0849	-0.2238	0.1676	2.215	-0.6043	-0.6462	-1.8186	-0.5633	-0.5055	-0.7083	-0.8745	-0.3257	-2.1554	0.5187	0.4983	-0.4376	-0.0494	-1.659	-0.6988	-1.2174	-0.377
C11orf96	1.6084	0.396	0.2106	1.018	0.6903	0.2446	1.7973	-0.4557	1.342	2.3773	0.9159	-0.5556	0.2473	-0.0756	0.0235	0.047	-1.6622	0.5944	0.2679	0.2322	2.1789	1.718	3.0884	3.0617	0.0424	0.3229	-1.0753	-0.5373	-2.0268	2.0979	-0.2671	0.957	-1.8704	-2.4905	-0.0091	0.1712	1.3239	0.2264	-0.2222	4.1415	0.7805	0.7203	0.0547	0.3246	1.7513	0.9872	4.0206	1.9066	1.8366
BNIP3L	0.1515	-1.1011	-0.7437	-1.0269	-2.698	1.0544	-0.0254	0.1442	-1.6378	0.2904	1.2647	-0.4742	-1.2446	0.9254	0.7216	-0.8532	1.9319	-0.6161	0.7372	-4.4906	0.1168	0.2569	-0.8519	0.0446	0.5896	-3.6521	-1.4359
THAP7	0.8563	-1.0392		2.7041		-1.2156	0.7462	-1.0585
DLG1	0.9783	-0.1608	-0.474	-0.9555	0.3219	0.3318	1.4717	-0.0854	0.8857	0.5741	0.1295	-0.2395	0.5746	-0.1637	0.1025	0.5168	2.4541	-1.3416	0.4248	-0.194	1.0206	-0.1451	0.8806	1.4538	1.5495	0.6429	-0.4242	-0.0905	-0.1083	-0.1583	0.3567	0.4398	-0.2773	-0.6953	-1.1437	0.4818	0.3104	-0.7955	-0.6412	0.2718	0.4246	0.5259	1.2089	-0.6373	0.2875	1.2192	1.1301	-1.8889	0.9325
DNAJB14	0.1565	0.0898	-0.5407	-1.3066	-2.6312	-0.6699	-1.279	1.014	-1.5792	-1.9013	2.6258	-1.9923	-2.1198	-1.6992	-0.7643	-0.3069	1.9594	-2.1002	-0.3322	-1.2637	0.141	1.0449	-1.3796	-0.9161	-0.9319	-1.0021	-1.2662	0.7403	-0.8156	-0.2591	-1.6351	-0.2661	0.6064	-0.4534	-0.8962	0.5399	-0.8043	1.2002	0.8307	1.6045	-0.5417	0.2331	0.5238	-0.162	-0.2163	-1.2263	0.7924	-1.5917	-0.6462
SON	0.2287	0.0681	0.3833	0.3062	-0.5977	-0.0694	0.1386	0.1901	0.2026	-0.0467	0.5985	-0.2441	1.2576	-0.3559	0.5615	0.3442	0.4858	0.4742	0.2472	0.4255	-0.1881	0.0709	0.3169	0.3198	0.5056	-0.227	0.0721	0.2524	0.475	0.2974	-0.5102	0.0992	0.1105	0.5518	-0.0032	-0.3136	-0.0275	0.1483	-0.2752	0.4908	0.8721	0.0772	0.835	0.454	-0.264	0.1971	-0.6016	-0.031	-0.1814
RPRD2	-1.0115	0.4733	1.0861	-0.2012	-0.4904	-0.336	0.6437	-0.6768	-0.7023	-0.2161	0.6557	-1.2786	0.4085	0.3728	-0.0598	0.6386	0.3906	1.6266	0.3738	0.9872	0.1519	-0.4782	0.0904	-0.3937	-0.0296	-0.0113	0.7805	-0.1558	-0.029	0.0658	-0.7288	0.4378	-0.1506	-0.5007	-0.3304	-0.7055	0.161	-0.0291	-1.275	-1.2893	0.5534	1.4522	-0.21	-0.0888	-0.744	-0.4393	-0.3314	-0.0575	-0.2721
JAK3	-1.3527	0.6867	-0.4619	0.584	0.4466	0.1524	-0.4843	0.038	1.472	-2.0022	-3.2788	0.4463	0.4584	-2.54	-0.3138	-0.4116	-1.3366	1.1416	-0.4629	0.4494	-0.5281	0.8588	0.1152	-0.302	-1.1527	-1.4122	0.8738	-1.6966	-2.8183	-0.5184	1.6903	-0.4139	-1.6199	-2.7172	-1.0347	0.7228	0.4896	0.4248	0.2048	0.0653	1.3942	0.3267	0.1198	-0.5164	0.7585	0.959	1.3192	0.6777	0.7199
SPRED2
MYOF	1.5262	-0.6371	0.9013	-1.2719	0.1275	-1.5346	-0.3766	2.366	-0.8527	-0.2637	2.5857	-0.1	-0.8533	0.4429	-0.7942	0.2111	1.3103	-1.4038	-0.968	-2.5744	0.6104	0.4039	0.4496	0.0471	1.0024	-1.8815	-2.7976	-0.8296	-1.4336	0.6198	0.3223	1.5952	1.2183	0.4215	-0.6899	-0.6242	-2.0223	-1.4567	0.3984	2.3115	0.9161	-0.3692	-0.491	1.641	-1.4863	-0.1854	1.1922	-1.0741	2.5396
PMVK	-0.4537	-0.3371	-3.6913	-1.2912	-0.151	2.0262	1.2359	-1.9829	-1.8723	0.7721	1.1789	-0.1767	-0.1702	2.6511	0.0214	0.9782	1.1454	-0.4192	-0.2069	0.0191	1.0031	-0.508	0.0323	-0.827	1.7103	0.7614	-0.7445	1.0736	-1.6137	-0.1332	-1.0481	0.7415	-1.6383	-1.9765	1.1991	0.6357	1.379	-0.2244	1.0031	-1.6584	1.2484	0.9027	1.4388	0.4344	-0.4012	0.5075	0.5276	-0.2433	0.9042
LCP1	-1.1933	0.6248	0.3651	0.5184	-0.0698	-0.5429	0.336	-1.159	0.9035	0.298	-1.1572	0.716	-0.8461	-1.2768	-0.7067	-0.5418	-4.0618	-0.0565	-0.8992	0.6008	-0.6136	0.8519	-0.8021	-1.5022	-1.5751	-1.2676	0.8081	-2.013	-1.1758	-0.3422	1.9923	-1.5672	-2.3162	-1.3983	-0.3451	0.1625	-0.7514	1.3235	0.2579	0.3469	-1.4537	-2.4834	-2.5531	0.0265	3.8501	0.3884	0.1089	1.9411	-0.7086
SRGAP1	-0.2843	0.133	0.768	-0.9304	-0.8501	0.2172	-0.5561	1.5823	-0.8961	0.1742	1.828	0.9833	-0.8627	1.0235	-0.0213	1.3745	-0.3451	0.6897	0.7523	-1.7338	-0.6729	-0.0095	0.8502	1.3569	0.3016	-0.4214	-1.2705	-0.0712	0.3924	-0.4706	-1.5049	4.0763	-0.1427	0.6633	0.1088	-0.36	-0.6388	2.4325	0.3958	0.7786	-0.006	1.8385	1.2832	-0.1254	0.8122	-1.3517	0.1602	0.3777	0.7511
AGFG1	0.7866	0.1578	0.0046	0.2483	-0.6093	1.316	0.0669	0.4858	0.7965	0.6883	0.8301	1.2855	-0.4002	-0.6161	1.3323	0.3074	-0.7193	0.9198	0.1068	-0.0765	0.4547	0.0318	0.654	-0.2587	-0.5144	0.3561	-0.1739	-0.5712	-0.1513	1.277	0.1357	-0.1286	-0.3933	0.2287	-0.5396	1.6662	-0.2343	0.1483	1.3584	-0.4384	0.6042	0.3099	0.2057	-0.1845	0.4336	-0.1321	0.3737	0.3087	0.1332
USP8	1.1352	0.0248	0.0985	-0.1086	0.6149	0.733	0.6052	0.3193	-0.348	0.0885	2.1654	0.3394	-0.2793	-0.1196	-1.3664	0.1262	0.5978	-0.9664	0.8734	-1.2079	0.0752	0.6107	0.8198	1.5226	1.1608	-0.0919	-0.3606	0.2693	0.4486	0.6248	0.7324	0.7046	-0.0768	0.1456	0.5213	-0.241	-1.041	-0.2906	0.5628	0.6315	1.0823	0.2019	1.0161	-0.3982	1.1252	-1.1605	-0.1315	0.2875	0.3203
HTATSF1	-0.5932	-0.1762	-0.5892	0.6303	-0.7399	-0.0694	-0.6202	-0.7026	-2.2751	-1.4329	-1.343	-0.9717	-1.6241	-0.5721	-0.079	0.1743	0.2575	0.3747	0.9064	-0.4868	-0.8703	0.636	-0.8629	-1.5634	-0.1568	-0.2152	0.0721	0.378	0.1511	-1.921	-0.8074	-0.4508	0.0261	-0.2078	-0.1977	-0.5836	-0.825	0.0701	-0.2619	-0.6354	-0.1145	-0.014	0.3288	0.9041	0.3322	-0.4237	-0.5043	0.9139	-1.7375
FNDC1	2.3058	-1.8713	-0.98	-0.6622	4.0263	-1.3975	4.3174	2.1392	0.7072	-1.5719	2.0282	-1.4646	3.0555	-0.1397	-0.3779	1.4227	-1.8969	2.0868	1.0179	-0.8852	0.8452	4.5573	7.6531	0.6052	0.04	0.5386	-2.1846	-0.5156	0.128	2.0627	-4.0812	-3.6707	-0.4276	-0.1851	1.0754	-1.08	2.8246	-2.9445	4.8166	6.7881	2.2892	-1.3843	-1.6405	-0.2323	-2.0796	3.5707	2.6185	-0.2593	6.7854
ZC3HAV1	-0.0004	0.498	0.0349	0.9621	-0.2496	-0.0171	0.2796	0.1901	-0.1467	-0.6674	0.5184	0.8322	-0.4097	-0.6361	-0.1943	0.5508	-0.6009	-0.1498	-0.306	-0.5187	-0.6882	-0.0371	-0.559	-0.1083	-0.08	-0.9452	0.0466	0.1051	-0.4818	0.3453	-0.5225	0.7518	-0.119	-0.0547	-1.0317	0.6879	-0.6273	-0.0952	0.2976	0.3406	-0.3518	-0.242	-0.3958	-0.7442	0.4694	-0.8501	0.1576	-0.2009	0.0879
SH3GLB2	1.91975	1.0718	-3.1626	-1.19755	1.00215	1.63875	1.48455	0.31645	0.93795	0.0876	0.04945	0.94265	0.9161	1.22665	0.18145	1.6718	-0.9265	-0.93325	-0.2434	-0.4709	0.68175	0.8772	-0.436	0.623	0.3064	0.37145	-1.21745	2.11085	-1.19565	-0.61035	1.93465	1.4475	-2.03925	-1.7724	0.5449	0.93175	-0.4377	0.9267	-0.19565	0.85205	1.028	1.4054	-0.8521	-0.82575	-0.6516	1.4011	0.08325	0.249	0.5116
RAP1GAP	1.5511	-2.2857	-2.2978	-1.1117	-4.3486	-2.5662	-1.3636	-2.6517	-1.9768	-0.5037	-1.8606	2.4455	-0.571	1.0755	-1.1443	1.3066	-0.5269	-1.5882	0.1206	-2.0386	-0.232	-1.0594	-1.3133	-0.8091	-1.5463	-2.5286	-3.9344	2.6869	-1.1741	-0.5864	0.3297	0.4029	0.9941	1.4608	-2.408	0.5544	-1.5535	-1.9497	-2.7972	-3.9234	-4.1964	2.9424	-0.4469	-1.9199	0.6661	-0.9316	-0.0369	-0.7981	0.1984
NSFL1C	0.3358	0.829	-0.0045	0.1962	0.7135	-0.0893	0.6668	-0.2749	0.8041	0.0961	-0.368	0.9833	-0.6018	1.3558	-0.5145	0.8509	0.1581	-0.4109	1.3523	-1.5286	0.8495	0.6314	0.1732	0.2765	0.7984	2.2689	-0.3054	-0.2548	0.2619	0.932	2.066	1.1745	-0.0108	0.0794	1.0105	-1.0016	-1.0226	0.4909	-0.368	0.2749	0.1669	2.2057	0.7212	-0.9636	0.4783	0.1626	-0.1099	-0.7848	0.4847
RASGRF2	1.454	-0.3928	1.5769	-0.8841	1.3256	-0.3236	0.5565	-0.0854	1.0131	1.0977	0.9559	0.1441	1.2885	-0.3198	0.4356	1.3859	-1.3366	0.0575	-0.3404	-0.3912	2.3325	1.7478	3.3288	1.1072	-0.632	0.797	-4.2334	-5.3169	5.9843	-0.9566	0.1209	-2.029	5.8792	7.2525	-2.52	-2.2876									-0.4787	0.1313	0.8275	-0.3415	3.849
ASAP3	1.9372	-0.9217	0.2682	-0.1549	1.3082	0.0502	2.4024	-0.0912	0.59	0.614	-0.6768	0.8066	-0.7987	0.4169	0.4804	1.7765	-0.5417	0.1197	1.1142	0.7442	0.9592	1.7593	2.066	2.3533	0.7456	0.7662	-0.8314	-0.3127	-0.1232	0.2748	0.283	0.249	0.0234	0.2627	0.8544	1.0653	0.269	-1.3095	0.3692	0.1466	-0.8739	-0.4148	-1.4733	-0.0691	0.8182	0.8493	0.3358	0.6856	2.8428
PDCL	0.3333	0.662	-1.086	-0.6777	0.261	0.6133	0.2079	0.859	-0.3302	0.0676	-0.0821	0.358	0.5603	-0.1737	-0.4227	1.0434	-1.0956	-0.0275	-0.7079	-0.1283	-0.3658	1.8925	-0.0202	0.1873	0.3112	-0.2175	0.07	1.8681	-1.0816	0.9421	0.1799	0.8236	-0.359	-1.1337	0.3062	0.6386	0.1886	-0.0832	1.0879	0.3719	-1.2604	-0.9979	-1.0692	-0.1873	0.3352	0.8712	0.7843	0.8608	0.6207
GREM1	2.4128	-1.831	-1.1011	-1.0847	2.7035	-2.7805	2.7843	3.7783	1.8671	4.0015	1.0245	-0.1558	4.6256	0.1166	1.2511	0.497	-2.8758	0.0845	0.1688	-1.8653	6.2043	4.2518	5.6526	2.0067	-0.1184	2.0438	-2.2504	1.1508	0.6684	3.294	-5.0046	-2.0064	1.1418	-0.2872	2.2394	0.6386	-0.0574	-2.5538	3.6656	6.9289	3.5809	-0.7796	0.2614	0.1053	-1.7755	0.6549	5.8359	1.2298	1.9245
HSP90AA1	0.3756	0.7826	-0.6134	-0.506	-0.3743	0.1574	-1.0893	0.2275	-0.5061	-0.5189	0.2782	0.0534	-0.3101	0.1006	-0.175	1.3462	-0.214	-0.5208	0.2169	0.4693	-0.969	-0.2094	-0.5728	-0.1797	-0.368	0.2162	0.0869	1.1822	-0.5726	-0.3875	-0.8492	0.1135	-0.4329	-0.4251	0.0086	0.8098	0.0599	0.3226	0.226	-0.1224	-0.1925	-0.3572	0.5772	0.0406	0.0669	-0.5961	-1.023	1.5536	-0.6888
ASCC2	-0.6778	-0.3	-1.3132	0.6573	-1.6304	0.1997	-0.6638	-0.0022	-0.9572	-0.6008	0.0352	0.9926	-0.7181	-0.8724	-0.0299	0.1743	-0.584	-0.5519	-0.1505	-0.9709	-1.0239	-0.0072	-0.1473	-0.8346	0.34	-0.7508	0.5302	-0.9576	0.1792	1.5137	0.062	-1.0747	-0.4804	-0.7804	-0.1034	0.5689	-0.5607	-0.7865	-0.1797	-0.9733	-0.9892	-0.9571	-0.3586	1.0475	0.5767	-0.0035	-0.0586	-0.0894	0.0482
MARK4	-0.8696	0.5197	0.3802	1.1762	0.4263	-0.3186	-0.2023	-0.1113	-1.5945	0.8406	-0.1964	-0.4138	1.6087	1.1036	0.4868	0.9613	-1.0576	-0.2202										-2.0806	1.5689	-0.3371	0.4451	-0.0383	0.6908	2.1656	-1.9542	0.2844	0.6183	0.7764	2.5465	1.9986	0.6585	0.2235	-0.4654	0.0237
ATRX	0.6322	0.5846	0.3196	0.3563	-0.1684	-0.508	-0.2356	-1.2911	0.7939	-0.7912	-0.5453	-0.093	-0.5165	0.4769	-0.4227	0.4857	0.9678	1.61	1.0688	-0.9828	-0.4908	0.2432	-0.5811	0.6026	0.5488	-0.2934	-0.1655	0.0882	0.7196	-1.1706	-0.5397	0.3762	1.0574	0.5688	0.6569	1.8143	-1.5742	0.1182	-0.2274	0.1592	0.9127	-0.17	0.2916	0.2881	-0.2133	0.5922	-0.3773	0.2689	-0.102
PANK2	-0.2993	-0.102	0.2409	0.5724	-0.003	-0.5977	-0.2331	-1.1045	0.0828	0.0181	0.5727	0.4208	-1.3086	-0.3018	-1.0056	0.7008	-0.1104	0.611	2.0748	-0.0964	-0.1135	0.7072	-0.3214	0.5415	0.5104	0.1736	-0.3903	-0.2354	-0.1959	1.2669	1.317	0.9714	-0.6122	-0.2494	0.318	-0.1917	-1.1053	0.4819	0.5071	-0.4947	-0.6027	0.2835	0.0106	-0.1648	1.2475	0.8556	0.036	-0.0071	0.7568
RBMX	-0.0552	0.5816	-0.6134	0.5531	-0.3627	-0.5728	0.2002	-0.6165	-0.7253	-0.1742	0.2039	-0.4347	0.7501	-0.0216	-0.4099	0.4631	0.4604	0.6628	0.0256	-0.19	-0.1354	-0.5172	-0.3131	-0.0064	-0.1136	-0.1203	0.3415	-0.2982	-0.2818	0.0331	-0.3457	-0.0917	-0.2219	0.053	0.2266	-0.2701	-0.9445	0.8906	-0.7817	0.4751	0.0618	0.3531	0.352	-0.1282	0.0609	-0.2857	-0.7231	-0.0761	-0.3855
KIAA1109	-0.5633	-1.1691	2.7886	-2.0397	-0.8994	-0.64	-1.6046	-0.8088	0.3708	-0.4542	-0.491	0.6253	-0.5876	-0.0816	0.6448	-1.3061	0.7099	-1.238	-3.3681	0.7681	2.8195	0.6314	-0.1224	0.1669	-0.0848	-0.4593	-0.0912	-1.5275	0.822	0.1715	-1.0088	0.7969	1.2843	0.8277	-1.3677	-0.6097	-1.1559	1.3595	0.7379	1.9423	-0.918	0.0483	-1.5197	1.3626	-0.4459	0.078	0.9626	-1.3501	-0.5244
PIK3C2A	0.4155	0.2228	-0.1984	-0.8957	-0.4324	0.0776	-0.2587	-0.2548	-0.1237	-0.1647	-0.408	0.0674	0.1263	-0.0556	-0.8326	1.2189	0.5936	-0.2202	0.199	-0.7797	-0.0126	-0.3288	0.7535	-0.274	-0.644	-0.5423	-0.2566	-0.204	0.0288	-0.6846	0.2732	-0.8243	0.1052	0.0322	-0.186	-0.1423	-0.6825	0.2535	-0.4529	-0.2913	0.7466	0.4371	0.9906	0.2768	-1.1047	-0.756	0.0603	-0.9202	0.2352
ADCY9	0.276	0.8476	3.9974	-1.2603	0.1072	-1.7738	-1.0432	0.7556	-1.6123	-1.3434	0.3125	-1.711	-0.3718	-1.553	-2.4125	3.0814	0.8515	-1.5468										-2.4091	-0.2074	-1.4703	1.9383	-0.6437	0.1263	0.1229	0.6127	-0.4558
FBRSL1	-0.3042	-0.269	-1.0587	-0.6873	0.1884	-0.3908	-0.1895	-0.3868	0.641	-1.0539	1.5964	1.8899	-3.2535	-5.653	-2.0026	0.6839	-4.6707	-4.8694																			-2.0706	3.9263	0.8758	-4.3957	-3.5048	1.1066	-2.3906	0.1953	-3.6269	-0.2042	-0.8852	-2.1783	-1.9387
NUP93	0.1465	0.0557	-0.3408	0.8753	-0.6238	-0.1342	-0.8458	0.3997	0.4626	-0.6122	0.527	0.3557	0.0931	-0.6221	0.1772	0.0866	-0.1611	0.8659	0.1082	1.0629	-0.6553	-0.5264	-0.7938	0.0165	-0.4448	-0.3455	0.3521	0.2693	-0.1711	0.5442	0.0129	0.3988	-0.5463	-0.8956	-0.2714	-0.5226	0.2391	-0.3928	-0.36	-0.5698	-0.4806	-0.4748	-0.2077	0.4231	0.2398	-0.2888	-0.6178	-0.1478	-0.5782
SENP2	-0.4935	0.8042	0.1924	-0.4539	-0.2322	-0.1242	-0.8125	-0.6768	2.3947	-0.1685	-0.1164	-0.6323	0.3706	-0.3739	0.205	-0.556	0.0122	0.4182	1.3262	0.049	0.538	-0.7722	-0.2219	-0.3096	0.8776	-0.4569	0.1909	0.4794	1.4516	0.4007	-1.1807	0.6841	1.738	1.3701	0.3357	1.3875	0.2276	0.004	-0.2036	0.9256	0.1872	1.1882	0.6051	0.9744
HBA1	-2.2742	-0.9341	5.7968	-2.6165	-2.1816	-1.6791	-1.5611	0.1155	8.5225	2.7067	-2.9614	-3.0105	-1.4533	1.7482	3.8601	-2.2091	-0.5502	-2.4443	-3.0158	0.4673	-1.1072	-4.2203	-5.5548	-0.5543	-5.7533	-1.4525	-3.4232	-3.5417	-0.9213	-3.1776	-5.1225	0.5671	-0.7995	2.279	1.4968	-2.0322	-4.3895	-4.7148	-1.7523	-1.4363	-1.9622	-0.698	-2.9548	-0.1648	-0.4429	-0.5679	1.592	-3.7177	-1.7998
TK1	-2.2991	0.4857	0.0228	-0.0874	-2.7531	2.0885	-1.9225	-0.6481	2.3157	-0.9626	-1.5432	-1.5924	-1.6526	0.4589	-0.2391	-1.2665	-0.9075	0.7125	-0.6748	0.3617	-2.6779	-0.6987	-3.6537	-3.3625	-4.3853	-0.3242	-0.1845	3.5466	-0.224	-0.1382	-1.2004	1.4618	-1.7465	-1.5664	-0.5072	-0.3252	0.469	1.095	-0.0047	-0.113	0.5534	0.1683	-2.7342	2.8252	2.2015	-1.4364	-4.7401	-1.3793	-4.8071
SLC25A30	-0.6056	0.0588	0.5226	-0.8745	-0.5165	-0.6525	-0.6304	0.991	0.2433																			-0.2403	-1.1114	-1.8329	-0.5716	3.3847	-0.3063	0.2136	-0.3864	0.6618									-2.9054	-2.2453	-0.7501	-0.0602	1.4653
DLGAP5	-1.9704	2.5982	0.1227	1.074	-1.4042	0.1623	-2.5096	-2.2326	0.5824	-1.252	0.8244	-0.5882	-0.5947	-0.8424	-0.6597	-0.5928	0.3526	-0.7405	0.7124	2.0409	-1.4187	-1.3029	-1.1365	0.1771	-3.4422	-2.2394	0.736	-0.7209	-0.6701	1.1486	-1.2126	-1.4133	-1.1319	-2.1806	-1.0524	-1.0306	0.1679	-1.7693	-1.3652	-1.5427	-1.6774	-0.7364	-2.1978	1.8323	-0.5413	-1.985	-1.4984	1.2032	-2.7748
ARHGEF17	0.6944	-0.2381	-1.498	-0.2359	0.902	-0.655	1.0513	1.5134	1.2349	1.2881	0.73	-1.174	0.9968	0.1226	-0.4206	-0.0125	-0.787	0.5633	0.1468	1.7501	0.8364	1.6238	1.3697	0.5542	0.304	0.5528	-1.2641	-0.2886	0.7526	0.6022	-2.4799	0.4604	0.6064	0.3799	-0.1712	0.0115	1.0159	0.1903	1.3823	2.1707	0.0957	2.0257	1.7708	0.7072	-1.0719	0.8399	1.7001	-0.6123	1.5844
FOXO1	1.337	-1.1753	-0.2378	1.1048	1.9551	-0.645	2.0614	1.456	0.0012	1.7451	-0.7283	-0.4301	1.5209	-0.3098	0.1388	0.3329	-2.3176	1.5706	-0.4134	-1.441	1.8915	2.1544	1.7151	-0.539	0.0016	0.7188	0.3733	-0.7595	-0.5446	0.7558	0.3199	-1.3517	1.9648	1.0318	0.259	0.6705	2.1306	0.8396	0.7989	1.2478	0.9365	-0.6452	0.1105	1.4807	0.5439	1.2631	2.2052	1.2165	1.8792
CHD9	-0.3566	-0.5227	-0.0136	0.0901	-0.766	-0.1766	-1.7431	0.0753	-0.0549	-1.5909	-1.7777	-2.2294	-1.5316	-1.7632	-0.602	-1.1702	0.7522	-1.2939	1.2794	-0.5127	-0.6049	0.9415	-0.5396	0.5338	0.1408	0.266	0.0488	0.18	0.6353	-1.0523	-0.1787	-0.4344	1.1946	0.8088	0.9928	-0.4965	0.03	-0.017	-0.6756	1.0101	-1.0875	-0.914	-1.1528	-1.1999	-0.4757	-0.0129	0.479	-0.5804	-0.9098
TRIO	0.6122	-0.2319	0.3772	-1.0519	0.3364	-0.7522	0.5129	0.3968	0.2484	-0.5189	0.1238	0	-0.1156	-0.0195	-0.0448	0.1885	-0.2309	0.5695	0.4715	-0.0705	-0.1245	1.3159	0.0268	0.6256	0.2608	-0.6157	-1.561	0.89	1.1393	1.4432	-0.8123	-1.403	-0.1744	-0.2588	0.3032	-0.4094	-0.6066	-1.5048	-0.0657	0.594	0.6992	-0.2852	0.078	-0.4826	-0.4101	-0.3986	0.5384	0.2981	0.8956
NAV1	-0.9518	-1.7661	-0.5619	-1.5034	-1.1344	-0.4357	-0.1023	-0.0653	-1.9004	-1.0006	4.1069	-1.8342	-1.3324	0.7772	-0.5017	-1.7986	4.2956	0.4016	0.85	-3.2417	-1.5789	-0.4391	0.9276	-0.0727	-0.2336	-2.6684	-0.2651	0.5978	0.9129	0.096	-0.7558	0.4645	1.5744	2.5133	-2.3933	-0.7258	-1.9557	-1.1622	-1.5375	0.9225	-2.3453	-0.002	-2.4486	-0.7189	-1.3343	-1.7342	0.1062	-0.5672	-0.598
PTMA	-1.1635	0.9496	0.662	1.946	-0.8124	-0.5927	-0.9817	-0.3438	0.5416	-3.1447	-0.9399	-1.1949	-1.9135	-2.2437	-0.6981	-0.4144	-0.9878	1.5789	1.0633	-1.4509	-1.6644	-1.3396	-1.5758	-1.0945	-1.5535	-2.0901	2.0573	-1.4937	0.0536	1.6195	0.2118	0.5753	0.2265	-0.7955	-1.7272	-0.6881	-0.5584	0.3827	-2.4631	-1.9368	-0.979	0.2403	-1.7403	0.8506	-0.3535	-2.424	-1.8847	-1.3634	-1.6468
SF3B1	-0.2818	0.0495	-0.0984	0.5222	-0.1829	-0.052	-0.5894	0.1299	-0.1696	-1.3681	0.1295	-0.0535	-0.2437	-0.5781	-0.7109	0.0186	0.6105	0.2524	0.1206	0.1486	-1.1665	-0.593	-0.7496	-0.753	0.1312	-0.8646	0.3096	-0.2886	0.2734	-0.1583	0.0129	0.2141	0.1606	-0.7199	-0.2567	-0.363	-0.7836	0.2715	-0.3388	-0.6167	-0.0603	-0.4052	-0.08	0.4259	-0.0404	-0.386	-1.0176	-0.4052	-0.0907
SCYL2	0.7019	0.2692	0.7832	-0.7645	-0.9806	0.5062	-0.3818	0.8848	-0.8961	-0.4199	-0.0506	0.6486	-0.1488	-0.2378	0.2989	-0.1455	0.3251	0.2192	0.3394	0.6466	-0.9274	0.1145	-0.3186	-0.0421	-0.7975	0.4888	-0.403	0.7161	-0.0637	1.7378	-0.466	0.6799	-0.7046	0.0038	0.2119	-0.4588	-0.8962	-0.4348	0.1889	-0.2225	0.3398	0.1683	0.3682	-0.3307	0.9732	0.9496	-0.4395	0.4149	-0.0595
ATXN1L	0.3831	-0.6928	-1.2708	-0.0295	-0.4585	0.3019	0.1617	2.5641	0.279	0.5188	0.2725	-0.5114	1.1699	-0.9324	0.5444	-0.222	0.0482	0.2752	2.4959	0.8099	-0.0916	0.5326	-0.2744	1.7519	-0.2432	0.6073	-1.2599	0.2983	0.6138	0.0809	-0.9228	-0.4447	0.8253	0.943	-0.4571	-0.5197	-0.7238	-0.0321	0.5045	0.6941	-0.3145	0.0076	-0.1914	0.9181	0.1802	0.4197	0.9383	0.5609	0.4195
MAP4K1	-2.461	0.4609	-0.162	1.0798	-0.7224	-1.42	-1.8482	-1.67	-0.1339	-1.2025	-3.925	0.2046	-0.9339	-3.1926	-2.7584	-0.4569	-2.436	-1.1633	0.4234	0.1207	-1.5482	-0.2967	-2.6534	-1.069	-1.7455	-2.8439	2.5366	-2.4622	-1.5294	-1.2588	3.3873	-0.2476	-2.063	-1.1545	-0.3009	0.9637	-2.1579	2.135	-2.2933	-2.5406	-0.7824	-2.9753	-2.5856	0.7241	4.4165	-0.5522	-0.7934	0.9537	-0.7483
SUDS3	0.0195	0.9496	0.9558	0.4952	0.6729	0.0926	-0.0126	0.1988	0.4651	0.1609	-0.7025	-0.1046	0.1666	0.1126	-0.3138	-0.6918	0.0735	0.8618	-0.2551	0.7203	0.8605	-0.4598	-0.3241	-0.4753	-0.7759	0.3348	0.5578	0.4504	0.9377	0.0255	-0.3432	0.4275	0.5906	0.4725	0.0704	0.1799	0.2828	0.2324	-0.8242	0.7223	0.4212	0.4323	0.0478	0.3359	0.4872	0.3163	-0.3152	-0.6999	0.2182
AHNAK	1.5586	-0.4577	0.3439	-2.4988	1.6331	1.4332	1.9588	0.061	-0.3149	2.084	0.7472	-0.5905	1.5968	0.2848	0.3309	1.1453	-0.8144	0.3291	0.6587	-1.1262	2.5387	1.4997	1.1624	0.7887	0.46	2.0532	-0.9184	0.8683	1.6102	-0.1558	-0.159	0.6266	1.738	1.0261	0.3681	0.3802	0.1541	-0.9097	2.0267	1.7828	0.9331	0.0748	3.0643	0.2853	-0.6724	0.6424	2.0188	0.4282	2.1909
IL32
GPATCH11	-0.3939	-0.3371	-0.1802	1.6874	-0.3802	-0.047	-1.9994	-1.7073	-0.2996	-0.9245	0.1181	-2.4735	-1.764	0.1867	-2.3762	-0.1936	0.0904	-0.0316	0.0229	-0.2578	-0.2868	-0.2599	0.4109	0.2382	-1.1023	-1.2747	0.5854	0.0061	-0.6206	-1.3796	0.283	-1.282	-0.5437	-1.6042	-0.3981	0.1654	-1.2961	1.1822	-0.7976	0.2123	-0.5518	0.4491	0.3473	0.5103	0.8659	-0.4801	-1.1526	-1.6952	-0.6406
HIRIP3	0.6098	0.9867	1.3436	-0.4423	0.4408	-1.2131	-0.3254	-0.2978	-1.1816	-0.3532	-0.1278	-0.2673	0.0101	3.1796	-0.9522	0.6188	0.3568	0.4182	2.1684	-1.0864	-0.1245	-0.6941	-0.1998	0.149	-0.164	1.527	0.9756	1.1871	-0.5412	-1.5987	-0.0068	0.8195	0.0498	0.0322	1.1314	-0.8594	-0.71	0.9898	-1.4102	-1.6146	0.2754	0.7875	-0.563	0.3303	-0.5651	0.0404	-0.3476	-0.9865	-0.4988
CDK12	-0.7451	-0.0711	-0.7437	-0.0681	-0.0959	-1.8236	-0.7843	-0.4902	1.4541	0.178	3.515	-0.6044	-0.3409	-0.2278	-0.7686	-0.1625	-0.5628	-2.0836	0.2004	-0.8952	-1.0107	-0.8182	-0.9762	-1.171	-0.9223	-0.1606	-0.2354	-0.6388	-1.0634	-0.05	-1.1758	-0.3913	-1.5645	-0.7274	-0.1064	-0.1626	-0.7399	-0.6392	-0.4714	-0.2851	-0.284	-0.9547	-0.4329	-1.498	3.1406	-0.9378	-1.1607	-0.3707	-1.0686
CDT1	-1.0713	3.2076	6.745	-0.888	1.0384	0.2072	0.1438	-1.2394	1.3063										1.1762	4.254	0.6258	0.5395	-0.9127	-0.6842	-1.9255	-1.7132	-1.5314
BCL11A	-2.1771	-1.2836	-1.7737	3.5645	-2.8111	-3.371	-3.3094	-2.821	0.1949	-1.6614	-6.3155	-5.3956	-4.6315	-4.5499	-0.918	-4.5586	-5.0576	3.0589	-1.2694	1.033	0.2945	-1.8266	-3.5984	-1.5048	-2.7198	-3.9626	2.7212										2.9097	-3.9995	-2.6805	-4.8431	-9.1767	-5.3151	-5.4257	0.2515
SUPT3H	-0.5085	0.6929	-0.6255	0.3177	0.3538	1.336	0.0899	-0.7342	0.0267	-1.1377	-0.4395	-0.9113	0.0765	-0.7222	0.2306	-0.1257	-0.1908	0.5944	-0.9349	1.0669	-0.1091	-0.6757	-1.1144	-0.511	-0.3704	-0.95	1.8516										1.3928	-0.02	-0.7897	-0.1631	1.3569	0.4635	-0.1821	0.1193
ACIN1	0.4354	0.5011	0.6771	0.4277	-0.0698	-0.5977	0.5309	0.0265	-0.2588	-0.2809	0.6185	-0.5114	0.7762	-0.478	-0.4782	0.6386	0.6211	-0.1933	0.4234	-0.212	-0.1903	-0.2416	0.0075	-0.116	0.5824	0.0954	0.6129	-0.3659	0.394	-0.0526	-0.3211	0.1115	0.5484	0.4309	-0.1476	-0.5081	-0.7192	0.8997	-1.1265	-0.4603	0.0686	0.3651	0.0338	-0.0832	0.21	-0.3171	-0.5502	0.2105	-0.0709
AQR	0.3806	-0.1051	0.7165	0.4354	-0.296	0.2097	-0.674	0.2361	0.0088	-0.2485	-0.3108	-0.7044	-0.4809	0.3368	-1.1123	0.4121	0.1983	0.0451	0.0091	-0.1363	-0.2276	0.1972	-0.8325	-0.3453	0.4048	0.1902	0.8675	1.1943	0.1164	-0.05	-0.2818	0.9693	-0.2298	-0.2494	0.3386	-0.421	-0.6089	-0.546	-0.0736	-0.601	0.2279	-0.0428	-0.354	0.7269	0.2458	-1.1009	-1.1445	-0.3176	-0.3288
MAP7D1	0.6944	-0.5196	0.2924	0.4026	-0.032	-0.8468	0.818	-0.0366	-0.0039	-0.0067	1.2104	0.6323	-0.3694	-0.5821	2.0731	0.8679	-0.0998	0.3539	0.2472	-0.0406	0.1059	1.1276	0.1898	0.702	1.1176	-0.4901	-0.543	0.1148	-0.5247	0.5316	0.3837	-1.481	-0.243	-0.4534	-0.8461	0.357	-0.733	0.016	0.287	1.1915	-0.7315	-1.0363	-1.3966	0.1615	0.7734	0.1909	1.2705	0.4468	0.8248
SLC9A1	3.3866	-0.3618	-0.3317	-0.5504	-0.7544	-0.0071	0.6796	-1.2107	-1.2886	-0.3152	1.8852	2.6362	-1.2304	-1.7312	-0.8604	1.4142	1.063	-0.612	-1.0024	-1.5744	1.8718	-0.7653	-0.5148	1.7443	2.1927	-2.2963	-2.7361	1.3489	-1.1477	-0.7325	1.4496	-0.6314	-0.0504	-1.2509	-0.1977	0.3686	-1.4501	0.6562	0.4064	-0.0536	-1.335	-1.2739	0.8675	-1.5571	0.6125	-1.22	0.4979	-1.8465	0.907
SMIM1										2.5601	5.4537	-1.0275	5.5174	1.2577	3.2623	4.0269	3.4879	0.9239										-5.7009	-3.0447	-6.5167	-4.6878	0.1094	-3.2764	-4.862	-1.6742	-1.9625	-3.7023	-1.0991	-3.2215	-4.3613	-4.7863	0.3963	0.1128	-2.1871	-5.1771	-1.5774	-2.606	-4.0999	-0.53
WDFY3	0.5824	-0.1299	0.4772	-0.9786	-0.6354	0.0851	-0.41	1.2178	0.8678	-0.1209	0.4526	-0.2023	-0.5212	0.1846	1.012	0.6159	0.6253	-0.2223	-0.0156	-0.5207	0.0269	0.9599	0.1926	-0.2612	0.5368	0.1949	-0.0594	1.2281	-0.5165	-0.2162	0.2413	-0.6601	0.609	0.1909	0.1765	0.3918	-0.1929	-0.0531	0.2817	-0.3852	0.2042	0.2331	-0.5119	-0.2829	-0.3296	-0.1133	0.9356	0.0699	0.5272
TEX2	0.814	-0.6711	0.2954	-0.0758	-0.354	-1.6019	-1.3713	1.413	1.1763	-1.0597	-0.1964	-0.2116	-1.4865	-0.3619	-0.111	1.901	0.6528	-0.9872	-0.3487	0.2203	-0.8703	-0.1244	-2.0677	-0.7556	0.448	-1.4501	-1.4211	2.0372	0.1908	-0.8382	2.2772	1.035	-0.6122	-0.6046	0.2296	1.0624	-1.7948	2.0418	-0.0657	-0.4133	-0.718	-1.4467	-0.9879	-0.1704	-0.908	-1.4677	-0.218	-1.3156	0.5924
ANLN	-3.3028	-0.1855	-1.6434	2.4572	-2.9822	0.1823	-3.7658	-1.7905	-0.0829	-2.3659	-0.0821	-0.6068	-1.5577	-2.8063	0.4953	-3.1319	-1.4952	0.7187	0.2816	2.7062	-2.8644	1.1414	-3.2724	-1.8972	-3.555	-2.3058	1.1411	-0.3369	-1.2088	1.6346	-2.9465	-1.9038	-3.6562	-2.9213	-3.9581	-3.3675	2.0685	-3.9694	-1.145	-2.0213	-3.0742	-1.3987	-4.3412	3.5087	-3.2602	-2.7532	-3.4191	-2.2287	-4.62
CDC25B
KIZ																			-0.1216	-3.7277	-0.278	-1.5877	-1.7665	0.5364	6.0517	1.3208	0.3775	-2.0878	1.0749	-1.1782	-0.2033	-0.2702	0.5061	0.7843	-0.5396	0.0551	-0.0068	0.1723	0.9208	0.0809	0.5229	0.8811	0.0687	-0.6176
ATAD2	-1.7761	0.8909	4.4215	1.6141	-1.1895	0.9423	-2.3173	-1.558	-0.8553	-1.9984	-1.0542	-1.1438	-0.9149	2.4549	-1.2383	-1.6146	-2.2183	1.0069	1.2257	0.8577	-2.4476	-1.8818	1.4305	-2.1546	-3.4302	-1.3245	0.7805	-0.6967	-1.2221	-1.2688	0.4967	0.9406	-2.2608	-0.6292	-2.6231	-1.6809	-0.7882	-2.5297	-1.7523	-1.6522	-2.5114	1.9369	-3.1197	2.8027	-0.8096	-2.424	-3.2408	-1.159	-3.9624
BCL7C	-0.1872	-0.5753	0.4893	0.0284	-0.061	-0.1192	1.118	-0.4213	0.0394	-0.2523	0.7557	-0.0767	-0.3742	0.3328	-0.1025	0.5933	0.7712	0.4244	1.1638	-0.5326	0.0532	0.0869	-0.5314	0.5007	0.844	-0.483	0.2948	-0.3731	-0.7214	-0.5386	0.3592	0.8462	0.4112	-0.9277	0.5626	0.2989	0.8275	0.8726	-1.633	-0.6574	-0.4196	0.5379	-0.1102	0.3218	0.7764	0.1971	0.2197	-0.1027	0.8503
CAV2																																													0.9136	-0.4299	4.9472	-1.7907	2.772
SH3BP1	-0.4138	0.7764	0.8134	1.3614	-0.3395	-0.331	-0.6535	-0.8806	0.5365	-0.6807	-1.8491	0.072	-0.7536	-1.4329	-0.2903	-0.1993	-1.6052	-0.7571	-0.3845	0.9175	-1.4538	0.2064	-0.769	-0.7454	-0.9439	-1.462	0.7169	-1.0832	-0.5545	-0.2565	0.7595	0.4809	-1.0316	-0.5139	-0.4335	1.2656	-0.3308	0.2655	-0.9117	-0.7199	-0.796	-0.4652	-1.9006	1.0532	1.8258	0.0843	0.036	0.9537	-0.36
BAZ1A	-0.6978	2.1281	1.3981	0.964	-1.3519	-0.4357	-1.1816	-0.4557	0.2765	-1.6671	1.0646	0.1418	-0.922	-1.517	-1.3472	0.3385	-0.4318	0.1632	0.6408	1.027	-1.4187	-0.8894	-1.2608	-0.4855	-1.1479	-1.2154	1.2641	0.7958	-0.1546	0.8691	-0.6208	0.093	-0.6439	-0.9882	-0.0769	0.2205	-0.5744	-1.592	-0.4741	0.3156	-0.0738	-1.3867	-0.8811	0.7634	1.1133	-1.2765	-0.5178	0.4733	-1.2585
MTUS1	0.1092	-1.1444	-0.6043	1.1936	-1.6449	1.5503	1.1513	-0.6308	0.1618	0.3627	0.71	-1.1624	-1.7712	1.3798	-3.0338	1.1339	0.6232	-2.4443	2.2881	-0.4769	1.2861	-0.7837	0.2921	1.4742	1.4775	-1.3126	-2.8463	-2.1241	1.6565	-0.8105	-3.1798	0.2038	1.3634	0.2079	-0.1358	0.3483	-1.496	1.0289	-0.604	-0.82	1.2382	1.1354	1.5827	0.1756	-0.5174	1.4168	0.0171	0.4308	0.6349
ASUN	-0.247	0.1485	-0.9921	0.2252	-0.6035	-0.7173	0.1386	-0.9466	0.3784	-0.6255	-0.2593	0.5718	0.0836	-0.9925	-0.1558	-0.7683	-0.3472	0.6669	0.3078	1.294	-0.1683	-0.3151	-0.4346	-0.4753	-0.4952	-0.4119	0.1909	-0.6001	-0.6883	1.3979	-0.6674	0.2839	-0.6545	-0.3401	-1.1496	-0.4849	0.0001	0.4939	-0.4237	0.2405	-0.4773	-0.4244	-0.34	0.7859	-0.1239	0.0122	-0.5826	-0.0522	-0.4592
ARHGAP21	-0.0452	-0.9557	-0.5468	0.3081	0.026	-1.567	0.3207	-0.5074	-0.5723	0.5112	-1.3316	-0.823	-0.3125	-0.8824	1.9792	-0.2701	-0.1908	0.4037	0.1412	1.6007	0.6938	0.7531	0.596	0.516	0.3232	0.0598	-0.3076	-0.2934	-0.2322	3.1404	-1.2175	1.0493	-0.0504	-0.306	-1.6565	-0.4907	1.2986	-0.9308	0.0537	0.1185	0.0584	0.1443	-1.3804	-0.2126	-1.0839	-0.4237	0.4979	-0.3468	1.1876
MRC2	2.7864	0.0093	0.9922	0.2001	2.7934	0.2022	1.846	1.0857	0.019	1.25	3.0461	-0.4905	1.2339	-1.4229	0.9778	1.7397	-0.5206	0.0658	0.0876	-1.0406	-0.1574	2.2325	1.9555	2.7916	1.4295	-0.4474	-1.9937	0.7499	-1.1973	1.4382	-1.8561	-3.2459	-0.2034	-1.7441	1.8386	1.9652	0.5471	-2.8213	1.7058	4.3293	0.7941	-2.0514	-2.091	1.0644	-0.5413	0.3476	2.4078	-0.3734	4.2827
CTNND1	0.7218	-1.6702	-1.3344	-0.9497	-0.3569	1.2263	0.6206	-0.0223	-0.4474	-0.0581	-0.9656	1.5319	0.5105	-0.3639	0.1217	0.4744	-0.3705	-0.7612	-0.3184	0.0948	-0.1596	0.0272	-1.0094	-0.2459	0.0304	0.4865	-0.1718	-0.5011	-0.3363	0.446	-0.6944	1.6773	-0.206	0.4649	-0.348	-0.4965	-0.9077	-0.7805	0.0563	-0.2569	0.272	-1.2331	0.7955	0.44	-0.8573	-0.1478	0.344	0.1973	0.7426
RAI14	2.22235	-0.7531	0.715	-0.12205	2.20165	0.5087	2.16135	1.4733	1.2107	0.61505	1.0674	-0.10815	1.65255	0.78725	0.69175	0.38665	0.1264	0.41925	1.03855	0.1526	-0.43595	3.35355	2.93085	1.0766	0.7648	0.8811	-1.40515	0.0314	0.4899	1.2128	-1.3502	-0.49905	-0.1322	-0.16435	-0.57205	0.3018	1.36295	-1.9196	2.17655	3.94135	-0.4213	-1.41425	-2.08985	1.1741	-0.22525	1.5516	1.3732	2.16405	2.7082
PRCC	-0.2046	0.9342	-0.3226	0.6901	-0.122	-0.052	0.7411	-0.3466	-0.1518	-0.2637	0.3697	-1.4925	-0.0682	-0.2037	-0.8561	-0.5843	0.2744	0.611	-0.0789	0.1665	0.5095	-0.6321	-0.0561	0.0395	0.352	-0.2649	1.2513	-0.3586	-1.1262	-0.7677	-1.4754	0.643	-0.8286	-0.5498	0.0086	-0.8652	0.4758	0.6412	-0.1293	-0.1443	0.7161	0.5499	0.273	0.589	-0.7977	-0.0098	-0.0072	-0.0655	-0.3543
RBM15	-0.0901	-0.0649	0.1106	0.7981	-0.2902	0.262	-0.3049	-0.3754	0.7098	0.0181	-0.3165	-0.1744	0.9896	-0.7322	-0.032	0.4489	0.8262	-0.2741	-0.2633	0.8956	-0.3307	-0.0624	-0.6916	0.0777	-0.404	-0.1796	0.3796	-0.2717	-0.7693	-0.1961	0.2437	0.2346	-0.7283	-0.3873	0.1264	-0.6997	0.5494	0.2865	-1.3519	-0.3664	-0.3213	-0.1124	0.0269	1.0475	-0.3296	-0.0756	-0.3557	0.5556	-0.394
MAST4	0.7268	-0.8444	-1.0072	-0.5812	0.1188	1.6773	0.4617	0.5777	-0.7712	-0.498	1.0817	-1.2763	-1.3988	1.598	-1.155	-0.1427	1.1454	0.9219	0.861	-2.3214	1.161	-0.825	0.9828	1.5761	0.8512	-0.4569	-1.0732	-0.6678	0.4535	0.3478	-1.3403	0.4911	1.7828	1.319	-0.3009	-0.8536	-2.3602	3.2951	-1.4023	0.1028	0.5093	0.2619	0.0408	-0.9073	-1.1405	-0.4268	0.8464	-1.1829	0.8248
NBEAL2	0.4827	0.5939	0.4863	-0.3748	-1.4912	-1.2406	-1.2662	0.5978	0.59	-0.8083	1.1132	2.0294	-0.3884	-0.9565	-0.2647	-0.2984	-0.4888	-0.9954	-0.2413	-0.1004	-0.2341	-0.2576	-0.9292	-0.2281	-0.5	0.4177	0.5154	3.6988	-1.1775	0.2244	0.3272	-0.5575	-1.3297	-0.6084	-1.1202	0.2263	-0.7675	-0.1072	-0.8719	-0.8325	-0.8807	0.2259	0.3822	-0.4348	0.8629	-0.5836	-0.5637	-0.6388	-0.2182
MSI2	0.3482	0.4857	0.0834	-2.4004	2.4337	-1.4225	0.9334	-0.3151	-2.3413	-1.113	-2.7298	-0.9438	-1.4391	2.1446	-0.9351	1.9265	0.9657	-1.1696	0.0463	-1.7537	-0.3658	-1.6107	0.6568	-1.4742	1.2664	1.4844	-1.6204	1.8826	2.7521	-2.2358	0.9633	1.1376	1.3977	1.0205	1.429	-1.051	-1.1559	2.6129	-0.978	0.3343	-0.0298	1.8769	1.5804	-1.5346	-1.0242	0.5734	-0.7636	-1.4882	-0.7794
NFKB2	0.2412	-0.0927	-0.6346	0.7499	0.3828	-0.2837	0.8436	-0.4643	-0.5468	-0.0314	-0.0678	-0.0349	0.7952	-1.3068	0.6982	-0.0125	-0.5882	1.411	-0.7313	-0.5506	-0.5456	1.3573	0.1511	-1.0181	-0.3224	-1.0116	-0.4878	-0.0012	-0.4124	0.2823	0.0816	0.0089	-0.5252	0.0511	-0.6457	-0.3368	-0.3193	0.037	-0.7154	-0.3289	1.4348	0.0004	-0.2727	-0.0466	0.0073	-0.4174	-0.5205	0.3087	0.8673
LUZP1	1.6483	-0.7485	-0.1105	0.2252	1.5925	-0.0071	1.6204	0.9221	0.5518	0.8825	1.2332	0.3812	0.9232	-1.0706	0.3309	1.3378	-0.7722	1.5064	1.0867	-0.4729	0.1366	1.9706	1.389	1.4359	0.976	0.6097	0.3075	0.3055	-0.7676	2.1231	-0.8639	-1.4605	-0.4144	-0.2078	-0.4129	0.4034	0.7792	-0.7204	0.9792	1.9986	-0.5146	-1.3267	-1.2921	1.1488	-0.2432	0.5483	0.8248	0.76	2.7153
LAMTOR5	0.3781	0.8414	0.3348	-0.1414	0.4785	1.6624	0.3566	1.3183	0.4116	1.2424	-0.8026	0.4672	1.6134	0.537	0.5914	0.7603	0.008	-0.1622	0.1124	0.9155	1.6239	1.2332	1.3172	0.6663	0.712	1.1122	0.1421	0.2307	-0.1364	-0.808	0.8945	0.2469	0.1316	0.8731	0.4152	0.0173	0.4391	1.1491	0.4939	1.4074	0.1737	-0.2756	1.1322	-0.6879	-0.1179	0.3664	0.9761	1.1714	0.2919
GTF2A1	-0.0502	-0.4268	-0.5801	0.0612	-0.4237	-0.9316	-0.8535	-1.1016	-0.5902	-1.2958	-0.4824	0.1953	-1.4889	-1.5971	-1.5564	-0.8787	0.4689	-1.3602	-0.0748	-0.4749	-0.855	0.2018	-0.9596	0.6409	-0.044	-0.7532	1.0096	-0.1292	-0.1562	1.1033	0.2781	0.6758	-0.7652	-0.6689	0.6569	-0.3542	-0.2872	0.028	-1.6304	-2.0057	-0.3078	0.4419	0.0036	1.8801	-0.3207	-1.4489	-0.5502	-0.5592	0.8475
MAP2	-1.0514	-3.4827	-2.8794	1.7781	-0.7457	-1.7015	-0.6612	-2.3359	-2.7798	0.614	-2.3152	-3.4057	-1.3086	-1.6451	2.6666	-2.3902	0.8938	3.3657	-0.679	0.6605	0.3165	0.2156	-0.9679	-1.3876	-0.584	-1.8483	0.5472	-2.5805	0.5048	4.9459	-2.7329	-1.1752	0.9678	0.2608	-2.6585	-2.6592	4.9873	-0.1343	-0.7101	-1.6209	-3.0911	0.2139	-1.0971	2.3217	-3.9816	-1.2859	0.9004	-2.9825	-0.0284
FZR1	-0.7177	-0.3371	-0.6255	0.1519	0.3973	-0.1865	0.3386	-0.6567	0.0139	0.1342	0.1581	0.9996	0.2568	0.0966	0.2925	-0.0068	0.4012	-0.2886										-1.5855	0.6915	0.9169	-1.3674	-0.1512	0.915	-1.2565	-0.1447	0.1915	1.34	-0.6062	0.8917	0.0716	0.1194	-0.0908	-0.6814	0.0096	0.1772	0.3131	0.5628	-0.0044	0.7341
OSBPL2	0.3333	-1.0052	-0.6316	0.5107	-0.0088	0.3467	-0.0203	2.7076	0.2408	-0.0809	-0.7083	0.53	0.3943	0.493	-0.3864	2.1869	-0.7108	-0.1518	-0.8235	-0.3474	-0.4601	1.5617	0.4855	-0.4294	-0.7495	0.733	-1.3383	2.0275	0.979	0.0708	-1.3674	0.5938	-0.1454	0.3137	0.4712	0.6095	-0.4503	-1.1111	0.5628	1.2791	0.0855	0.3387	0.5958	0.6116	0.6393	-0.6024	-0.6097	0.3034	-0.2466
MTOR	0.6795	-0.2165	0.2894	-0.0353	-0.4788	-0.3261	-0.6433	0.1528	-0.7329	-1.3358	-0.7483	0.3371	-1.2493	0.561	-1.0696	-0.1285	0.5661	-0.1871	0.0243	0.0012	-0.5434	-0.508	-0.6419	-0.2944	1.2255	-0.2839	-0.3139	-0.0761	-0.2207	-0.0576	1.3784	0.1525	0.0947	-0.0018	0.3681	0.4237	-0.7951	0.5119	-0.0683	-1.039	-0.2535	0.3459	-0.2425	-0.2042	-0.4608	-0.5334	0.2359	-0.9839	0.2608
PHF10	-0.3092	0.2815	-0.0045	0.1596	-0.5165	-3.548	-0.151	-0.5447	-0.8986	0.0847	-1.6747	-0.6951	0.2093	1.1696	-0.4953	1.1085	-0.2267	-0.4358	-0.0404	-0.0825	-0.346	-0.1612	-0.1417	-0.0548	-0.0584	-0.2958	1.0668	-0.5059	0.7411	-0.5512	0.256	-3.17	-0.0293	0.2533	0.0262	0.1393	0.3816	-1.1111	-1.0761	-0.6136	-0.2637	1.301	0.8884	-0.401	-1.0392	0.2159	-0.9068	-1.3926	-1.1111
SUGP2	-0.1548	2.0198	0.0561	0.2869	-1.4448	-0.5154	-0.8355	-0.3668	-0.7125	-1.1054	-0.6539	-0.6951	-1.7213	1.7602	-1.0504	-0.1285	-0.7087	-0.1829	-0.9556	-0.947	-1.2103	-0.7446	-0.3518	0.0471	-0.0728	-0.9381	-0.8357	1.4672	0.6849	0.3277	0.671	1.9872	-0.032	-0.1095	-0.5278	-1.048	-0.6526	0.6201	-0.665	-0.1286	0.0482	0.2355	0.8954	-0.8342	-0.5651	-0.9912	-1.4201	-0.9812	-0.9127
WWC3	1.728	0.2444	-0.3286	-0.5041	0.5104	-2.4067	0.6129	-0.249	0.5671	-0.239	0.1267	2.85	0.7477	-1.2427	0.0555	1.3774	-0.7912	-0.1974	1.1087	-0.7219	0.2682	1.1161	0.5104	0.4472	0.052	0.5007	0.473	0.9914	0.0801	1.3928	-0.9818	-2.2937	-0.7072	-0.4988	0.9634	-0.5226	-0.432	-1.589	3.7187	1.1634	1.3094	-1.3291	0.3032	0.1446	-0.115	-0.8062	0.2953	0.0566	0.6236
KRT6B	1.0331	-8.2461	-4.8728	-0.7047	3.6057	-1.8486	-7.4831	-12.8651	-7.6305	-3.4931	-3.7077	3.9984	-5.751	-7.1345	0.032	-4.6406	-6.6327	-0.5063	-5.1709	-6.6181	-3.5598	-7.2641	-6.2013	-5.2661	-4.6685	-7.7054	-0.0488	-4.9715	-1.4237	7.8217	-5.5301	-6.9912	-3.5982	-3.817	-2.576	-0.4994	7.2027	-5.4993	-3.5424	-3.2727	-2.8606	-2.5506	-3.2358	-0.7695	-5.8181	-1.1228	-0.4881	-4.4821	-2.276
TOR1AIP1	0.408	0.4826	-0.0954	-0.097	-0.94	0.8052	0.5668	-0.5619	-1.8672	-0.0695	2.6801	-1.6203	0.1073	0.0185	0.1068	-0.5107	0.5302	-0.3985	-0.2496	-1.1641	-0.4645	0.0479	-0.3352	-0.3937	0.9088	-0.1346	-1.0626	-0.6484	-1.2964	0.4788	-0.8811	-0.9659	0.7541	-0.563	-0.0386	0.505	-2.891	-0.8105	0.3639	0.228	0.4991	0.0604	0.5145	0.049	-0.6814	-0.5397	0.5547	-0.6043	1.6949
ZNF679	1.1203	0.1083	-3.146	0.937	0.4205	-0.052	1.1898	1.7861	1.5306	-0.3894	-0.5967	-0.551	0.66	-0.6001	-1.9236	1.9039	0.9002	-0.6306										0.8079	-4.836	-1.8153	0.2167	1.0432	-2.8807	-7.3733	-0.0415	-1.1351	1.248	3.4214	-2.7707	-0.5291	0.0279	0.5043	0.3775	-1.4024	0.213	-0.6996	0.9923	0.1017	0.3996
MSH2	-0.4462	-0.167	0.1106	1.3093	-0.7544	-0.0619	-0.6381	-1.8967	1.1865	-0.715	0.2296	0.3068	-0.654	0.3268	0.0854	-0.4739	0.6317	1.8339	-0.3033	2.1943	-0.9537	-0.6505	-0.664	-0.1466	-0.644	-0.8931	-0.3818	-0.0736	0.3974	-0.5764	-0.746	0.1792	-0.5278	-0.5347	-0.0356	-1.3964	0.5609	-0.6572	-1.9751	-1.8868	-0.9926	0.6915	-0.7255	2.4342	-0.8841	-0.0725	-1.4552	-0.8485	-1.3492
TOB2	-0.2345	-0.2752	-0.3438	0.1538	-0.766	-0.3884	-1.4021	0.5978	-0.3735	0.2523	0.2639	0.4998	-0.4002	-2.0835	0.1324	1.3632	1.2448	-0.4254										3.124	-0.9147	0.164	0.2437	0.3146	-0.9868	-1.9387	-0.0209	1.3527	-0.6986	2.0508	-1.6728	-1.8399	0.3737	-1.1347	1.0115	0.6087	1.4472	0.3947	0.5087	-1.0688	0.4506
LMNA	0.9634	-1.0918	-0.7164	-0.4481	0.8701	0.3517	1.846	1.0484	-0.19	2.1259	1.3305	-0.014	0.641	-0.2077	1.5415	0.0696	0.5133	0.3767	0.3725	0.6008	1.6766	1.6973	0.9331	1.8182	0.8632	0.8017	-1.0944	-0.0857	0.1891	0.3931	-2.2319	-0.3379	1.2764	-0.3911	-0.0681	-0.302	1.8755	-1.2283	0.531	1.5075	0.4178	-0.0596	0.4518	0.5778	-1.5072	0.7364	2.5942	-0.5353	2.959
WWC2	1.0107	3.5478	0.6832	-1.1523	0.9891	-1.1409	-0.4074	1.0915	0.3274	0.159	0.0981	0.2604	0.2876	-0.7623	-0.4099	1.0547	-1.8588	0.5301	3.2611	1.4095	0.968	1.0977	1.9997	0.516	-0.116	0.6832	-0.0827	0.9045	1.4004	0.0834	-1.4214	-1.0357	2.4712	1.406	-1.1732	2.5081	0.8642	0.5149	-0.5616	1.8954	1.384	-0.1364	1.2553	0.049	0.2756	1.9435	1.1787	0.2026	0.0368
NEK9	1.0829	-0.5969	0.968	-0.3324	-0.1017	-0.042	0.2156	-0.0309	-0.6743	-0.1114	0.5327	0.1929	-0.4738	-0.0636	-1.5692	0.5367	0.8262	-1.2193	0.7358	-1.0924	0.5227	0.3948	1.6073	1.3085	1.1344	0.8704	-0.1591	0.6533	-0.3198	-0.6821	0.369	0.0602	0.4798	0.2287	0.3563	-0.6242	-1.2432	0.4308	0.3772	-0.9796	0.3839	0.6027	0.1453	0.3837	1.1044	-0.571	0.5438	-0.7184	0.9325
WDR37	0.3184	-0.665	-0.1893	-0.0218	-0.2989	-0.8468	0.5078	0.1614	-0.8757	0.8483	0.1238	0.3347	-0.3576	-0.1837	-0.2327	-0.5333	0.3674	-0.3757	0.9353	-0.3912	0.8298	0.5303	0.4855	-0.2128	0.316	0.0906	-0.1442	0.4891	1.1079	0.4183	-0.9425	0.2674	0.9809	0.2816	1.4762	-0.5574	0.7447	0.7374	-0.8321	-1.2987	0.6856	1.3394	2.0054	-1.2308	0.5886	0.3633	-0.0153	0.5264	0.1332
PKMYT1	-0.4487	1.9208	2.931	0.0457	-1.3955	-1.4723	-5.6372	1.3872	-2.3031	-1.4671	2.3312	-3.666	-2.0985	0.1386	-1.6589	-0.7938	0.3399	-0.9809										-1.1435	-1.1031	1.0378	0.9977	0.4624	-0.723	-1.2225	-1.4266	-1.5996	-3.3668	-0.9308	-0.4343	0.8568	-1.0095	-0.5324	-1.1342	1.2219	-2.1899	-3.8443	-2.3845	-1.5678	-3.0413
PHACTR4	-0.4512	0.2475	0.7438	0.5087	-1.0183	-0.2388	-0.0049	0.0897	-0.6692	-0.3361	0.0237	0.4231	-0.3765	-0.47	-0.9565	1.3123	1.0291	-0.272	0.2348	-0.194	0.9834	0.0869	-0.4181	0.7428	0.9184	-0.7793	0.7763	1.0856	-0.2504	-1.2311	0.9044	0.4686	0.5906	0.4441	-0.1742	0.3599	-0.2228	1.2573	-0.4051	-0.9483	-0.4128	-0.0188	-0.6164	-0.0466	0.8062	-0.618	0.1062	-0.177	0
KAT2B										-0.7207	-1.9692	-0.3255	-0.4453	-0.4079	-1.7592	1.5076	0.5788	-1.1613										-0.1558	2.5687	-1.6717	-0.8541	-1.1034	1.4715	2.4075	1.1461	-3.623									-0.3326	1.3321	0.7519	-0.2274	-1.5476
FAM160A2	0.4404	0.5785	-0.5589	0.0419	0.4234	0.8052	-0.1152	0.061	0.7022	-0.0562	-0.511	0.0814	0.1192	0.1586	0.1943	-0.4031	0.5281	0.4078	-0.3707	-0.3394	0.2156	0.6474	-0.6281	0.0726	-0.0536	0.5647	-0.3203	-0.4383	0.0867	-0.8634	-0.4022	-0.1327	-0.1348	0.5178	-0.793	-0.0581	0.3402	0.0912	0.7989	-0.0974	0.55	-0.1652	0.4124	-0.207	-0.4668	0.2943	1.2813	-1.175	-0.513
GRAMD1A	-1.552	1.0734	0.2682	-1.9297	-2.8894	-1.3776	-1.097	0.061	-2.2598	-1.9832	1.8023	-0.6393	-2.134	-1.3488	-0.8732	-1.5297	0.1433	-1.8432	0.1192	-1.0824	-2.226	-0.6344	-0.2633	0.2459	0.8512	-3.1235	-1.6353	-0.2016	-2.1359	0.2949	0.1308	0.4542	-1.5618	-1.6307	-0.516	-1.0074	-0.2067	-1.0299	-0.8666	-0.3195	-1.4604	-1.3987	0.6539	-0.5979	-1.7904	-1.2232	-1.8253	-1.8014	-0.839
CIC	1.1352	-0.8196	0.9225	-0.1684	0.1391	0.571	0.7257	1.0283	1.2884	0.0828	-0.205	-0.1976	1.0655	0.0645	0.0555	0.7829	0.6782	-0.6721	0.5527	-0.0586	0.4634	0.4522	0.3225	1.176	0.484	-0.1038	-0.7381	0.3514	0.8402	-0.0425	-0.2548	0.0889	1.0838	0.5859	-0.3274	-0.1336	-0.4412	-0.7324	0.706	0.2499	-0.1789	0.3723	-0.6466	0.5103	0.043	0.5577	0.6222	-0.2778	0.496
DENND4C	0.799	-0.6588	-0.6134	0.202	0.1942	0.3069	0.5155	0.3337	-0.5443	-0.2656	-0.2908	-0.723	-0.1939	0.6271	0.0619	1.3406	-1.0935	-0.6161	0.5349	-0.0924	0.4591	-0.1795	0.5159	0.3707	0.5848	0.4106	0.0615	-0.1244	0.2106	0.8817	-0.8934	-0.6519	0.3954	-0.3476	-0.242	-0.4762	-0.7606	-0.1433	-0.612	0.228	0.0787	0.7515	1.4062	-0.837	-0.0524	-0.2136	0.6384	-0.6123	0.5555
RHBDF1	1.8973	-0.5443	0.9043	-0.9285	-0.6383	-1.3253	0.577	1.4187	-0.6335	0.2523	0.9673	0.0674	0.2923	-0.528	-0.7942	0.4093	-0.3134	0.7229	-0.0569	-1.3972	1.7182	0.3718	-0.7938	0.99	1.6791	-0.4522	-1.5992	-1.5203	-1.3146	-0.3573	0.202	0.6348	-0.5753	-0.8824	0.9103	1.2569	-0.1631	-0.504	1.1171	1.0507	0.4652	-0.7748	2.291	0.4512	-0.0643	-0.3547	1.6541	-1.4669	1.1564
ZNF638	-0.2669	0.73	0.0197	0.1866	-0.4933	-0.5927	-0.0459	-1.1963	0.2255	-0.8616	0.6728	-0.014	-0.1227	-0.3298	-0.1516	0.2876	0.6422	0.528	0.4179	0.3816	-0.2956	-0.3518	-0.4457	0.2535	0.0424	-0.2294	0.1888	0.349	0.3346	0.6349	-0.2868	-0.5083	0.5615	0.7162	-0.2862	0.0667	-0.2872	0.551	-0.3919	-0.138	0.6619	0.2451	0.0594	-0.2773	-0.4966	0.4229	-0.969	0.0035	-0.4733
NFATC2IP	0.9858	0.3527	1.9283	-0.2629	0.8904	0.3268	0.8001	0.4944	-0.1237	-0.8293	-0.9313	-0.3487	0.1405	0.8273	-1.0717	0.0215	-0.4254	1.2846	1.161	0.4354	0.3318	0.041	-2.145	0.144	-1.1863	1.6408	0.6236	2.013	1.179	-0.8962	0.8479	0.5424	0.2714	0.8618	-1.3294	0.3744	0.3448	-0.3507	-1.5269	-0.7199	0.1906	0.4251	-0.6954	0.3612	-0.7351	-2.3487	-1.7443	-1.4563	-1.2159
NFX1	0.6371	-0.034	0.5408	0.092	-0.3569	-0.0943	0.0566	-0.295	-0.5698	-0.2695	0.487	0.7416	-0.0587	-0.0836	-0.649	1.3236	-1.3768	-0.3632	0.7399	-0.0924	-0.0894	-0.5494	0.4219	1.0562	0.5248	0.2352	0.1718	-0.5084	1.3145	0.5644	-0.0682	-0.2784	0.2608	1.0224	-0.3834	0.087	-0.4044	0.1903	-0.5033	0.1122	1.3637	0.8859	1.9752	0.2459	-0.2789	-0.7121	0.271	0.8369	-0.0397
ZSCAN21	0.0494	0.2599	1.2618	-0.1221	-0.9081	0.4539	-1.0842	-0.2175	0.7608	0.1932	-0.8169	-1.5204	-0.2911	-0.4219	-1.5372	-2.1893	0.564	-0.442										-1.9743	-0.0058	0.864	-2.3154	1.037	0.9466	0.4574	-0.8785	-1.678
CCP110	0.9609	-0.2721	1.2042	-0.6391	0.5017	-0.7048	-0.1357	-0.9638	-0.2741	-0.0314	-0.4395	0.1488	0.6718	1.5079	0.6512	0.5168	0.7268	0.0928	1.223	-0.1442	-0.21	0.2363	0.2396	0.753	-0.5192	0.8325	0.6002	-1.4333	1.9226	-0.5839	1.037	-0.4611	1.0812	0.5122	-0.018	-0.4907	-0.3423	-0.0982	-0.2222	0.2311	1.6688	0.6315	-0.4933	0.3303	-0.5532	0.3445	0.2521	-0.246	-0.2012
CDC42EP2	1.327	-0.2288	1.3163	-1.4976	0.4466	0.0477	0.3694	0.7269	0.9086	1.0806	1.462	-1.1345	-0.7038	-1.4249	0.3374	-0.0464	-0.436	-0.9022	-0.5468	-0.2697	2.2294	1.7869	0.6927	0.7581	-0.0728	-0.2792	-0.3436	-2.0927	-0.5181	1.141	-0.105	-0.7012	-2.6802	-0.718	-0.404	-0.5342	1.1814	-0.3026	2.642	2.4929	0.5296	-0.1412	0.8025	0.7466	0.1146	-0.1289	2.7077	-0.3654	1.3661
KIAA1522	1.21	-0.9712	-0.8588	-0.5465	-0.3018	0.4564	0.4412	-0.3036	-0.1339	0.4389	0.9187	-0.2813	0.3824	-0.0236	1.392	1.0745	1.3907	0.2669	0.2293	-0.953	1.1523	-0.7446	0.0434	1.2397	1.7511	-0.5612	-0.5706	0.3925	0.1131	-0.6192	-0.0387	1.3531	0.2925	0.5348	-1.5504	-0.7229	-0.6687	-0.1613	-0.9514	0.4782	-0.7248	-0.1316	-0.1357	-1.7624	-0.6963	-0.8156	0.3115	-1.4696	0.496
EIF5A	0.7343	-0.0804	0.2833	0.2097	0.1072	0.1698	0.3976	-0.1945	0.6665	-0.0886	-0.7083	1.4971	0.6647	0.7672	0.901	-0.0436	-0.3451	0.4203	-0.8882	0.1765	0.323	0.4545	0.3832	-0.1415	0.0328	0.4296	0.9756	-0.4794	0.1561	0.5921	0.3125	-0.6848	-0.0794	0.1682	-0.631	-0.0233	0.4965	-0.2725	-0.0232	-0.4196	0.255	-0.362	1.1044	-0.5389	-0.586	-0.0349	0.1197	1.535	-0.0765
BCLAF1	-0.8596	-0.798	-1.3223	0.9139	0.6439	0.3094	0.3822	-0.8174	-0.0345										-1.3547	0.4713	0.0554	0.4568	0.9221	-0.3428	0.532	0.0669	0.2884	0.1123	-3.5008	-0.4026	1.0075	-0.104	-1.6542	-2.6662	1.2905	-0.0349	2.2524	1.8224	-0.0789	-0.4822	0.9568	0.1851	0.7305	1.8407	-0.6844	0.8273	-1.0365	0.0407	-0.4705
RNASEH1	-0.4886	-0.4701	0.1894	0.6978	0.9659	0.1872	-0.4843	-0.1773	1.1355	-1.1206	-0.7054	-1.6738	-1.5482	-1.1006	0.4932	-1.994	-1.2796	-1.696	0.305	1.0549	-1.0656	-0.4575	-0.4954	-0.9569	-1.6183	-0.08	0.1782	0.8948	-1.5146	1.894	-1.414	-0.1943	-1.8995	-2.6209	-2.1074	0.9869	-1.7213	-0.6903	1.6104	0.5252	0.5839	-1.2715	-0.1798	1.025	-0.6426	-1.9944	-0.9879	0.7732	-0.7341
UBE4B	0.2312	-0.0896	0.4348	0.4586	0.9282	0.5536	-0.8586	-0.539	-0.4806	-0.3989	0.5784	0.0093	-0.2058	0.1826	0.9074	1.0066	1.101	1.6307	0.7275	0.6725	-0.6312	-0.407	-0.769	0.5899	-0.5144	0.0574	0.3075	-0.5832	-0.4752	0.7406	0.5458	0.0581	-0.5437	-0.4591	-0.2125	0.5254	0.4988	0.3316	-0.9329	-1.3206	-0.8231	-0.254	-0.7186	1.3851	0.7258	0.0027	-0.1828	-0.4504	-0.068
SYNE2	-0.2619	0.1856	0.0834	0.1731	-1.79	1.3185	0.3309	0.4112	-1.0745	-0.9511	-2.2752	0.1674	-1.9941	-0.6782	-0.9372	-0.2389	1.5556	-1.4825	0.2252	-0.1064	-0.2758	-1.8381	-1.8052	-0.3275	-1.3711	-1.8246	0.8123	0.5519	0.5229	-0.8483	0.2707	-0.0363	1.5982	-1.2169	-1.5357	-0.4588	-1.9718	-0.9458	-0.6279	-2.5344	-1.1689	-0.7868	-1.6242	2.6902	0.9404	-2.3362	0.0711	-0.7954	-0.2664
TMPO	-0.29805	2.957	4.0398	-0.588	-5.60755	-3.0122	-6.1628	-0.15865	-3.44	-2.13265	0.33255	-5.2224	-4.0837	-0.486	-3.17045	-4.13255	1.62745	-2.692	0.63395	-3.8443	-1.1785	-4.7096	-1.1669	0.49305	-3.73015	-3.6438	-1.8972	-1.9707	-1.92105	-2.33405	-3.39105	2.4592	2.5121	-1.129	-1.3397	-2.9959	-5.5616	1.31745	-2.12625	1.0085	0.21775	0.19235	-0.6907	-0.57405	-1.45055	-5.83995	-0.75285	-3.3753	-1.8622
SH3PXD2B	1.1054	-2.1001	-1.3556	-0.0854	0.6932	-0.65	1.2769	-0.5964	0.5059	0.9492	0.5899	-0.3836	0.2425	-0.538	0.3309	1.2528	-0.5058	1.0877	0.5555	-0.1303	0.8101	0.5533	0.0489	2.4476	0.6952	-0.4238	0.1972	1.3827	-0.6817	2.5764	-1.9912	-1.6247	0.2397	-1.1224	0.2649	1.2511	0.7953	-2.6079	-0.1187	0.0152	-0.1993	-1.2787	-1.522	2.0601	-0.4816	-1.2733	1.0544	1.2961	1.9273
AAK1	0.7716	-0.3711	0.1833	1.045	-0.473	-1.0587	0.2899	0.5748	0.4626	-0.4408	0.2096	1.26	-0.5188	0.2808	-0.0534	0.9358	1.0947	-0.7695	0.1082	-0.2199	-0.1135	1.077	0.1484	0.7402	0.7456	-0.9784	-0.7593	0.8031	-0.7924	-0.4278	0.3592	-1.8853	-0.388	-0.597	0.7247	-0.781	-1.0479	-0.4889	-0.0763	-0.3382	-0.1348	-1.4275	0.3357	-0.0044	0.5797	1.2914	0.4682	0.4998	0.4592
ABL1	0.3607	0.3991	0.4742	-0.4018	0.1362	0.1773	0.3796	-0.0768	0.098	-0.5741	0.8701	-0.4208	0.4512	-0.2398	-0.2797	0.7773	-0.9138	-0.7695	0.3835	-0.5207	0.3362	1.2057	0.5214	0.5772	0.3976	-0.2175	-0.0721	0.7548	0.7113	0.4636	0.7251	0.799	0.5615	0.2703	-0.6398	-0.0407	-1.958	0.1242	-0.3945	1.2416	0.2788	0.5067	-1.0065	-0.3279	0.2845	0.0529	0.4358	0.1707	1.0912
ABL2	0.941	2.4065	1.489	1.1782	-1.8828	-0.1541	-2.848	0.2389	-0.9266	-1.8308	2.6086	-2.699	0.0077	0.2828	-0.4419	-0.488	-0.1569	1.0628	1.0179	-1.5266	0.2221	-0.5655	0.071	-0.5543	-1.2247	-0.1725	0.7402
ACTR2	0.5624	-0.3216	-0.3498	0.2907	0.5626	0.5461	0.6027	0.4083	1.2094	-0.0314	-0.3251	1.0717	0.188	-0.3499	0.6213	0.3583	-0.6876	0.5363	-0.4257	0.3518	-0.1661	1.7478	1.0685	0.0802	0.0472	0.1807	0.333	0.7475	-1.9293	0.1438	0.3567	-0.6027	-1.2664	-1.6798	0.3799	0.5747	0.5724	0.1422	1.0349	1.0101	0.1635	-0.8612	0.0826	0.9913	0.8212	0.89	0.5682	1.5934	0.5329
ACVR1	1.0082	-1.1073	0.9164	-1.1253	3.0168	0.1499	0.0848	0.15	0.019	1.1148	0.8129	0.6509	-0.4856	-0.4299	-0.3031	0.4121	2.1201	0.584	-3.2635	-2.2338	-0.6378	-0.995	-1.515	0.9976	0.1456	-3.3511	-2.9291	0.0085	-0.3446	0.927	-0.3162	-2.6405	0.7251	-0.5177	-0.6575	0.4092									0.2607	-1.5336	0.6519	-2.7516	0.8758
AK1	2.4801	0.5537	1.3951	-1.4956	0.5655	0.6383	1.8025	0.1557	1.5051	1.3605	0.2125	-0.9834	1.1391	0.7232	0.9565	1.4	-0.0047	-1.1053	-0.4656	-0.3713	2.0934	1.1735	1.1321	0.9161	0.3952	1.2189	-1.7668	0.2669	1.8201	-2.2207	-1.0137	-1.912	2.1073	2.175	0.203	-0.4704	-0.209	0.9778	1.0561	0.0372	0.2923	-0.1676	1.0184	-1.6162	-0.911	0.2379	1.2489	-0.9706	1.5249
AK2	0.5574	-0.6278	-0.0924	-0.4153	1.0442	1.4033	0.4873	-0.7227	-0.6998	0.7607	-0.1736	1.2693	0.1002	1.4599	3.0808	-0.3918	-2.8504	1.5644	-0.1725	0.8936	0.4964	-0.3266	0.1318	0.0089	-0.2408	1.3943	1.1241	-0.4842	-0.6784	-1.7423	1.1966	0.8708	-0.636	-0.0396	-0.9699	-1.2832	1.5813	0.4188	0.0881	0.5127	-0.4298	-1.797	1.7592	-1.9368	-1.0332	-0.2544	-0.1423	0.6644	-0.6406
AK3	0.2063	-2.1218	-0.4619	0.8753	1.0297	1.6848	2.228	0.5002	0.2	1.8079	-0.3308	-0.4998	0.8355	0.8753	0.1089	1.1141	-0.5206	0.5819	0.7537	1.0928	1.534	0.3672	1.8146	0.3784	0.8968	1.994	-0.8611	-0.0277	1.1294	-0.453	-0.9523	-1.596	0.9361	2.1032	-1.2056	0.3541	0.8367	2.0749	0.3427	1.7703	-0.6061	0.2187	3.062	-1.3743	0.4336	0.9371	1.9405	1.0997	1.2301
AK4	-0.7824	-3.0868	-0.6498	-1.1908	-0.3888	-3.2664	-0.1049	0.2964	2.4839	1.9926	-2.4182	3.6614	2.5432	1.59	-0.9244	-0.7683	-0.2521	0.2026	0.2445	-0.1701	0.9834	0.9851	1.4664	-0.6792	-0.0176	-0.4024	-0.0361	0.0858	0.0305	0.0129	2.987	-4.9185	-2.1052	0.841	-1.9424	1.5152	1.186	1.059	2.1036	0.3781	-0.4773	-1.7083	-4.0022	-3.9592	3.2151	0.6486	0.0927	2.679	0.3628
AK5	0.7019	-4.6117	-4.0821	-2.9965	-2.5674	-3.7124	0.0643	-1.8192	-1.8927	-2.1698	-1.669	-5.4398	-0.9718	-4.8062	-2.293	-3.1913	-5.3917	-5.6073	-1.1882	-2.431	1.2225	-0.7676	-1.352	2.8171	0.4576	-2.0332	-3.3533	-3.2882	0.0421	-1.4627	5.9881	-2.1459	1.7327	0.7692	0.4948	-3.1846	-2.613	-5.875	-1.5747	-2.5656	-4.6371	-4.0624	-3.5563	-2.294	-3.4867	-0.709	0.6168	-3.0356	-3.1858
AK7																												1.1243	3.5866	5.1021	-1.3158	1.8538	3.9616	-0.7898	6.8103	1.2191
AKT1	1.1651	0.8166	0.5105	-0.9979	0.0405	0.1175	0.6104	3.4683	0.2178	0.0276	2.6372	0.809	-0.1583	-1.1146	-0.9244	1.3661	0.2384	-0.6762	-0.8703	-1.3414	-0.4096	0.1765	0.1677	0.0012	0.8488	-0.0966	-1.4295	2.5999	0.2453	-1.0951	-1.1979	0.5773	-0.0504	-0.4364	0.5095	0.7024	-0.4388	-0.1854	0.4011	-0.3351	0.0075	0.0891	0.5679	0.6425	0.4217	-1.1699	0.76	0.2557	0.4223
AKT2	0.6396	0.7671	-0.1075	0.3004	-0.0088	-0.3011	0.5565	2.3459	2.2672	0.3551	-1.1629	2.7292	-0.2058	-0.5701	-0.2135	-0.2078	-0.3895	-1.0286	-1.1317	-0.3554	0.8978	0.2156	-0.3656	0.2714	2.3247	0.3466	-0.8166	-0.3369	-0.2422	-1.2688	-0.8074	0.4706	-0.9789	-0.4667	-0.0356	-0.8855	-0.471	4.8701	0.4143	0.4939	-0.4705	-0.0956	1.4388	-0.3982	0.5051	-0.0662	0.7843	-0.9334	0.598
AKT3	1.1601	-2.462	-0.1772	-0.861	2.0189	-1.6218	-0.4382	-0.5218	-0.6029	1.25	0.1667	0.2138	0.5817	-1.0646	4.1291	0.1517	-1.7151	-0.0171	-0.5441	1.768	0.3274	1.0472	1.7731	0.4217	0.5752	-0.6797	-2.5197	-0.4432	-0.4173	-0.5587	-2.168	-2.3984	0.4033	-1.1583	2.263	0.0435	-0.0206	-1.1381	-0.7897	0.1967	-1.4096	-1.7347	-1.8959	-0.1479	-0.2879	0.4386	1.5488	0.0858	2.2986
ALPK1	-0.4138	-0.3371	1.1467	-0.2205	-1.1199	-0.665	-0.087	-0.6882	1.0259										1.2257	-1.672	1.2751	1.038	1.0298	1.3544	0.472	0.6524	1.1474
ALPK2	-2.6777	-1.7692	0.2288	-0.4134	-5.9847	-3.7897	-3.5991	2.6617	1.1992
ANKK1	-0.0178	-0.1917	-0.0863	-0.45	1.1138	-0.8792	-0.3561	0.4284	1.4949	0.1837	-1.1915	3.3987	-1.3086	-0.6842	0.4121	0.1743	-1.3536	-0.9685	-2.8823	0.5569	-1.7281	1.3435	0.4717	-0.6766	0.3712	-2.4077	-0.5218	-1.4189	-1.3394	-2.2106	1.8524	-0.9762	-1.1583	-1.2528	-0.2714	-1.1816	-2.806	0.2354	-1.2882	-2.3154	-0.2298	-0.4364	-2.372	-1.1127	1.6499	-0.4205	0.687	1.2191	0.4932
ARAF	1.2149	0.4393	-1.0557	0.1519	-0.5223	0.5785	-0.392	0.5289	-0.7559	0.0314	-0.6339	0.8415	0.475	0.1706	-0.5658	1.8444	-0.4001	0.8327	0.9587	-0.7597	1.0755	0.3672	0.5988	0.6205	1.6791	0.1807	-0.227	0.6219	0.2602	-0.4152	-0.2818	0.8421	0.3716	0.771	0.8838	0.328	-1.0709	0.6051	-0.8745	0.2718	0.8416	0.1059	1.1787	0.3528	0.1742	0.658	0.7519	-0.3097	0.0794
ATM	-0.3217	-2.7899	1.0497	-0.0488	0.2029	0.3692	-0.0434	-1.8508	0.0675	-0.6312	-1.2658	0.3696	-0.896	0.3969	-0.9714	-0.389	-0.6136	-0.241	0.1013	-0.4968	-0.8659	0.103	-0.4678	-0.3377	-0.1568	-2	0.7953	-0.5736	0.8534	0.0255	0.5237	0.132	1.4293	0.1645	-3.0033	-2.0205	-0.2113	0.2264	-0.3945	-1.5614	0.0686	-0.218	-1.0576	1.056	2.3237	0.0874	0.3899	-0.2513	0.2721
ATR	-0.7799	0.1176	-0.5922	0.0843	-0.8762	-0.8967	-2.8736	-0.915	0.4702	-1.5243	0.4212	-0.9229	-0.9671	-0.1357	-2.1328	-0.672	-0.0428	-1.1157	-0.1684	0.284	-0.7146	-0.8986	-0.1445	-0.353	0.1576	-1.3126	-1.2768	-0.7885	0.7311	0.5342	0.5482	1.1376	0.1764	-0.5649	-0.793	-0.7316	-0.6894	0.8726	0.531	-0.0129	-0.7519	0.1995	-0.4515	0.2318	-0.3058	0.8618	0.1738	-0.8246	-0.3316
AURKA	-2.7872	0.3898	-0.886	2.4012	-2.5587	-0.1168	-2.3173	2.0962	0.2128	-2.5144	-1.649	-0.7021	0.1761	-1.7893	-1.5436	-0.7371	0.0207	-0.8628	0.7908	0.7442	-1.5767	1.7363	-2.1616	-1.6704	-2.3407	-1.3671	-0.1209	-0.2016	-1.9111	0.1917	-0.3997	0.2367	-3.0495	-2.5453	-2.4169	-1.6141									-3.8713	-2.91	-2.1035	-0.4875	-3.2142
AXL	1.0904	0.3248	0.9467	1.182	1.0471	0.1698	1.4794	0.3509	0.7684	0.2675	1.7794	-1.8691	1.5494	-0.8223	-1.1294	2.4587	-0.4043	-1.0783																			0.2161	-0.8827	0.7432	1.7828	0.7941	-1.1947	-1.0832	-0.4039	2.1299	-1.0727	1.4191	0.2902	2.9902
BCKDK	2.1513	-1.1258	-2.5038	-0.996	-0.3308	-0.6002	0.4668	0.5317	-0.3021	0.972	0.0066	0.0348	1.6917	2.563	1.1124	1.0122	0.3526	-0.6223	0.2472	-0.2159	0.1673	1.2654	0.3528	0.0446	0.4336	3.5489	-0.6851	1.914	-0.4586	0.0784	0.3076	0.6327	-1.3772	0.155	0.4152	-0.9929	1.1584	-1.1952	-0.6756	0.0653	0.4449	-0.386	3.7331	-0.2942	-0.4548	0.611	-0.6907	0.6618	0.8446
BCR	-0.7351	-1.0918	-0.9466	-0.5272	-0.0785	-0.7571	0.0797	0.4399	-0.1696	0.0104	-0.4681	-1.2182	-1.0264	0.9974	0.2648	0.6188	-0.269	-0.2513	0.5073	0.1506	0.6587	-0.7263	0.4385	-0.6154	-0.3656	0.1428	-0.4221	0.8224	0.2321	0.582	-0.1812	0.1915	0.0234	0.2023	-0.9286	0.9172	-0.8387	-0.7745	-0.3044	0.1748	-0.5485	0.0483	0.006	-0.1338	0.8629	-0.1258	0.6789	-0.2168	-0.0737
BMP2K	-0.0627	-0.6526	-0.9466	0.1133	-0.3511	0.404	0.1643	0.5777	0.4549	0.079	-0.2222	0.0604	-0.1299	-1.545	-0.0555	0.9613	-0.9519	-0.6866	-0.6143	0.0769	1.2905	1.123	0.4109	0.0242	2.2887	-0.2649	-0.4051	0.1244	-0.1331	-0.4278	1.786	-2.1069	-0.3432	-0.0132	-0.3392	-0.2788	0.0346	-0.0531	0.4727	-0.4978	-1.1655	-1.1683	-1.0715	-0.2885	0.1772	0.9245	0.1684	1.1448	0.8815
BMPR1B										-0.7226	-3.2016	-4.0171	-2.4661	6.2265	-3.0979	0.2083	5.8199	-2.7801										-4.1673	2.0729	-3.9784	-5.3926	-2.4599	-2.7963	6.0904	1.2817	-5.1993
BMPR2										-0.7226	-1.0514	-0.909	-1.005	-1.4189	0.5124	-0.1568	-1.8927	-0.1518	1.2821	-0.1841	2.5913	0.6429	2.0052	1.2117	-0.0296	0.5884	-0.1421										-2.2613	0.9988	1.7695	2.8308	1.7128	3.42	0.41	-0.0101	-1.4029	-1.6339	1.1949	-0.1531	-0.0085
BMX										2.2021	-1.8091	-2.7083	-0.7702	-0.2258	1.6269	-0.188	-0.7045	-2.4692																											2.0047	-4.8915	5.4415	-2.1331	-0.0454
BRAF	-0.9443	-0.7856	-0.9133	-1.1831	-0.4266	1.8194	-0.7817	-0.2117	-1.3116	-0.5075	-0.3394	-0.2604	-1.292	1.1416	0.1751	1.1311	0.0778	-1.5136	0.1523	2.6266	0.4678	-0.021	0.654	0.0777	0.2104	-0.9263	-0.473	-1.0493	0.8022	0.2395	0.7521	1.4269	-0.6703	0.6218	-1.4532	-0.5226	0.1242	-0.2906	-0.3654	0.3656	-0.6671	1.001	0.3357	-0.8426	-0.9795	-0.8877	-0.3233	-1.2334	-0.4535
BRD2	-0.7725	-0.2103	0.0076	0.8444	-0.0785	-0.4905	-0.8945	-0.2835	-0.19	-0.6617	-0.6768	-1.0554	-0.2959	-0.0216	-0.2391	-0.2871	0.3357	-0.5809	-0.2455	0.8258	-0.0696	0.0111	0.654	-0.4269	-0.6415	-0.6157	0.8802	-0.3562	-0.0273	-0.3623	-0.606	-0.2292	-0.2482	0.0964	-0.4748	-0.3136	0.1104	-0.1764	-0.6836	0.2092	-0.4468	0.9554	-0.1427	0.5187	-0.425	-1.2326	-1.0068	-0.822	-0.6547
BRD3	0.3308	1.0455	0.7468	-0.2822	1.0732	-0.6624	0.777	-0.1228	0.5467	-0.4618	-0.0449	-1.1275	0.4702	-0.8123	-0.9629	0.7263	-1.9434	1.1188	1.1638	-0.3355	-0.0323	0.9943	0.6872	-0.0497	-0.7759	0.2874	0.3648	1.0687	-0.2488	0.0607	0.6833	0.7066	0.245	-0.6991	-0.5514	-0.4558	-0.3745	0.3526	-1.2511	0.4501	0.1126	1.1978	-1.6405	-0.3279	0.3978	0.0059	-0.2152	0.1495	0.3996
BRD4	0.3981	-0.136	-0.2499	1.0161	-0.093	-0.2513	-0.0177	-0.7887	0.3988	0.1361	0.3669	-0.4138	2.083	-0.476	-0.4782	0.2508	0.0672	1.2348	0.6463	-0.0148	-0.1705	0.1306	-0.0119	0.2306	-0.464	-0.2507	-0.1358	-0.5059	-0.5941	-0.4907	-0.6994	0.4768	-0.4355	-0.8522	-0.6928	-0.9058	0.6436	0.7614	-1.1159	0.2468	-0.4162	0.1107	-0.6303	1.0729	-0.0017	0.1815	-0.6448	-0.108	-0.0907
BRDT	-0.4163	-1.2557	-8.5595	0.555	-1.0909	-0.9266	-0.6099	-2.3531	-0.6565	0.5436	-0.0049	-0.9926	1.3217	-0.1917	-0.9223	1.0207	-0.7827	0.5923	0.4413	-0.7797	0.0159	0.7646	1.2813	-1.3213	-1.5079	-0.7153	-1.4041	0.0109	-2.2367	0.0154	0.256	1.0719	-1.9733	-2.4413	0.371	-0.8855	-1.5489	0.8816	-1.3492	0.6034	-0.4162	0.8427	-1.1273	1.0082	-1.3283	-2.0133	0.4952	-1.2546	-2.1229
BRSK1																																													-1.4118	1.8087	4.8175	-1.8332	2.8117
BRSK2
BTK	0.0095	0.8135	1.1406	1.2765	0.5046	-0.3261	-0.4843	0.1643	1.1304	-0.4656	-2.0179	1.2716	-0.6896	-1.489	-0.5828	-0.6041	-3.1696	-1.0825	-0.0363	-0.1621	-0.5654	1.1046	0.1428	-0.8371	-0.0248	-0.4712	1.2535	-0.8948	-1.1527	-0.8785	1.5405	-1.3251	-1.2638	-0.8162	0.3062	0.2205	-1.2133	1.7202	0.3878	-0.4822	-0.5451	-1.3099	-2.2489	1.2275	2.2641	-0.1039	-0.6853	2.18	-0.0454
BUB1	-0.1125	0.8754	0.971	0.1538	-0.8095	-0.0146	0.1617	-0.5591	-0.1339	0.1247	0.0752	-0.7323	0.5864	-0.2378	-0.1067	0.3187	-0.6812	0.356	2.1395	-0.8056	0.6411	0.1628	0.5242	0.2943	0.2848	-0.8978	0.0848	-2.5129	0.908	-0.453	-0.4243	-1.3107	-0.4012	-0.7237	-1.8098	-1.8231	-2.9554	1.1611	-2.1316	-2.6001	-1.3723	-0.1028	-2.3998	0.8478	0.851	-1.5304	0.941	-1.674	0.3911
CALM2	1.36935	-1.0098	-3.25355	0.0081	-0.4454	0.5548	1.664	1.20345	0.76205	-2.0222	0.2525	1.45405	-1.0537	-0.74425	-1.6055	-0.45265	-0.0681	-0.99855	-1.11935	-0.70295	0.12345	0.6658	-0.273	1.06645	0.1624	-1.8068	0.04665	-1.5034	-0.42395	-0.62295	-0.552	-0.6519	-1.7887	0.20035	0.0778	-0.87675	0.8884	0.3827	0.76435	-1.63185	-0.66035	-0.30685	0.00015	0.96735	-0.9959	-1.49905	-1.35525	0.07915	-1.4271
CAMK1	1.21	0.2568	0.6771	0.9447	0.7715	-0.2388	0.195	0.7872	0.98	0.8083	-1.2315	-0.544	-0.1583	-1.2367	-0.538	-0.0776	0.2596	-0.1974	-0.1519	-0.6681	0.5314	1.9431	1.1846	0.7581	1.2231	-0.7319	-0.4624	-0.1002	1.2335	-1.1178	-0.5324	0.1813	1.0706	1.3587	-0.018	0.0144	-0.2849	0.4699	0.4992	-0.1631	-0.2738	-0.1724	-0.7348	-0.1141	0.0997	0.7364	1.4299	0.4547	-0.4393
CAMK1D	0.8563	-1.0222	0.4681	1.9064	0.4437	-1.0985	0.79365	2.35025	-0.14155	0.4446	-1.2058	-0.64395	-0.6244	-1.0305	0.02355	-0.73285	-2.84615	-0.6213	0.67245	2.0539	-1.14015	1.5342	1.4664	-0.6524	0.1	0.03965	0.175	-1.16045	-1.0006	-1.1178	-1.2716	3.87215	-0.876	-0.4997	0.6156	0.2713	-1.5305	-1.44925	-0.1386	0.73005	-1.24515	-2.4582	-2.39055	1.7212	2.56965	0.30845	0.4101	3.36905	1.77005
CAMK2B	-0.1299	-4.2993	-5.2514	-5.8054	-10.5565	-9.4859	-6.878	-2.2355	-8.1454	-0.0181	-0.165	-0.2209	1.3383	2.2006	0.3864	-0.3946	3.1475	0.1073	-3.0295	-3.921	-1.2103	1.0747	-4.4467	2.7992	-5.6309	2.0035	-4.4795	-2.5443	-0.528	-2.402	-0.9892	-0.771	1.0495	1.8387	-3.69	3.2077
CAMK2D	0.1166	-0.8908	-1.195	0.3583	-0.4382	-0.6051	1.6563	-0.1945	-1.128	0.7321	-0.5538	-0.0837	2.0901	-1.9855	1.8425	-0.1427	1.2088	-0.4379	0.2032	1.2681	0.2353	0.9047	-0.0423	-0.1338	-1.4263	0.5718	-1.0011	0.6968	-0.0191	0.3377	-0.7534	-2.4969	-1.8151	-0.255	-1.1644	0.4208	1.7008	-0.3266	1.0137	0.4344	-1.352	-1.0531	-1.1226	-0.1282	0.9792	-0.7591	1.1544	1.2802	0.9297
CAMK2G	1.5561	-0.334	-2.0675	-0.126	-2.0191	-2.0703	-1.6303	1.7632	-2.767																			-0.2765	-0.2884	0.2068	0.2437	0.8626	-0.4645	-1.6326	-1.7007	1.2221									0.7407	-1.5148	-0.2017	0.9935	0.6462
CAMK4	-0.0428	0.5011	-1.3738	1.0798	0.8121	-0.5429	0.4796	-0.9064	-0.3914	0.0771	-0.7597	0.7044	1.177	-0.7543	-0.3138	-0.1031	-2.2014	1.0027	-0.6776	-0.9609	-1.1204	0.2891	-1.7333	0.093	-0.6488	-2.3271	2.3012	-1.6652	-0.9858	-0.6318	1.4619	0.3742	-0.6729	-0.4742	-0.8019	1.7939	0.6298	-0.7564	0.043	-1.3206	0.2788	-0.1988	-0.9136	-0.252	3.3343	0.3037	0.4034	0.4574	0.6264
CAMKK1	0.7542	-0.2907	0.2257	0.3448	-1.3171	0.0328	0.0028	-0.2634	1.2298	-0.9378	-1.1143	-1.2298	1.1794	-2.2117	-0.3523	1.6406	-1.3599	-2.7531	-2.0276	-0.0785	1.2159	1.2608	-1.0011	-0.804	-1.5199	0.6002	-1.0117	2.8076	1.3492	0.5744	-0.5078	0.6676	0.9572	2.2166	-0.1653	0.3628	0.5103	0.034	0.051	0.6096	-0.2501	0.2763	-0.6512	-0.882	-0.273	0.658	0.0549	0.2344	0.2778
CAMKK2	0.5674	0.0186	-0.268	0.3062	-0.4034	-0.2737	-0.1408	1.8694	-0.6208	0.4808	0.2125	-0.623	-0.2318	0.531	-0.0448	0.5197	-0.9138	1.1354	0.3752	-0.2817	0.5512	0.8106	1.2315	1.3518	-0.4688	-0.0706	0.5048	0.564	0.4618	0.3377	-0.5987	-0.7217	-0.1058	0.6255	0.3003	-0.5836	0.0254	-0.4048	0.2632	0.7661	0.5873	1.1978	0.698	-0.8089	0.0699	0.6016	0.371	0.253	1.1422
CASK	0.8613	-1.3733	-1.3526	-0.7819	-0.8791	-0.057	-0.3869	1.6225	-0.5061	-0.2447	1.6507	1.1554	-0.0611	0.0365	0.474	0.2932	1.5852	0.7436	0.3491	-1.2896	-0.2298	-0.1612	1.4139	1.6118	1.0648	2.0224	1.1538	-1.059	-0.8387	-0.5159	-1.2765	0.6081	-0.9525	-0.89	-1.0789	1.2191	-0.432	-0.1673	1.1012	0.1279	-1.1723	0.3099	-0.3935	-1.2027	-0.744	-0.6651	0.9761	-0.1372	1.0856
CDC42BPA	-0.11	-1.4846	-1.0739	0.1383	0.4756	-1.5545	0.295	0.2935	-0.0192	0.0333	1.339	-1.876	0.2734	1.0435	1.4561	-1.6373	0.7374	0.6711	-0.5936	0.0112	0.1848	2.012	0.3584	0.5822	0.4024	0.2779	-0.2376	0.6412	0.8336	0.4888	0.3493	0.7744	-0.7046	-0.1889	0.0793	-0.1191	1.5698	-2.4095	1.0588	1.8078	0.1398	1.613	-1.1737	0.544	-2.2913	0.379	0.941	-0.4849	1.7318
CDC42BPB	1.464	-0.2226	-0.259	-1.0327	-0.0233	-0.047	0.4232	1.5508	-0.6972	0.0847	3.0146	-0.0744	-0.2461	-0.3258	-0.5999	0.0583	0.7437	-1.6007	0.4702	-0.9211	0.3472	0.2041	0.6817	0.5746	0.9304	0.5125	-0.8738	1.0639	0.2652	0.577	-1.0014	0.5466	0.82	0.327	0.038	0.2002	-0.6204	0.2324	0.645	0.278	0.1601	-0.1916	0.8164	-0.0157	-0.5472	-0.4393	0.5844	0.399	0.9297
CDC42BPG	0.5599	-3.458	-2.2826	-0.3112	-0.9342	-0.5429	-1.5431	-1.7331	-0.2206	-0.4066	-0.428	-1.0717	-0.9481	-0.2978	1.4369	-0.5333	1.5091	-0.27	0.0394	0.6087	-0.3109	-0.0417	-2.6507	0.5389	-1.7431	-0.8623	1.6352	2.1338	-0.3512	0.2974	-1.834	-0.5268	-0.7283	-0.6556	-0.5602	0.1393	0.2414	-0.7504	0.539	0.7191	0.0313	-1.4755	-0.9578	-0.4517	-0.896	-0.3265	0.4007	-1.8704	-0.6547
CDC7	-1.2506	-1.1289	0.6923	0.1615	0.0492	-0.356	-0.574	-1.3112	1.5867
CDK1	-2.5457	1.095	-0.3438	1.1974	-1.9988	0.1698	-2.8608	-1.3255	-0.4398	-1.6975	-0.2765	-0.9508	-0.3244	0.6371	-1.8809	-1.108	-0.3979	0.6068	-0.6473	0.6227	-2.8754	-0.7492	-1.6615	-2.9013	-3.0654	-2.3982	0.9226	0.9383	-1.3658	0.8666	1.3047	1.6691	-3.1023	-2.4659	-2.7616	-2.2353	-0.3584	-2.6951	-3.1128	-1.9932	-0.518	0.5451	-4.1508	2.5411	-1.4357	-1.3454	-4.1512	-0.5618	-4.8581
CDK10	-0.5359	0.5228	-0.8891	-0.8513	0.1333	-0.0495	-0.3331	1.1087	0.0598										0.5954	0.7282	-0.7519	0.4752	-1.5012	0.4472	0.0928	0.0124	0.6023	-3.8678	-0.3165	-1.1178	-1.4582	-0.2189	0.7488	0.5991	-1.1909	0.0406									1.2147	-4.2425	0.0441	-1.9128	0.822
CDK11A	1.2448	2.4003	1.5375	0.065	0.055	-0.9366	1.1052	0.0524	-0.4551	-1.2672	-0.2479	-0.4347	-1.4581	-0.3739	-2.1371	1.3661	2.5746	0.1446	0.8142	-0.4868	1.5625	0.4476	0.2976	0.5466	1.6647	0.5599	1.2068	-0.1726	0.3395	-0.8886	0.5163	0.7661	1.0891	0.7351	-1.4561	1.0537	-1.0203	-1.574	-0.2434	-0.1631	-0.5417	-1.7131	-0.1171	1.1825	1.799	0.5796	1.2165	-0.7238	0.1672
CDK11B	0.2536	0.5413	0.6105	0.9061	0.9572	0.0352	0.6744	-0.8432	0.2382	-0.2961	0.0523	-0.1395	-0.2532	-0.3879	-0.1686	-0.1597	0.9742	0.4576	-0.0211	0.8657	-0.6444	-0.1543	-0.3904	0.1032	0.0496	0.1617	0.0233	0.4529	0.2519	0.0532	0.3002	-0.0486	-0.2482	0.1229	0.542	0.505	0.4919	-0.3086	-0.4343	-0.0004	-0.1586	-0.8756	0.7305	1.0982	1.1193	-0.2575	-0.6664	-0.1902	-0.2976
CDK13	0.2935	1.0115	0.659	0.748	-1.0822	-0.8169	-0.3356	0.2676	0.0649	-0.715	-0.8455	0.8113	0.456	-1.2307	0.2882	-0.4626	0.3822	-0.8918	0.5761	-0.2179	0.674	1.9408	0.0268	1.3263	0.8488	1.0861	1.1644	0.8586	-0.305	0.3806	-0.2475	-0.2743	0.5642	0.4082	0.6569	0.5428	-4.725	-0.1373	-1.0177	-0.0567	-0.7112	1.6154	0.7049	1.492	-0.4936	-1.2357	-0.5421	0.3379	-0.6746
CDK14	0.6894	-1.5434	-0.1378	-0.8687	1.43	-0.5478	0.6873	-0.2002	0.1363	0.6255	-0.0792	-0.9531	1.3834	0.4049	-0.333	1.9096	0.1179	2.1842	0.433	-0.0128	-0.6049	1.5342	-0.2385	1.1811	-0.6512	-1.1277	-1.8495	1.5179	-1.0304	0.8338	0.4451	-1.756	-1.4273	-0.7974	0.1824	0.9434	2.404	-2.6981	0.4568	1.8891	0.1499	0.7611	0.0687	1.1291	-0.2104	1.2506	1.3327	1.1661	2.6133
CDK16	0.5076	-0.334	-1.2314	0.2425	-0.3105	-0.493	-0.0254	-0.0366	1.0055	-0.5646	0.0666	0.8159	-0.08	-0.1497	0.8711	0.3555	0.509	0.9695	-0.5138	0.3717	-0.8242	0.2822	0.6982	-0.5314	-0.0152	-0.931	-0.8378	0.1027	-1.1807	0.3428	-0.5594	0.2162	-1.3825	-1.009	0.5921	-0.9494	1.3653	-1.3185	-0.3203	-0.0911	0.1499	0.4035	0.4611	0.6509	0.1325	0.3163	0.1143	0.6272	0
CDK17	1.0854	1.1043	1.1891	-0.1491	-0.4498	0.6009	0.031	0.4973	-0.7635	-0.4161	-0.8455	0.4928	-0.5829	0.3648	-0.5786	-0.7966	0.2363	0.5405	-0.1326	-1.4629	-0.2341	1.2769	0.2423	0.1261	0.5416	-0.0303	-0.7699	0.1969	1.0996	-0.7123	-0.5962	0.7661	0.9836	0.7597	-0.0916	-0.9435	-0.1148	2.6429	-0.1691	0.7911	0.2347	1.8554	1.3064	0.2093	-0.0911	0.7897	0.1089	-0.1398	0.5329
CDK18	-0.2046	-1.2372	-0.5558	-0.7491	-0.2119	-0.9066	-0.3869	-0.318	0.1618	-0.9721	-1.5346	-0.8322	-1.8779	-0.6922	1.3173	-1.4561	2.4393	1.3779	-0.2675	1.4792	0.0642	0.3442	0.0821	-2.1342	-1.6807	-2.019	0.3987	-2.4018	-1.4005	-1.1908	-2.3006	0.1197	0.522	-0.5649	-1.2557	-0.3426	0.377	0.6232	-0.7844	0.6472	-0.9383	1.097	-0.5119	-1.1999	-1.8769	-1.1636	1.1517	-2.2871	-1.6411
CDK19	-0.6853	-1.0547	-1.0163	0.3332	-0.1742	-0.2289	-0.9201	0.3365	0.279	-0.6712	-0.8312	0.0418	-1.0454	-0.2177	0.2626	-0.0323	-0.4635	1.0732	0.3477	0.7462	0.187	0.0617	-0.1528	-0.7913	-1.2007	-1.0685	1.2217	0.052	-0.8089	0.4813	0.0202	0.3865	-0.8391	-1.4058	-0.2508	-0.4646	1.9007	-0.3988	-0.4608	-0.8388	-0.0162	1.9225	-0.5653	-0.0101	0.1116	0.4166	-1.0986	-0.5672	-0.5414
CDK3	-0.633	0.9434	1.5466	1.3498	0.3364	-0.802	-0.4612	-0.4213	-0.6488	-0.3247	-2.0893	1.2321	-0.756	-1.0125	-1.1806	0.5848	-1.3726	-0.0171	4.5396	-0.7318	-0.2824	0.4775	-1.3658	-0.906	-0.8095	-1.2794	0.6638	-0.2427	-1.7376	-0.1357	1.5724	-0.4754	-1.3113	-2.2108	0.8042	1.0101	-1.5558	0.9508	-1.8717	-0.5416	0.1296	-1.5235	-0.7488	-0.0523	4.029	0.3131	-0.9014	1.8349	0.6037
CDK5	0.9758	-1.3733	-0.577	0.0091	-0.1829	-0.1342	0.2848	-0.3897	-0.5188	-0.3704	-0.0678	1.2042	-1.0596	1.548	-0.3715	0.5027	1.2871	-0.2679	-0.6005	0.1068	-0.4623	-0.1818	0.0158	1.3722	1.0432	-0.6394	-1.1178	2.0275	-0.5793	0.3252	-0.2327	2.3648	0.1078	-0.6764	-0.1771	-0.1946	-0.0252	-1.8294	0.2685	-0.1193	-0.2366	0.3099	1.5433	-0.0157	-0.2014	-2.0039	-0.8474	0.6299	-0.6916
CDK7	0.5948	0.597	0.1742	0.7113	0.055	-0.1741	0.2514	-0.5103	0.4447	-0.0143	1.136	0.4603	-0.1963	-0.0236	-0.6426	-0.1823	-0.2161	0.2461	0.9353	0.0012	-0.1793	0.4361	0.223	-0.2944	-0.2792	-0.1085	0.4305	-0.4262	-0.5925	-0.4504	-0.2524	-0.4857	-0.723	-1.0695	0.6422	-0.6126	-0.4848	-0.7624	0.2207	0.3187	0.3567	-0.122	-0.2472	0.1503	0.1384	-0.0694	-0.8744	0.5317	-0.0652
CDK9	0.3707	1.1816	0.7226	-0.1124	0.2232	-0.508	0.1156	0.2705	0.3988	-0.8178	0.0066	0.1488	-0.7489	0.6071	-0.4825	1.3066	0.8917	-0.442	0.5211	0.1864	-0.8308	0.6199	-0.0948	0.149	-0.3128	0.0314	0.2651	0.349	0.3742	-0.6166	0.5998	1.2074	0.1843	0.6331	1.0046	2.6213	-0.71	1.2303	-0.3945	-0.0098	0.6415	0.1107	0.3078	-0.8004	-0.2581	-0.0286	-0.9203	-0.0018	-0.2239
CDKL5	2.9383	-1.3547	-3.2035	0.2464	1.488	-0.5005	2.2614	1.0542	0.1924	0.475	0.527	1.1623	0.8687	0.573	0.111	2.5833	0.4372	0.6959	1.1775	-0.6163	0.4042	0.4223	0.6153	-0.3275	-0.044	-0.2104	-1.2047	1.8923	-0.0108	0.6298	-1.1439	-1.5221	-1.3482	-0.854	-0.1211	1.1263	0.2874	0.2084	0.8519	1.5169	0.2652	0.0244	1.0835	0.5778	-0.9438	0.2724	0.2602	-0.323	1.7771
CHEK1	-1.7064	-0.3526	1.7162	0.3718	-0.9777	2.5993	-1.8738	-1.713	0.0063	-0.755	-2.2809	-1.4227	-1.0122	-0.2298	-0.3992	-0.9211	0.027	2.0951	0.5486	2.9433	-2.7569	-0.9652	-2.1008	-1.9227	-3.1782	-1.6018	1.0032	-0.0954	-1.5212	1.8889	-1.2495	-0.7669	-2.0709	-2.1466	-3.0593	-3.6288									0.3769	-0.1478	-2.4331	-0.3999	-3.0724
CHEK2	-3.7585	-1.8929	-1.1466	-0.097	-1.5811	-0.1143	-1.279	-2.5024	0.2714	-1.987	0.5384	0.1743	-1.7237	0.0645	-0.6234	-1.074	0.5978	0.0119	-1.1758	1.8537	-2.0417	-1.5234	-1.4321	-3.2759	-1.7935	-1.8056	0.6342	-1.5469	-1.1593	3.3797	-0.832	0.5794	-1.6199	-1.6401	-1.7331	-2.006	-0.0206	-2.2442	-2.2933	-2.647	-1.8232	-0.014	-1.4547	0.8844	-1.7487	-1.01	-2.0063	-1.9155	-1.8934
CHKB	0.2312	0.0526	-1.0072	-0.6989	0.29	0.6233	0.8283	1.1805	-0.0243	-0.3647	-0.428	0.4603	-0.0682	-1.4009	-0.3117	0.2904	1.359	-0.9291	1.1706	-1.4031	0.5227	1.0885	1.4332	0.4829	0.5416	-0.9263	-0.1697	-0.0567	-0.6073	-0.1835	-0.1394	-0.8633	0.4086	-0.9504	-0.0386	1.7504	0.0828	-0.017	0.4196	-0.3602	-0.1552	0.5379	0.1592	0.6678	0.6959	0.2003	0.6843	0.0566	2.5991
CHUK	0.7841	-0.4515	1.2891	0.5454	-0.3482	0.2371	0.3104	0.6006	-0.5978	-0.4427	-0.2708	0.7764	-0.5283	-0.1897	-0.6405	-0.1144	0.1835	-0.0295	-0.3583	-0.8155	-0.5873	0.1099	0.5463	-0.6129	-0.14	-0.6323	-0.3542	1.4141	0.632	-0.3195	0.4819	-0.0281	0.005	-0.9429	0.6245	-0.3223	-0.8824	-0.3507	-0.5033	-0.0974	-0.6841	0.5475	0.6399	0.3528	0.8122	-0.3327	-0.1072	-0.2699	0.068
CIT	-1.7313	2.0198	0.7922	0.4277	-1.8132	0.1225	-1.8072	-0.1802	-0.4347	-0.9549	-1.14	-1.1368	-1.4154	-0.5481	0.1068	-1.3967	-0.8969	1.4359	0.4151	1.7481	-1.603	-1.1352	-0.6667	-0.1491	-2.4175	-1.5046	0.1824	0.8683	0.5626	0.5795	-1.1365	-0.5493	-0.4355	-0.8975	-0.4748	-1.5967	0.1794	-1.3996	-0.6862	-0.5291	0.55	0.0244	-1.4919	0.6903	-0.1269	-0.3139	-0.9744	-1.5067	-2.8117
CKB	-2.0401	-3.8725	-0.5407	3.7497	-1.6739	-1.4623	-0.8868	2.3201	-2.5657	0.8311	-6.8445	-4.0891	-0.5022	-1.5811	-2.8588	-4.6491	-4.491	-4.1854	-0.6556	0.3856	1.6085	1.5709	1.6267	-1.069	-1.1575	3.8097	-3.3129	1.3923	0.8931	-2.8553	-3.7693	3.9983	1.5032	0.0568	-1.8245	-1.7186	2.8292	1.0049	-1.3917	-4.2737	-3.2132	-3.6136	-3.54	-3.5823	0.7973	-1.891	0.2278	1.7633	-0.0227
CKM	-2.207	-4.1632	0.768	4.6603	-3.5276	-1.5371	2.1691	2.8109	-1.9004	0.5912	-6.6929	-4.1844	-0.9884	-1.6491	-3.2281	-4.7454	-4.4297	-4.9358	-4.1277	1.6804	0.9439	2.9722	1.3669	-1.4589	2.2239	5.1608	-3.5781	1.5638	3.2561	-1.7045	-3.4868	3.2739	1.2262	0.9657	-1.1378	-1.5416	2.0616	1.1672	-0.6093	-2.2872	-2.9657	-2.9873	-2.5485	-2.7947	0.1206	-3.0197	-0.5502	1.259	-0.2069
CKS1B	-1.9355	1.0177	-2.631	1.1608	-0.7544	1.3908	-0.9201	-1.5322	-0.6641	-0.2942	-0.877	-0.9671	1.2553	1.596	-1.2789	1.1283	-0.77	1.2141	-0.1202	0.778	-0.074	0.149	-0.1445	-0.7199	-3.2334	-1.7891	-1.1284	1.4551	-2.1177	0.1086	0.6023	1.8374	-5.0568	-3.252	-2.6172	-2.5169	-0.671	-4.1768	-3.0916	-1.9525	-1.1994	1.5698	-3.3357	1.987	-1.1703	-2.6152	-4.678	0.2026	-3.832
CLK1	-1.5719	-0.1082	1.3224	-0.178	0.2813	0.2147	-1.2867	0.0036	1.2782	-0.616	-1.4317	0.6532	-1.9063	-1.0806	-0.7664	-0.5446	0.693	-0.2119	0.517	-0.943	-0.8155	-0.4162	-0.5479	-0.5696	2.8527	-1.078	1.9301	0.8586	-0.0174	0.1287	-0.4096	0.1751	0.9915	0.5216	0.7394	-0.0349
CLK2	-1.3004	-1.2093	-1.804	-0.0835	-0.2264	-0.0171	-0.4638	-0.4328	-0.1518	-0.1971	1.2104	-0.73	-1.1592	-0.5481	0.6234	-0.5475	-0.0258	0.0554										0.3176	0.2172	0.7356	-0.5004	0.3331	-1.8256	-1.1092	1.1019	0.8592	0.2943	-1.4357	-1.5561	-2.7283	-1.0706	1.2578	-1.2457	0.4484	-1.8083	-1.0539	-0.969	-0.7529	-0.0113
CLK3	-0.1224	-0.0649	-1.5646	0.3833	-0.1771	-0.6226	-0.9945	0.747	1.2808	-1.3948	0.5413	0.5254	0.0267	-0.8183	1.2148	-1.6967	-0.6601	1.3717	0.9394	-1.0685	-0.787	1.6927	-0.6806	0.1287	2.2215	0.0337	-0.8484	0.9142	1.4367	0.5719	-0.7534	0.1772	0.2978	1.0261	-1.0671	0.6124	-0.0459	1.1732	0.0033	-0.8513	-1.691	-0.5756	-0.1032	1.1713	1.006	-0.4738	-0.7177	-0.4106	-0.8531
CLK4	0.545	1.1816	-2.1372	0.8058	1.0935	1.3136	-0.4894	-0.1974	0.5492	-1.6633	0.9959	0.0023	-0.8604	0.4589	-0.3031	-1.1051	-0.0745	-0.1311										0.7403	-2.3408	2.4278	-5.5989	3.2883	-2.5272	-3.5241	-3.5279	-0.5139	2.2064	-2.7401	1.4619	-0.942	0.9466	1.8482	-2.4974	0.35	-1.5162	0.2912	-2.1954	0.2716	-1.5759
CMPK1	1.2498	-1.2217	-0.3256	-0.0816	0.3973	0.6981	0.9821	-0.2462	0.0216	0.7626	0.4698	1.2669	1.0537	-0.6121	1.0803	1.5387	0.2828	-0.27	-0.5592	0.6924	0.685	-0.1612	0.3556	0.0649	1.6647	-0.163	-1.1453	0.9987	0.5775	0.436	-0.8344	-0.4631	0.58	0.8995	-0.5131	-0.601	-0.3676	-0.6663	0.1995	0.253	-0.901	-0.7388	0.0408	-1.1549	0.3352	-0.1509	0.1035	0.3459	0.2494
CSF1R	1.5636	-0.8505	0.0712	0.7402	0.757	0.1399	1.423	0.9939	1.0412	0.3132	-0.4195	-1.2856	-0.2579	-0.0115	1.0013	-0.7117	-1.2986	-0.0855	0.3628	0.9334	4.8421	3.2594	4.9507	2.6795	-1.6063	0.8349	-1.5547	-1.3778	0.551	-1.5811	-0.1075	-1.5467	-0.4909	0.2193	3.2385	0.6966	-0.7054	2.7872	2.1779	3.4001	1.3942	0.0508	0.1523	0.0631	1.1431	0.5702	3.5992	-0.5114	1.4512
CSK	0.1615	0.2815	-0.7225	1.346	0.3538	0.1823	0.072	0.4198	1.1686	-0.2009	-1.8177	1.0321	-0.0943	-1.1807	-0.6149	-0.0238	-1.3113	-0.1166	-0.5785	0.1825	-0.651	1.0908	0.0682	0.251	-0.0368	-0.7082	0.5302	0.2234	-1.5112	-0.7879	1.3685	-0.0199	-1.4484	-1.2981	0.0586	2.4413	-0.6066	0.9057	0.4488	0.0872	0.2754	-0.5348	-0.3354	1.6691	2.5771	0.0404	-0.1099	1.5323	0.2097
CSNK1A1	0.6371	1.8281	-0.9315	-0.3169	-0.0814	0.5112	-0.8971	0.5576	0.2943	-0.4427	0.1295	0.4022	-1.2375	0.527	-0.7344	0.415	0.6951	-0.5063	0.6326	-0.4968	-1.5284	-0.786	-1.2608	-0.1899	0.5992	-0.4	-0.3351	0.7886	-0.8073	-0.0148	0.4451	0.7292	-1.0844	-1.6364	-1.5593	-0.5168	-0.733	-0.8616	-0.2328	-1.0046	-0.718	1.1978	0.0338	0.4062	-0.1299	-0.7968	-0.95	-1.1484	-0.2126
CSNK1D	1.5885	2.5364	-14.2336	0.4026	-2.6399	-3.6975	-2.7608	0.704	-2.0941	-0.6065	0.5727	-1.9434	-1.7024	-0.5601	-1.6311	-1.1249	0.5365	-2.2764	1.3785	-3.2218	-0.6597	-2.2631	-0.2854	0.2688	0.448	-0.1535	-3.7159	0.3007	-4.8591	0.5669	-0.1566	1.0124	-2.303	-6.3415	-3.4159	-0.392	-12.9458	-1.6341	-2.0281	-1.0797	-1.4672	2.4889	-4.5943	1.2866
CSNK1E	0.281	1.2558	-0.9921	0.1171	0.1072	-0.4855	0.1489	-0.249	-0.6743	-0.9759	-0.1878	0.8555	-1.2707	0.4229	-0.9565	0.3215	0.7078	-1.0224	-0.0776	-1.2338	-1.1665	-0.0509	-0.1335	-0.7021	-0.2168	-0.4972	-0.2757	1.0856	-0.5743	-0.6267	0.7251	0.604	-0.5674	-0.427	-1.3088	0.1509	-1.627	-0.9067	-0.6067	-1.0171	-0.8163	-0.0044	0.5261	-0.6936	-0.2104	-0.3704	-0.6934	-0.7503	0.1389
CSNK1G2																			-2.3882	0.8936	2.9292	-0.0739	2.4114	1.8921	1.6743	1.4014	0.7699										-0.825	0.8606	0.0616	0.8443	1.2925	1.7234	0.7885	-0.6204	-0.5234	-0.8877	-1.6146	0.2504	-1.505
CSNK1G3	0.0643	0.1609	0.6953	-0.1163	-0.0814	-0.9166	-0.5587	0.9508	-0.2053	-1.2539	1.5249	-0.2813	-0.635	-0.8183	-0.9372	-0.3635	0.7289	-0.1373	-1.3505	-0.6781	-0.5983	-1.3626	-0.3683	-0.1797	-1.0423	-3.133	-0.4836	0.7789	-0.8321	-0.8105	1.2285	0.0725	0.1263	-0.5838	-0.6987	-0.1626	-1.4593	0.8997	0.7538	-1.1673	-0.44	-0.3668	0.5517	-0.1788	0.0371	-0.3171	1.5839	-0.607	0.8843
CSNK2A1	0.4553	0.8321	-0.1802	0.5049	0.2754	-0.4357	-0.0511	-0.3581	-0.4092	-0.4123	0.7243	0.5742	0.2615	0.8233	-0.5316	0.7376	0.9319	0.8452	-0.006	-0.0128	-0.6531	-0.1956	0.48	-0.1848	0.0112	-0.5375	-0.4984	0.5929	-0.652	0.0154	0.73	0.2982	-0.8074	-0.9977	1.043	-0.3746	-0.3952	-0.522	-0.2858	0.5002	0.5262	0.5355	0.7607	-0.5614	0.4545	-0.6557	-0.9824	-0.6892	-0.1786
CSNK2A2	0.3756	0.4764	-0.2529	0.638	-0.1713	-0.2887	-1.3047	0.9508	-1.2249	-0.7683	0.7271	0.9624	-0.3386	-0.9645	-0.4782	0.2055	0.1243	0.1259	-0.0954	0.0908	-0.0828	-0.4253	-0.7054	-0.0548	0.0784	-1.5354	-0.4497	1.1629	-0.0571	0.2496	-1.1684	0.5486	-1.4115	-0.2531	0.094	0.3512	-0.2136	-0.0892	0.3029	-0.4102	-0.9655	-1.4131	-0.7116	0.8141	0.8748	-1.5837	-0.1963	-0.6547	-0.2211
CSNK2B	0.2312	0.9187	0.4166	0.3428	0.3741	-0.0719	0.1412	-0.4069	-0.1772	-0.8407	0.1781	0.8578	0.15	0.4589	-0.3629	0.6839	0.4498	1.0628	0.0463	0.3518	0.2463	0.2179	0.8751	0.0293	0.3688	-0.0326	-0.3818	0.7064	0.8187	-0.1608	0.0694	0.1977	-0.0451	0.7767	0.371	-0.0581	0.7539	-0.3086	0.3268	0.3218	0.7805	0.034	0.6283	-0.1395	0.2309	0.4323	-0.2044	0.4229	-0.2608
DAPK1	-0.1922	0.3465	1.2588	0.5319	0.8034	0.5536	-0.6356	0.813	1.8798	-0.696	-0.6339	0.5068	0.1548	-1.1246	0.0619	0.7405	-0.7447	-0.7218	0.1344	-0.3036	0.3516	2.0786	-0.0478	-0.4167	-0.3104	-0.7129	0.999	-0.1002	-0.2636	0.4586	-0.5348	-0.9639	-0.5595	0.4215	0.5921	0.4992	0.4827	0.1933	0.8095	0.0684	-0.2535	-1.0579	-1.3734	0.8338	-0.2044	0.3508	0.0576	0.9059	0.1927
DAPK2	-1.7537	-0.2938	0.2348	1.8919	2.1233	-1.3901	0.4899	-1.2738	0.5059	-0.3608	-1.5632	0.0302	-0.5924	0.2327	0.4228	-2.4242	-0.4064	0.5944	0.0078	-0.9709	1.5296	-0.9123	0.0765	0.1745	0.0304	-1.1823	0.4327	-2.1482	0.2767	-0.2364	-0.8467	-1.1937	0.4296	-0.9599	-0.6516	-0.363	2.3374	-0.4649	-1.1503	0.5658	0.9568	0.2859	0.4356	2.8365	0.8241	0.542	0.7411	0.2875	-0.1134
DAPK3	1.6782	-1.2836	-1.2405	-0.1935	1.7781	-0.2015	1.4615	0.2188	1.3139	0.793	2.417	1.0786	1.298	-0.9925	0.2669	0.9952	0.2257	1.0172	-0.1037	-0.4968	0.2397	2.0074	2.1019	1.0792	0.556	-0.0042	-0.3076	1.1363	-1.07	2.5688	-0.9892	-2.1911	-0.9288	-0.6859	-0.1329	1.6807	0.3334	-1.6882	1.4725	2.9434	-0.5925	-1.4851	-1.6869	1.0813	0.2368	1.1252	1.4299	1.3014	2.9505
DCK	-1.547	0.3929	1.0467	0.8135	-0.383	0.2246	-1.2534	-0.8662	-1.0796	-1.3377	-0.0334	-1.2763	-0.9505	-1.3909	-1.1742	0.047	-0.4043	-1.7437	-0.3927	-0.445	-2.1909	-0.6734	-0.1169	-1.6602	0.592	-1.6018	0.9565	-0.221	0.3164	-1.3973	3.5371	0.565	-0.4355	-0.8654	0.2296	-0.7694	-0.0688	0.2985	-1.1689	-1.3988	-0.518	0.5571	-0.5583	-0.8426	1.4323	-0.6682	-1.9361	0.046	-1.4484
DCLK1	1.2697	0.2475	0.456	-2.1149	-0.502	0.4838	4.1072	-1.4748	-1.8749	1.0577	-1.0342	-1.5947	-1.534	1.588	-1.3856	-0.6296	1.082	-0.2617	-0.5923	-3.8971	0.0642	-2.5411	3.0248	0.2561	1.1488	-2.0166	-2.5515	-0.8996	3.5056	1.6799	-2.1631	1.9728	2.8854	2.0069	-0.5249	2.0465	-1.8546	-0.6903	-1.7099	-0.2945	5.7269	-0.758	0.2103	-2.4797	0.8569	-0.9473	1.5245	-0.031	-0.1956
DCLK2	1.1278	-1.6826	-0.3529	1.9189	1.1515	-1.0885	1.7666	0.2849	-1.1127	0.5569	1.1961	0.3975	-0.3481	-1.8293	-1.3621	-0.3748	-2.658	-0.0938	-0.8304	1.7143	1.4155	3.3467	2.5855	1.7876	2.0727	-0.3337	-0.0488	-2.7303	0.3015	1.481	-1.2544	-3.2069	-0.2351	0.24	-3.5456	-0.6445	4.8034	-2.7431	1.7536	3.0998	-0.2976	-1.7059	-1.4849	3.008	0.6482	1.3353	2.1863	0.4282	3.4919
DDR1	0.5226	-0.1391	-1.9766	-0.5677	-0.0407	-1.4897	-0.6638	1.1977	-1.0414	-1.2653	0.1953	-0.3999	0.1168	0.1566	0.7772	-0.0691	1.1666	-0.4669	-0.0487	-0.0227	0.0993	0.1467	-0.034	-1.4768	0.4552	-1.1325	-0.7636	0.3756	-0.2934	-0.1558	1.8081	0.0253	0.0604	0.6463	0.3121	0.1102	-0.71	-0.7805	1.8146	1.0351	0.9534	0.5283	1.4364	-0.0832	-1.1465	1.1848	-0.3071	-3.5213	-1.2159
DDR2										1.0939	2.3684	-0.2581	1.1391	-1.9855	-0.5914	-0.0351	-2.5164	2.1572	-1.1868	0.5649	4.1532	2.2371	1.8173	1.6551	1.5831	-1.2131	-1.4041										-0.5147	-2.6259	1.682	1.5481	3.3334	-1.3531	-1.9772	1.461
DGKA	2.6245	0.1021	1.3103	0.638	0.7918	1.787	1.4871	0.259	0.0471	0.02	0.161	0.0883	-0.5449	-1.8854	0.1217	1.3604	0.8875	-0.5913	-0.968	-0.4231	-0.6619	0.5854	-0.0644	0.4268	-0.6032	-1.4667	0.7805	-0.1968	-1.1527	-0.3447	1.484	-1.9284	-0.5569	-1.1961	0.3534	1.9071	0.2138	0.533	-0.4767	0.7379	1.0212	-1.1299	-1.5987	-0.4376	3.0839	0.1815	0.5412	0.3406	0.3458
DGKD	1.1278	0.9651	0.0137	0.121	-0.6441	0.5286	-0.4843	0.5949	0.2561	0.357	0.5356	-0.0395	0.4678	0.2387	1.3045	0.681	-0.658	0.0306	-1.8997	-0.7139	3.8352	1.6421	1.1293	1.1301	0.8368	1.2307	-0.7042	0.2065	1.326	0.3906	0.757	0.1053	0.8781	1.1433	-0.3421	0.4005	-0.9376	0.034	0.8625	1.1477	0.35	0.5883	1.1508	-0.0804	-0.0225	-0.6745	0.5979	-0.6919	-0.0539
DGKH	0.7193	-0.5505	-0.4619	-0.9555	0.6381	-0.2812	0.2156	0.6666	1.4516	0.0809	1.5535	0.5812	0.4038	0.1546	1.1444	0.0554	-1.4001	-1.1965	-0.756	0.4932	0.8824	1.0035	0.2451	-0.2638	0.3304	0.3916	0.3245	1.3827	-0.2372	-0.3824	0.2265	-0.5042	-1.1424	0.4857	-0.4659	0.9202	0.8045	-0.8586	0.584	1.6983	0.6483	-1.1515	0.4704	1.2866	-0.3743	-0.4048	1.0247	1.174	0.445
DGKI																												-7.8624	-0.0389	0.864	-6.4118	0.6225	0.5378	-0.7331	-4.5858	-3.1701									-0.738	0.0216	2.0513	-1.6527	-1.5532
DGKK
DGKQ	0.8937	0.8321	0.2348	-0.533	0.2464	0.7629	0.6514	0.9078	0.4039	-0.0143	1.5363	-1.0624	0.1121	-0.4079	0.5637	1.4028	1.4118	-0.7322	-0.5455	-0.3534	1.036	0.0272	0.06	0.7988	1.2904	1.7309	-0.7869	1.6459	-0.2058	-1.4527	-0.9695	-0.7792	-0.4329	0.0171	1.6559	0.2118	-0.5147	-0.0982	0.4674	0.0935	0.5839	0.8811	0.8141	-1.3827	0.687	0.2504	1.0571	0.0141	1.1167
DGKZ	0.1291	0.9342	0.1076	0.2927	-0.5571	-0.3161	0.2002	0.5002	0.2892	-0.0219	-0.9742	0.3115	-0.5686	0.1226	-0.9671	-0.154	0.2279	-0.2907	0.1192	0.8	0.0576	0.9024	-0.2219	-0.3147	-1.2559	-1.2605	0.5217	-1.1001	-0.2355	-1.4627	1.7369	-0.8818	0.8596	-0.1606	0.2178	0.4528	-0.9238	0.037	-0.7313	-0.1787	0.3364	-0.806	-0.2379	-0.5079	1.4234	0.4887	0.6114	0.0407	0.1474
DGUOK	0.7019	-1.8403	-1.495	-1.349	-0.0117	0.252	0.2104	-1.9829	-1.2249	0.6502	-1.2944	0.8903	-0.6469	1.4959	0.2562	-0.1002	-0.4571	-0.2161	1.5711	-0.4609	-0.085	0.0111	1.0657	-0.8856	0.724	3.8381	-0.0488	0.2114	0.9641	1.9217	-0.1934	0.6656	1.3766	1.1679	0.1795	0.3192	-0.8525	1.3866	-0.0232	-0.6699	0.6585	-0.4868	0.0292	-0.3448	-0.1597	-1.1824	-0.6718	-1.8783	1.1252
DMPK										-1.3224	2.4056	-1.983	-2.8313	-0.8744	-1.5094	-1.3033	2.2955	-1.5447	-0.1615	-1.2398	-1.3639	-0.1359	-0.5673	-0.8117	1.0816	-0.886	0.666										-1.3857	0.6742	4.021	-1.6428	-2.2097	-0.3788	-1.6033	-2.5556	-0.5115	-1.0037	-0.1909	-0.2593	-0.1871
DSTYK	0.164	0.3001	-0.1681	0.1441	-1.4274	-0.3261	-0.1972	-0.2261	-0.6055	-0.4884	0.8215	-0.0465	-1.2778	0.2507	1.027	-0.4286	0.8875	-0.1788	0.7702	0.7422	1.1479	0.7508	1.0436	0.4166	0.8296	-0.5138	-0.6066	0.3321	0.5709	0.7457	-1.8242	0.7661	0.9387	-0.0774	-1.2498	-0.4878	-4.1666	2.8774	-1.5906	0.813	2.6892	0.0652	-0.5235	0.5215	-0.9736	-5.4746	0.0306	-3.6222	-1.6864
DYRK1A	0.2212	-0.0804	-0.1954	0.6631	-0.4034	0.1175	0.2848	-0.3122	0.251	-0.0752	-0.6711	-0.0767	0.0978	-0.1156	0.0363	-0.0125	0.1454	0.0845	0.1949	0.4554	0.3428	0.42	0.386	0.3758	-0.0392	-0.8362	0.1803	0.4891	-1.0899	-0.7753	0.1504	-0.3359	-0.6492	-0.684	-0.2508	-0.4355	0.6781	0.5119	-0.5987	-0.1724	0.5364	0.9602	0.5819	0.2093	0.1086	0.0153	-0.5124	-0.5353	0.7738
DYRK1B	1.1253	0.2908	0.6226	0.1248	-1.4651	-2.474	-1.42	0.9709	-0.2843	-0.8045	-0.9685	1.4668	0.3232	0.1266	-0.2754	-0.9551	-0.1062	0.0472	1.1651	-1.0127	0.5885	0.1857	-0.407	0.8753	-0.3752	-0.2531	-0.4815										-2.1441	3.6678	0.1544	0.9068	-0.5891	0.7467	0.7189	-0.7048
DYRK2																			1.5753	0.0749	0.5622	0.4039	0.4302	-0.2918	-0.248	-0.3005	0.6405
EEF2K	2.7142	-0.8753	0.6892	-0.3613	-0.1626	0.6084	-0.2459	-0.7083	-0.7023	-0.1324	0.0266	2.0201	0.6386	0.2707	-0.7302	2.286	-1.2774	0.8244	1.0151	0.3797	1.0601	0.5188	-0.3241	0.0853	0.508	2.9303	-0.7932	-0.5277	0.632	-1.0271	1.0591	-0.3852	-0.4883	0.2741	0.1972	0.656	-0.7238	-0.51	-1.8849	-0.2757	-0.6434	-0.458	0.0338	-0.9608	0.4396	0.5201	-0.2531	-0.6999	1.2074
EGFR	-0.7376	-2.2888	-1.186	-1.0076	-0.7341	-1.1708	-0.9432	-1.0471	-0.111	0.3189	-1.6261	2.4153	-0.8533	-2.8123	1.2191	-1.2099	-3.1252	0.7954	-0.3005	-0.3813	1.4462	1.293	-0.3821	-0.0803	-0.6296	-2.4883	0.3754	-1.7111	-2.1127	1.0151	-2.0255	-1.8094	-0.752	-1.9614	-1.4001	-0.5081	1.8387	-3.0197	2.9417	-1.6834	-2.5521	-2.4954	-2.3209	4.8279	-0.6754	-3.3615	1.4785	-1.6554	-0.3174
EIF2AK1	-0.0378	1.4198	-0.0711	0.119	0.0434	-0.0769	-1.0637	-0.1945	0.8322	0.0676	0.0295	0.2185	-0.2176	0.561	0.9843	-0.7881	0.2152	-0.4772	1.0358	0.1227	0.0796	0.6819	-0.1528	0.3121	-0.0344	0.3348	-0.1761	0.6992	-0.452	-0.9616	-2.0329	0.4768	0.0524	-0.7633	-0.4718	0.8998	-1.3673	1.1071	0.1226	1.1696	1.4857	-0.3812	1.0184	-0.8314	1.0924	0.2975	1.7298	-0.1159	0.53
EIF2AK2	0.4429	1.5466	0.8892	2.1832	-0.7022	-1.3626	-0.1254	-1.6183	-0.5367	-0.9264	-1.1543	0.9298	-1.6099	-1.1086	0.301	1.3547	-0.7806	-0.1373	-0.8785	-0.3813	-0.8067	0.3649	-0.4264	0.6154	-0.5911	-1.3577	-0.21	-1.2667	-1.3873	-1.0498	-1.0898	-0.5698	-0.8971	0.6048	0.8838	0.1073	-0.7077	0.2865	-1.084	-0.454	1.8688	-0.7508	1.6663	-0.3814	-0.27	0.7333	-0.0288	0.1017	-0.1049
EIF2AK3	-0.8322	-0.9062	-0.4922	-1.0095	-2.0627	-0.802	-2.0661	0.2877	0.019	-1.3338	-0.1393	-0.5161	-1.3134	-1.7232	-1.3621	1.0575	1.5048	-1.4701										2.3729	-1.4584	0.5971	1.2285	-0.4816	0.1052	-0.1416	-0.2832	0.5312									-1.066	-1.3204	0.633	-1.4218	-1.2726
EIF2AK4	-0.2794	-1.0176	-0.9224	-0.668	1.2502	-0.964	-0.5484	-0.1859	0.5824	-0.7798	1.1103	0.3905	-0.3338	-0.5861	-0.5572	0.732	1.5682	-0.6016	1.0619	-0.3833	-0.0543	0.9116	0.4164	0.3937	0.8824	-0.8386	-0.1464	1.9672	-0.3066	0.0683	-0.7215	-0.7381	-0.2351	-0.4761	-1.1054	-0.9203	-0.3837	-0.9278	0.2393	-1.2079	-0.2501	0.2691	-0.7952	-0.2042	-0.7619	-1.8722	-0.6826	-0.5512	0.3514
EPHA1																												-0.9117	0.6105	1.3047	0.9756	-0.1758	0.973	1.7404	-0.4247	0.804	-6.5705	-0.6182	2.162	-0.2131	-1.5723	-0.3692	-0.1357	0.8225	-1.1971	-1.8095	0.6087	-0.3415	-0.9892
EPHA10																																													0.9762	0.8148	0.2953	-0.5857	-0.4393
EPHA2	-1.2382	0.2568	-13.2612	2.3048	-2.6225	-5.2947	-5.6603	0.7528	0.2102	-6.1646	-1.0285	-3.7916	-4.8284	-4.6601	-2.7755	0.3668	-0.9054	-5.3379	-0.8166	-4.0126	-3.4106	0.907	-6.0383	-2.6974	4.6838	-2.5831	5.3978	-3.3969	-4.1469	-4.409	-0.9842	-2.7226	-5.6398	-4.074	-6.4572	-0.839	-3.5461	4.0796	-4.4017	-8.1904	-7.7053	-7.2277	-8.1101	2.0461	1.6827	-4.3365	0.3791	-2.9321	-8.3415
EPHA5																			4.3456	-2.0645	0.4415	0.4086	0.7922	2.9496	0.9184	2.0864	-1.4401	-3.2447	-0.847	-1.8858	-2.8655	-2.8847	3.1122	-2.0464	-6.0446	-1.7128	-1.5075	2.664	-3.4682	-4.3801	-0.5044	-2.1114	-1.4431	-0.5473
EPHB2	0.8264	1.1414	-0.4013	1.6045	0.4814	-0.4432	0.7206	1.6369	-0.8196	1.2062	0.018	-1.2321	-0.635	-0.3378	-0.064	-0.9834	-1.6834	-0.6928	1.9771	-1.8175	2.1043	1.3757	3.5802	0.1873	0.1528	-0.7461	-0.6172																		1.3637	-0.2763	1.6271	-1.6474	-0.0879
EPHB3	0.3906	-2.694	0.659	-0.7645	-1.4129	-1.0661	-0.1536	-1.6814	2.2214	-0.3837	0.1638	-0.7718	0.0646	-1.2928	0.0384	-0.038	1.8748	-0.8006	-0.5386	-0.3833	-0.0082	-0.0922	-1.3327	0.1465	-0.38	-3.9484	-0.8844	-0.7909	2.3225	1.1259	-1.6154	-0.34	0.3268	-1.1432	-1.4591	-0.7839	1.3813	-1.0179	-1.0151	-1.0046	-3.437	-1.8091	-0.4864	4.4622	-2.8816	-1.9192	-0.0262	-3.4204	1.1025
EPHB4	-0.4039	-3.3003	-3.5004	-1.2699	-2.2222	-0.8194	-1.8738	0.1299	-0.9547	-1.0844	0.1467	-0.1999	-1.8043	-3.3728	-1.2618	-0.4909	2.4837	-0.0772	0.5321	-1.3035	-0.6158	0.5188	-2.0345	0.093	-0.452	-2.5713	-1.4995	1.9068	-0.0075	-0.6418	-0.7116	0.8359	1.1735	-0.7482	-1.8068	-0.151	-1.6086	-1.2734	0.7962	-0.9139	-1.9147	-1.7922	-0.3517	0.2318	-0.1299	-0.3515	0.3953	-1.4377	-0.1616
ERBB2	-5.4321	-7.6337	-6.5359	-6.1835	-7.7426	-2.9051	-6.0449	-4.3826	2.1959	0.0866	8.1672	-1.962	-2.727	-3.6871	-3.7213	-2.962	-2.7405	-4.1668	-3.5635	-5.1101	-4.0183	-5.9915	-5.8311	-7.0601	-4.059	-5.9442	-6.8613	3.0395	-3.8759	-5.1065	-5.8936	-3.1084	-5.6108	-3.7225	-5.0191	-4.9874	-5.7891	-6.2116	-4.9453	-5.2185	-7.0679	-5.0583	-3.1778	-4.7046	3.6951	-4.3397	-1.9252	-4.3415	-2.5509
ERBB3	0.6795	0.5723	0.7771	-0.7201	-0.6412	-0.8518	-0.9432	0.0925	-2.2241	-0.7112	1.4105	-0.6207	-0.1844	-0.2498	-0.8839	1.918	-0.7975	-0.7861	0.4812	-0.5147	0.5117	-0.9422	-1.8577	-0.3988	0.424	-0.822	-1.735	0.192	-0.4206	-1.7926	3.1687	1.1827	0.8411	0.9354	-0.1388	-0.2294	-0.7032	-0.8346	0.409	0.5971	0.767	1.0034	0.619	-0.657	-1.5698	-0.4707	-0.4962	-2.3136	-0.3033
ERBB4	-2.5805	-3.492	-4.8818	-7.5474	-7.0667	-6.7499	-6.9396	-9.053	-10.516	-0.9245	-1.0914	-2.6827	-0.4951	0.0886	-1.2169	1.584	0.5217	-2.0132	0.0256	-2.7278	1.4221	-1.443	4.5501	-0.0166	1.8831	-0.6039	-3.7287	-10.4708	-0.5826	-9.2967	-2.3473	-0.9906	3.0436	5.1002	-3.5721	-6.4882	-3.5552	5.3991	-1.8266	-0.4165	-0.8061	-0.8516	0.9952	-0.6261
ERN1	-1.3478	-1.3423	0.4136	-1.0539	-0.8095	-3.0795	-1.0509	0.8073	0.4524	1.1186	-1.3144	-0.093	-0.2508	-1.1346	0.9288	0.2083	0.6951	-0.2679										0.2862	0.4221	-1.0195	0.3935	-1.4687	-1.4036	-0.3212	-0.2302	2.1626									-0.3892	-0.6525	2.4538	-1.5466	-1.4654
ETNK2	0.0917	-1.7042	1.0497	-2.7419	0.1971	-1.5495	-1.0227	-1.4001	-1.151	-0.6598	3.5922	0.8555	-1.3347	1.9804	-0.506	-1.3174	3.5408	-0.7882	0.9876	-2.7597	-0.1661	0.1214	-0.9375	0.5797	1.3887	-0.2958	-3.419	0.378	0.936	-1.7976	1.8573	-0.2107	-1.0237	-0.5687	-0.6133	-1.1816	-1.0203	-0.9909	-0.1903	-0.2444	-1.352	-0.482	1.0626	-2.1253	-0.6576	0.1564	-0.453	-0.5565	0.0964
FASTKD2	-0.1324	1.4971	-0.1984	0.2946	-0.5136	0.7479	-2.0404	0.7585	0.3555	0.1171	1.7336	-0.279	-0.0706	0.9834	2.5086	-1.0061	-0.4064	0.9239	0.5087	0.3797	-0.9493	-1.2592	-1.1254	-2.2056	-0.5696	-0.3266	-1.1644	-0.1944	-0.3512	0.091	1.9138	0.13	-0.7204	-0.3287	-0.796	-0.0233	0.0254	-0.7384	-0.5881	-2.1496	-1.2502	-0.8108	0.2173	-0.9664	-0.6307	-0.0662	0.3764	1.949	-1.7403
FER	0.7144	0.1145	0.1409	-0.4828	1.166	-0.3983	0.7514	0.1586	0.4906	0.9892	0.2868	0.2487	0.5888	0.4549	0.7067	0.0102	0.4266	0.3664	0.7316	-0.5566	1.3234	1.1758	1.2398	1.3034	0.6016	-0.2839	-0.4306	-0.9866	0.1098	0.1312	-1.9101	-0.3072	0.3954	-0.752	0.8779	0.6763	0.8803	-0.1854	0.9951	2.0987	0.9839	-0.0092	-0.08	0.3865	0.3054	0.9716	1.2759	0.03	1.386
FES	-0.0178	-1.1227	0.562	0.7383	-0.1278	-0.3535	0.195	0.104	0.5441	0.5017	-0.877	-0.0512	-0.8082	-0.8864	1.2084	-0.6296	-0.7975	-0.0212	0.0091	0.7442	0.0686	1.4216	-0.1196	-0.1032	0.3424	-0.912	0.6236	-1.2208	-1.5013	-0.1407	-0.0092	-0.0383	-0.5753	-1.4304	-0.2803	-0.1598	-1.4409	-0.1222	0.5549	-0.113	-1.3553	-1.2043	-2.3813	0.9041	0.9702	-0.5522	1.0328	0.3592	0.7709
FGFR1	0.5226	-1.2279	-3.1096	0.229	0.7019	-0.6824	0.0592	-0.0137	1.1227	0.2561	1.0731	-1.2786	0.5034	0.579	-0.0042	-0.0719	1.285	0.5322	1.0207	-0.4928	3.4754	2.2486	5.1193	1.2626	-1.6879	0.3442	-2.0467	0.6896	-0.5743	0.4511	-1.581	-0.5473	0.7514	0.9581	0.6304	0.923	2.1765	-2.6981	0.1597	0.1748	-0.5213	1.1618	-0.0823	0.6509	-0.6277	0.4072	1.7271	-0.7636	0.6236
FGFR2	-6.6226	1.9394	-1.2193	-5.6742	-7.7397	-1.5371	-9.2981	-9.4577	0.6843	-5.4067	5.4251	-3.8102	-9.2566	-3.6231	1.1636	-7.8846	-4.9878	0.1446	-2.2313	-0.2618	-0.5588	-5.0312	-0.0533	4.1753	-7.4572	-8.3335	2.9163	-2.2207	2.9653	4.4247	-2.8237	-0.7792	6.9712	-1.3038	-5.078	5.5126	-5.3777	8.4227	-2.4153	-3.0599	-2.9691	4.651	-3.7816	-3.3066	-8.0898	-2.1293	-2.2197	-6.3242	-5.2747
FGFR3	-4.8294	-3.6807	-12.5523	-1.8448	-0.3976	0.8874	-3.4094	-1.2997	-3.858	-1.0121	0.0466	0.2534	-0.3599	-0.524	-1.424	-0.5362	0.2659	-0.5125										-2.6868	-1.1461	0.4435	0.1921	-2.4456	-1.3218	-2.1125	-0.3922	-3.3617	-4.3274	-2.2142	-3.0492	-4.158	-0.0298	-3.3305	-6.4962	1.0335	3.0511	-2.0133	-0.0667	-2.7383	1.3945
FGFR4	-2.2892	-0.0866	6.6632	-2.5451	-5.0593	-2.2771	-0.6868	0.7126	8.6958																			-0.7064	5.8571	0.8464	-1.8733	-0.8797	3.9774	5.2363	0.0999	-3.2253
FGGY	0.6147	-2.0878	-0.2347	-1.3992	-0.4846	-0.4108	-0.3254	-1.1848	-1.0082	-0.5665	-0.7083	0.6974	-0.8936	-0.7242	-0.5828	-1.4476	3.8262	-1.296	0.1743	-1.5306	-0.4426	-1.2477	0.4827	1.7545	2.3655	-0.7603	-1.4444	1.2692	-0.0306	-2.1174	-1.3993	0.7969	0.4745	-0.3287	0.0734	0.894	-0.6871	-1.4327	1.3213	-1.818	0.0381	-1.2979	-0.066	-2.1365	-0.4757	-0.4613	-0.2801	-1.6607	0.9495
FGR	0.5226	-0.9928	-3.1096	0.229	0.2696	-1.2929	0.0592	-0.5849	1.2196	-0.1742	0.3669	1.2042	0.1073	1.4759	-0.333	-0.5418	1.285	0.9882	-1.2872	0.4115	0.1958	0.0456	-1.4239	-0.5466	-1.7503	-1.462	-2.3797	1.9333	-2.2135	0.6349	0.9216	0.2859	-3.3476	-1.2376	0.4094	0.8737	3.5968	-3.194	-0.0206	-0.0066	0.2991	1.2074	0.3822	0.89	1.7573	0.3163	0.7492	0.6299	-0.598
FLT1	-0.4238	-1.964	-0.4589	-1.6018	0.8411	-1.5794	1.4	1.4589	-0.422	-0.4008	0.344	-0.7718	0.3374	0.6431	1.3301	-0.8164	0.8262	-0.0461	0.4991	0.1108	-0.9361	1.6881	2.7402	-0.2689	1.4151	-1.1965	-0.4539	0.6896	-0.0488	0.5065	-1.5245	-1.8484	0.6275	0.5802	-0.6987	-1.3732	1.5859	-2.154	3.2652	2.2176	0.5568	-1.2307	-0.9554	1.1825	-1.9753	0.4103	1.8756	-0.6016	1.0827
FN3K	0.0843	0.4764	-0.5861	0.5068	-2.2744	0.0926	0.2309	-1.0011	0.1873	-0.6217	-1.3745	-1.6319	-0.8319	1.3498	1.3792	-1.5665	1.0482	-0.9395	0.7757	-1.5067	0.5271	-2.1115	-1.0895	-2.2438	1.6911	1.271	-1.648	1.9599	-0.1414	-1.4778	-2.8876	2.6254	1.002	0.0662	1.4172	-0.3862	-0.4526	0.7103	-0.6306	-0.9139	-1.0773	1.0994	2.284	-0.5192	1.7424	-0.6839	-0.7447	-1.0369	0.0085
FN3KRP	2.0716	0.4052	0.5226	0.0303	-1.6101	1.3858	1.2026	0.5432	-0.5494	0.475	-0.8284	-0.3162	0.3208	1.0115	-0.0149	0.4291	0.2511	0.2689	-0.1918	-0.8753	0.9987	-0.0325	-0.0671	-0.7964	0.8008	0.9084	-1.1708	0.7451	-0.761	-1.8203	-0.3973	2.0364	0.7304	-0.4988	1.5734	0.5021	0.2437	0.1603	-0.2964	0.2655	-1.0706	0.6339	0.3613	-0.7273	2.3505	-0.0412	-0.1315	-0.737	1.2046
FRK	-1.2979	-3.093	-1.8615	-1.43	-0.4933	0.3791	-0.2433	2.1249	0.409	-2.2764	1.259	1.9318	-1.7712	-2.0075	-1.2148	-1.3542	2.8389	-0.6534	-0.8469	0.1884	-1.2235	-0.3817	-1.7278	-0.4574	0.6016	-2.2276	-1.8749	0.5954	-1.8913	2.103	-0.3555	0.7005	-0.6254	-2.1258	0.9575	2.0929	-1.9097	-3.3683	-0.1081	0.1592	1.3603	0.3723	1.2832	-0.5107	-0.3892	-1.0539	-1.6578	-3.3647	-0.3373
FYN										0.0523	0.9416	1.153	0.2378	-0.5881	0.4099	0.3244	0.6803	-0.9105
GAK	1.063	0.1794	0.0924	0.2483	-0.3018	0.257	0.3335	1.301	-0.6667	0.079	0.2754	-0.4556	0.2093	0.495	-0.3715	1.6859	0.4837	-1.1281	0.25	-0.3155	0.1322	-0.4942	0.0821	-0.3555	0.7192	1.0293	-0.1803	1.3465	0.3246	-0.6695	0.757	-0.4262	0.187	1.1527	-0.3775	0.3454	-1.1789	-0.0231	-0.002	-0.9264	0.5059	0.3003	1.3366	-0.8933	1.1968	1.0405	0.0981	-0.1266	0.4336
GALK2	-0.6454	-2.094	-1.083	-2.7747	-0.7196	2.1882	0.7078	-0.384	0.0522	0.7359	0.6957	1.1367	0.4228	-0.8183	1.977	-0.3295	-0.1442	-1.0576	0.3243	-0.5725	0.4612	0.5602	0.0434	-0.6333	-0.128	0.3016	1.1071	1.3151	1.6102	0.8867	-0.8983	0.6697	0.5378	1.1414	-1.2705	0.5486	-0.0849	0.1903	1.4831	-0.4822	-0.4027	-0.0932	-0.0939	-0.8398	2.2969	-1.4959	1.0976	0.3884	0.6462
GK2																																					1.3974	-1.06	0.3878	1.2916	1.4721	1.2386	0.9627	-0.4151
GKAP1	-0.6056	0.3124	1.2981	2.2546	-0.3047	-0.3859	0.918	-2.135	-1.9335	-0.795	1.1904	-1.9365	-1.534	1.7902	-2.9591	2.1077	0.4477	-1.4452	2.5372	-4.4389	0.7113	0.9874	-0.0036	2.1087	2.0055	1.0411	-2.3861	-0.2065	1.1079	-2.0444	-2.2147	2.5085	1.6377	-0.701	-1.1408	0.5631	2.4293	-3.2781	-2.3835	-1.7491	2.6621	1.9609	1.1462	-1.934	-0.8096	-0.7874	0.6573	-1.5386	0.4393
GNE	-0.4387	-0.4856	-0.2256	-0.5812	-0.5803	-0.0345	-1.2226	-0.6509	0.8169	-0.5893	-0.4481	1.6087	-0.3196	1.0315	1.7635	1.2132	-0.8842	-0.5498	-0.1271	-0.455	-0.5391	0.4568	-0.4429	-1.2321	-1.3927	-1.7416	-1.3002	2.4091	0.1429	-1.9135	0.369	-0.574	-0.8022	0.3969	-0.7547	-1.7564	-1.0525	-1.5168	0.0218	-0.5447	-0.4061	0.8643	-0.5932	-1.2758	-0.2014	-0.4393	-0.0153	1.0174	-0.6831
GRK5	-0.5234	-0.5907	0.3257	0.1036	-0.8994	-1.1209	-0.6176	-1.1992	-0.3939	-0.993	1.0131	3.3405	-1.8755	-1.7993	2.6282	-3.9726	-3.5819	1.8401	0.9202	1.543	3.335	0.9024	-0.0727	3.0974	-1.1023	-2.2347	1.5016	-0.5832	0.6865	-0.1911	1.8253	-0.931	1.949	-0.4591	-1.2321	-0.6213	0.1955	3.7039	0.8174	0.0809	-1.04	0.7035	-0.7813	-0.6739	0.997	0.4197	1.7541	0.6458	0.5244
GRK6	-0.897	0.7919	0.6196	0.3467	-0.795	-0.8468	-1.8584	-0.0596	0.1796	-0.8826	-1.4345	-0.1953	-0.7276	0.2147	-1.0867	-0.8362	-0.8081	-1.3789	-0.2689	-0.6422	-1.9606	-0.9468	-2.7142	-0.5161	-1.1311	-2.4907	1.4825	-0.6025	-1.5823	-0.3749	2.2576	-0.1676	-0.7679	-1.6685	-0.8579	0.0754	-3.3714	1.3325	-1.7868	-0.7887	-1.0434	-1.1731	-1.2782	1.9982	2.5532	-1.3486	-0.3179	0.4335	-0.924
GSG2	-1.0589	-0.2165	-2.7946	-3.1046	-1.8219	0.0303	-2.6506	-2.1494	-0.0804	0.8711	2.1054	-0.3813	-1.5055	-1.1847	-0.0128	-2.5459	-2.176	-0.0772
GSK3A	0.8239	-0.1917	-0.7316	-0.0816	0.055	0.6607	0.072	1.5996	0.3631	0.2999	-0.8712	0.2975	0.3255	0.3208	0.2989	-0.171	0.2405	0.1404	-0.1601	-0.1383	-0.0696	-0.0302	0.4717	0.5007	0.784	0.2186	0.1145	0.8465	-0.3463	-0.1533	1.4913	0.8462	-0.1586	0.0946	0.4506	-0.72	-0.2343	-0.4499	0.1863	0.1685	0.0754	0.5571	0.979	0.44	0.3799	-0.4393	-0.064	-0.4185	0.3713
GSK3B	0.9534	-0.0092	-0.7316	0.0863	-0.1481	0.11	0.0284	0.5231	0.2586	-0.2809	-0.6997	0.8531	0.1334	-0.3158	-0.5551	0.5536	0.0862	0.1238	0.1151	0.4155	-0.4996	0.4361	-0.4429	-0.1211	0.4168	0.8041	-0.4306	0.4577	-0.4735	1.0504	0.6514	-0.2312	-0.9472	-1.2188	0.0469	-0.3426	-0.7698	-0.8196	1.1887	-0.4321	0.3771	-0.3524	0.9325	0.62	1.2803	0.4636	-1.0284	0.3034	0.3118
GUK1	0.3433	0.597	0.2348	-0.232	0.1246	0.7056	1.0462	2.8999	0.2178	-0.4027	-0.2536	0.4533	0.3872	0.1466	1.4582	2.5408	0.5238	0.9447	0.2775	-0.6223	0.5622	1.9385	0.8198	0.6128	0.2872	0.4082	-0.3139	-0.1268	0.2635	-0.8886	0.256	-0.379	-0.09	0.4063	-1.0907	0.1451	1.3859	1.08	0.4621	1.204	1.4925	-0.1172	2.1633	-0.2013	0.997	0.7709	0.7086	1.0732	0.8843
HCK	0.0095	0.6651	-0.0136	1.3634	0.3857	-0.336	-0.6176	-0.473	1.2757	-0.7493	-2.4239	0.8229	-1.311	-1.6511	0.1559	-1.0796	-1.7975	1.5458	-1.4978	0.2621	-1.2081	2.0005	-0.3352	-1.0181	-0.1736	-1.5496	-0.0467	-0.9479	-2.0152	0.0381	1.0272	-1.3743	-2.4376	-1.591	-0.516	0.0783	-0.4251	0.1122	1.2179	-0.3539	-1.1858	-1.9938	-2.3743	1.0447	0.8808	-0.6024	0.3223	1.2404	-0.2211
HIPK1	6.8783	-1.9857	-1.5707	1.2978	-5.3436	-12.6306	-6.6858	-4.2046	-5.2319	-4.0796	-3.1873	-11.3375	-5.2672	-3.4449	-4.6479	-9.5915	1.0947	-4.7927	0.8816	-3.5604	1.3321	-2.7409	-1.0646	0.9594	-3.0894	-2.2394	-1.5483	-5.2686	-4.6162	-1.4778		4.0702	-3.1603	-6.3775	-6.2598	-5.327	-11.5255	5.3299	-5.9981	3.5002	-0.5518	6.2853	1.469	1.9223	-0.0315	-5.4308	1.1652	-2.4065	-1.7176
HIPK2										-0.4789	1.3934	1.2948	-0.2769	0.1526	-1.5564	1.3887	1.3674	-0.7488																											-0.2223	0.4323	0.7302	0.5768	-0.5357
HIPK3	0.6347	2.1126	0.977	3.4391	-1.6217	-3.5056	-6.8832	-1.2652	-1.9284	-3.3465	0.5041	-9.9171	-4.124	0.0565	-1.8532	-1.609	2.1475	-1.0846
HK1	2.0941	0.9898	0.456	-0.1607	1.2821	0.0726	0.1156	0.704	0.1388	-0.3361	0.8587	0.6811	0.2188	0.6952	1.1849	-1.0598	0.2173	0.7104	-1.2914	-1.2099	-0.5961	0.0686	0.3667	-1.2219	0.2056	0.7164	-1.8601	-0.1002	-0.7081	-0.2011	0.6072	0.7272	-0.1533	-0.5706	-0.8196	2.0871	-0.3331	1.9486	-0.482	0.0246	-0.6773	-0.7484	2.788	-0.6936	-0.3833	0.1062	-0.4044	0.2344	-0.0539
HK2	-0.5583	-2.2239	-2.4886	0.0033	-2.1468	-1.1484	-2.8429	0.2849	1.7855	-1.0825	0.6099	1.6482	-0.367	-0.1517	0.8711	0.9301	-3.2479	-0.5208	-0.7547	0.1725	-1.3507	1.8742	-0.6364	-3.1128	0.496	-3.4435	-0.1294	0.8828	-0.3744	0.1036	2.2453	-1.8114	-3.2579	-1.8234	-2.2548	-1.2803	-0.5354	-2.8934	-0.1081	-1.4739	-2.8301	-2.4786	1.9775	0.0462	-1.8858	-1.9662	-1.7848	0.2158	-1.9189
HK3	-1.9156	-0.102	-0.6619	1.0007	-0.7224	-1.0661	-2.6173	-0.9007	2.512	-2.4459	-1.8005	1.5366	-0.6374	-1.7672	0.6982	-2.7243	-2.2986	-1.609	-0.6652	0.8577	-1.1029	2.2601	-2.3025	-1.6755	-2.4655	-2.6329	1.7943	-1.8946	-3.205	0.1363	0.2093	-2.3224	-4.5108	-2.7853	-1.1673	-0.6242	-0.409	-0.4078	-0.4608	-1.5614	-2.2165	-3.3377	-3.0175	1.7592	1.1908	-1.7248	-1.882	3.8495	-2.8854
HSPB8	-0.8895	3.2014	-2.2099	-1.7676	0.2784	-1.1758	-1.6431	7.1713	0.6818	0.3227	5.1163	-0.8206	-2.7294	5.0234	1.6696	-4.1396	-2.5777	-0.9644	-0.7767	-2.178	-1.1358	-0.2002	1.2951	0.5619	1.4703	5.9192	-2.5112	-3.9016	-3.4958	-0.4001	-3.9927	-1.1198	-2.522	0.121	-2.9915	0.6066	-2.8727	3.1028	-2.5904	3.4439	0.4822	4.2023	-1.7357	-2.4375	-2.8041	2.1975	-0.8015	-1.0715	-2.2618
ICK	-0.384	0.4331	-1.81	-1.623	-0.1713	-0.493	0.3514	-0.1113	-1.8468	-1.4271	0.6928	0.0186	-0.7299	-1.2708	1.2469	0.7263	0.0841	-1.9178										0.8272	2.2365	0.5417	0.229	-0.615	1.3001	1.6308	-0.2302	0.9376									0.1921	-2.9664	1.0652	-1.0874	0.958
IGF1R	-0.4113	13.8137	1.2739	-0.668	0.4756	-0.6799	-0.5433	-0.5304	-0.3506	-1.8023	0.3583	-2.069	-1.9585	0.4389	-1.4603	-0.1144	2.3949	0.0865	-0.5744	-0.8215	-0.923	-2.0586	-0.7469	0.0089	1.024	-2.192	-3.2599	-2.6047	0.589	-2.5178	0.062	1.9031	1.5718	0.0416	-0.6221	1.2191	-2.0798	1.2664	-2.1873	0.788	-0.0772	-1.5235	0.6678	1.1516	-3.9906	-1.6402	0.4358	-4.5777	-0.5442
IKBKB	1.0755	-2.0197	-0.1226	-0.8282	-2.5239	0.4838	-0.3997	-0.45	-1.8519	-1.5319	-0.408	-0.6997	-2.0819	1.0975	0.8796	-1.8439	-0.2457	-0.1954	0.7826	-1.7975	-0.414	-0.9583	0.7148	0.0369	0.6184	2.0106	-0.9438	0.4046	-0.5297	-1.6163	-0.5004	-0.7628	-0.1506	-1.1923	0.0115	-0.2033	-1.6155	-1.1472	-1.2909	-0.8106	-0.3925	0.9314	0.7212	-2.1534	-0.6605	-0.778	-0.6718	-1.106	-0.0964
IKBKE	-0.9941	0.2784	-0.368	0.6322	-0.4295	-1.253	-0.933	-0.7543	0.228	-1.4728	-2.727	-0.4324	-1.2849	-2.2737	0.9565	-1.1278	-0.7278	2.5614	-0.5358	-0.8095	-0.0433	0.3879	-0.4982	-0.804	-1.4719	-1.68	0.3669	-1.6362	-0.262	0.2849	0.6342	-0.8818	-2.2424	-1.1432	0.3504	0.4383	-1.1053	1.077	-2.4153	0.3531	0.767	0.2547	-0.3215	0.8703	1.0209	-0.5773	0.3088	-0.2646	-0.8276
ILK	1.581	-0.6433	0.047	-0.2263	1.3778	0.3991	1.582	0.6236	1.7218	2.2497	1.5363	0.2301	2.0237	-0.6962	0.538	0.7943	-1.3197	1.1437	0.1977	-0.0685	2.5167	2.692	2.649	1.622	0.4144	0.5315	-0.6639	0.861	-0.4206	1.4432	-1.0162	-1.5262	0.2371	-0.6481	0.651	1.1843	1.3469	-0.6422	1.8252	3.422	0.4991	-0.5348	-1.0367	0.7972	0.2428	1.7334	2.4078	1.6438	2.0464
INSR	-1.806	-2.96	-1.6434	-0.4269	-0.6006	-2.1202	-0.7407	1.2379	-1.6812	-1.3224	-2.258	-0.895	-2.7697	-0.9665	-1.1806	-0.7286	-0.8039	0.7187	-1.1579	-1.4808	-1.3222	-1.4637	-2.2307	-1.729	-0.2984	-1.7298	-0.1994	-1.6942	-0.1744	-1.1807	-0.8516	-0.5698	0.0498	-0.9429	-0.7871	-2.5692	-1.8224	-1.7904	-0.9753	-0.5134	-1.3926	0.7419	-1.4733	-1.6105	-1.4446	-1.1103	-0.091	-2.5286	-0.2664
IP6K1	-0.1498	-0.4299	-1.2405	-0.0604	0.0434	0.3044	1.3718	-1.07	0.4524	0.7949	0.4069	0.6834	-0.0966	0.6791	0.252	0.0979	-0.1442	0.1176	1.2656	0.0231	0.5731	0.1811	0.2258	0.73	0.004	0.8041	-0.7381	-1.0252	-0.728	-0.2213	-0.3113	-0.6909	-0.2245	-0.5007	-1.1968	0.1044	0.8344	0.5751	0.5257	-0.2632	0.0042	0.2883	0.273	0.4147	-0.0225	-1.637	0.1062	-0.7211	0.5272
IPMK																												0.3418	0.1825	0.8388	0.504	-0.3174	0.5431	0.4441	0.0704	1.492	1.0021	0.2474	0.8917	0.0528	0.6958	0.1851	1.7825	-0.2857	0.3114	-0.6118	-0.6772	-0.1133	-1.1224
IRAK1	-0.2295	-0.0587	-1.3647	1.101	-0.061	-1.2505	-0.492	0.6839	-0.0753	0.218	-1.3259	0.6532	-0.8699	-0.52	2.3165	0.2649	-0.8187	1.7904	-0.1161	0.7004	-0.6685	-0.2416	-1.1531	-0.5747	-0.2072	-0.3123	-0.0997	-0.1775	-1.3923	2.7123	-0.1984	0.4152	-0.7072	-0.8106	-0.13	0.8156	-0.471	0.3617	-0.5642	-0.5416	-0.64	-0.518	-0.6419	0.0434	-0.6933	-0.292	-0.1774	-0.538	-0.2409
IRAK3	-2.7325	0.4114	1.0497	-2.7515	-5.8338	-6.8396	-6.0833	-5.04	-2.6855	1.0882	-0.7254	-0.1767	1.4071	-1.4469	-1.266	-0.5899	-2.4783	-0.0233	-0.2221	-0.9609	0.5512	1.2355	0.1898	-0.1415	2.5695	0.7567	-0.7317										-2.5371	1.074	-0.2991	0.8974	-0.8705	-0.3116	-1.32	-0.0016	-1.066	0.0372	2.0513	-0.7609	-0.4167
IRAK4	0.5624	-0.368	0.0379	-0.1607	1.2182	-0.7895	0.6437	0.305	-0.6743	0.1361	-0.0163	0.3464	-0.239	0.569	-0.7472	0.4716	0.2004	-0.4607	-0.0005	-0.939	0.2594	0.6612	1.1956	0.4192	0.7384	0.5552	-0.034	0.2983	0.7378	-0.395	-0.0559	0.6122	1.221	0.754	0.7424	1.524	-0.6503	0.4128	1.4857	0.0434	0.3567	-0.038	0.0454	-1.0395	0.7884	1.0374	-0.1963	0.5237	0.7341
ITPK1	-0.8845	1.4383	1.1073	-1.5188	0.8266	0.5959	-0.3279	2.1478	-0.9368	-0.3704	0.4498	-1.0926	-0.8865	0.1226	-1.851	-1.7307	-0.2648	-2.1396	-0.6982	0.541	-1.0502	-1.3947	0.9773	-0.6256	-1.3759	-1.59	-1.1156	-0.1316	-0.3182	-0.9566	-0.972	-0.3441	-0.1164	0.2287	2.0391	-1.5241	-1.0318	-0.0471	-0.8082	-1.477	0.0075	1.9729	-0.6187	-1.1858	-0.5651	0.5577	-0.8177	0.7095	-1.3123
ITPKA																												-0.7982	0.0107	0.3604	-0.7116	4.4252	0.8596	-1.1356	0.9133	2.1974	-1.1904	1.5849	1.0534	-0.82	-0.6773	2.2417	-0.8649	-0.9974
ITPKB	-0.7376	-0.7825	0.2318	-0.6584	-1.2678	-0.0121	-0.2485	0.061	0.6129	0.3037	1.0474	-1.5018	-0.4074	-1.9995	0.3864	0.2932	-1.4022	0.4161	0.1798	0.6824	0.3209	0.1696	-0.664	0.042	-0.0992	0.1522	-0.123	-0.0543	-1.5823	-1.1052	0.6318	-1.6042	-1.1319	-0.6311	-0.0415	-0.7607	1.9191	-0.002	-0.5908	-0.1224	-0.0264	0.2763	-0.289	1.2557	-0.3952	-0.7027	-0.4989	-0.8193	0.0227
ITPKC	0.5824	0.7455	-1.3132	0.3872	-0.383	-0.2139	0.0746	3.141	-0.139	0.3894	-0.734	1.8272	-0.3457	-0.0936	0.2925	0.7518	-1.2542	-1.6338	-0.4257	0.302	0.3121	0.0272	0.1843	-0.0191	-0.032	0.3348	-0.7339	-1.3899	-1.0866	0.2269	-1.2716	-0.5247	-1.7095	-1.5022	1.653	-1.1293	0.1932	2.5347	0.9739	-0.5916	0.2381	0.0532	-0.7023	-0.2857	-0.1209	-0.292	0.5087	-1.0529	-0.2976
JAK2	-0.252	-0.4175	0.0773	0.4875	0.641	-0.331	-0.5561	-0.8117	0.8041	-0.6293	-0.8112	-1.3576	-0.5947	-0.496	1.4454	-0.2474	-1.1802	-1.1778										-0.2789	-1.3724	-0.7375	1.2359	0.054	-0.8338	-0.4459	-0.2803	0.8127	0.5563	0.3857	0.7352	-0.4258	-0.6705	0.0052	-0.3052	0.0152	1.319	-0.2418	2.5699	0.1362	0.2664
KALRN	-4.1097	0.1485	-2.8824	-2.0532	-5.0535	0.4987	-0.1921	3.0607	1.0769	4.7631	-0.4252	0.8462	0.5674	-0.7122	-0.1601	2.2832	0.7902	0.6545	0.8115	-3.0525	-2.5244	1.0219	-0.9182	-1.6857	0.5896	-1.4548	-1.1941	0.1292	0.4866	0.6701	2.4958	1.5234	-0.2667	-0.3117	-0.1683	-0.7548	-1.5742	-0.0892	-0.5457	0.5189	1.5908	2.4217	0.4495	-0.5473	-1.5937	-1.0727	-0.7285	-0.8856	-1.3718
KDR	-0.3117	1.2311	-1.8161	0.0998	-2.2193	0.3368	-1.4585	0.1471	0.618	1.1815	1.2361	1.0089	0.558	0.9614	-0.254	1.0886	0.5704	0.3436	-1.7428	0.8876	1.0185	1.4101	-0.2357	0.437	0.6952	2.3614	-4.5155	1.2015	-4.256	0.0255	0.5728	0.4091	-5.6345	-3.1632	0.8042	0.1335	1.4066	0.3797	1.3823	0.8881	0.5737	0.9698	0.1523	0.8591	1.9123	1.6206	2.0053	1.174	2.3723
KIT	-0.887	-1.2929	-0.7558	0.7036	4.1249	-0.2364	-0.6202	-0.3696	-0.0422	0.8368	-2.1408	-1.5087	0.1453	-1.1206	1.0312	-1.6684	-1.6749	1.183	0.7674	-0.1781	1.7884	-0.1887	-0.2357	0.437	-0.1664	-2.0972	1.2195	-0.8102	-3.3901	0.3528	0.5728	-1.5652	-4.7403	-3.1632	-1.2086	0.1335	1.0228	-1.2944	-0.7605	-0.3508	-0.8332	-1.3075	-1.5244	0.8591	2.7828	-2.8128	-1.9496	-1.6103	-1.2868
KSR1	-1.0937	-1.1939	-0.7921	0.3467	-0.3105	-1.5296	-0.6381	-0.8375	1.3241	0.1685	-0.8741	-1.3321	-1.5672	2.2046	0.5103	-0.5277	-0.0787	-0.8027										-1.5734	0.209	0.0054	-1.3158	0.1197	0.063	-0.8011	-0.2714	0.4499	-2.5325	0.6923	-1.0098	1.0664	-0.5688	1.541	-1.5151	0.6059	3.066	-0.6149	0.6708	2.4082	0.5158
LATS1	-0.3192	-0.467	-0.6649	0.3756	0.0898	-0.2114	0.4078	0.6178	-0.9904	-0.2295	-0.0192	-0.0047	0.0765	-0.1897	-0.2882	-0.3663	0.1095	0.3705	0.9945	-0.0884	0.4942	0.4361	-0.1777	-0.7683	-0.5648	-0.483	0.8675	-0.1992	0.7725	-0.0576	-0.6723	-0.9721	0.0155	0.788	-0.2803	0.3192	0.6942	0.9898	0.539	0.2968	-0.4468	0.6867	0.0176	1.2388	-0.2759	0.3445	0.7762	-0.8512	0.5414
LATS2																												0.4577	0.3114	-1.5257	-0.4194	1.0986	0.4824	1.2945	-0.9227	-1.8057
LCK	-2.7325	0.5908	0.7801	0.6766	-1.3926	-2.3619	-1.9712	-1.9341	0.0776										1.4982	-0.1641	-2.6472	0.1375	-3.1757	0.1898	-2.9094	-3.1046	1.8113										-1.6201	1.098	-0.7101	-1.283	-2.1521	-1.4803	-2.9409	0.274	3.8441	1.608	0.5222	0.046	-1.2414
LIMK1	0.4852	-0.399	-0.2499	0.8502	0.4379	-0.3535	0.5745	-0.427	0.8729	-0.1133	0.1381	0.9531	-0.3955	-1.2527	0.632	0.0639	-0.4888	-0.7799	0.1261	-0.1084	-0.5873	1.2424	0.2617	0.3147	0.4336	-0.2175	0.3584	0.2572	-1.1807	0.3856	0.7054	0.1012	-1.2137	-1.0071	0.1323	1.1669	0.3632	-0.0772	0.3162	0.3969	0.0787	-0.9547	-1.2573	0.2459	1.2534	0.2598	0.8437	1.0121	1.1904
LIMK2	0.7392	-1.7197	-1.0345	-0.0044	0.6874	-0.4357	-0.4997	-1.1475	0.7659	-0.9644	-1.4202	0.3836	-1.0549	-0.48	0.4953	0.7801	-0.3768	-1.1447	-0.5923	-0.2159	0.4591	0.8657	0.5794	-0.7352	-1.2175	-0.6797	0.3796	0.7886	-0.3859	1.486	-0.1836	-0.4549	-0.5278	0.3912	-0.1476	-0.4094	0.184	-2.157	-0.5059	-0.8544	-1.8537	-0.3932	-1.9424	1.011	-0.0911	-0.0725	0.0603	-0.1212	0.1984
LMTK2	-0.6205	-0.7608	-0.4619	-0.56	-1.117	-0.7297	-0.7612	0.6954	-0.5774	-0.8369	-1.2773	-1.0089	-1.9656	0.0525	-0.2626	-1.1674	0.7945	-0.272	1.0991	-0.3574	4.6468	1.7639	1.9334	0.8549	1.2688	0.2802	-0.9502	-0.1533	0.8154	0.6777	-0.4513	1.0883	0.332	1.0469	-0.3716	0.9027	-0.9192	-0.002	0.645	-0.1631	0.3703	0.7299	0.9163	0.0349	0.2875	-1.5273	0.5412	-2.3402	-0.1106
LRGUK
LRRK1	-0.7002	0.3155	0.4196	0.555	0.3828	0.3941	-0.9637	-0.3897	0.771																																				1.9898	0.2881	1.9702	-1.9261	0.0992
LYN	-0.4811	1.4631	1.5769	3.1362	0.0463	-0.5802	-1.9764	-0.7284	0.1439																																				1.0477	-2.7814	6.0304	-0.8246	0.2919
MADD	-0.1025	2.06	1.7162	-0.2456	0.3857	-0.4158	-0.1305	-0.1228	-0.7635	-0.7436	0.6957	-1.804	-0.5046	1.4799	-2.8908	-1.2976	1.0714	-0.8151	4.5974	-2.8772	-2.4125	0.3994	-1.7002	-1.9329	5.7541	0.6619	2.5027	-1.9623	1.9126	-2.1628	0.2339	0.7395	1.548	1.6667	-0.6162	1.2104	-6.8095	-7.477	-5.9584		8.5205	-6.9949	-9.7496
MAGI1	0.7218	-0.3649	-1.2344	-1.3375	-0.1365	-0.361	-0.3484	-0.4816	-1.5155	-0.0372	-2.1008	-0.9392	-0.6303	0.8473	3.0531	-1.5892	0.1348	-0.614	0.6257	0.539	1.1588	-1.5188	0.0158	0.0726	0.028	2.7193	-0.14	-0.1364	-0.6354	-0.8785	-0.3285	-0.4734	-0.483	-0.2097	-1.907	-1.2048	1.2411	1.1611	-0.3335	-0.1787	-1.3418	0.5643	0.8257	-1.543	-1.9633	-1.0256	0.0549	-2.9958	-0.6377
MAGI2	-0.1723	0.0743	-0.5528	-0.4385	0.1391	-1.7015	-2.0507	0.1586	-1.7831	0.0485	2.5314	-2.9361	-0.2034	-2.1456	-2.041	-0.021	-2.9011	-0.7508	1.9124	-2.3632	0.3845	2.012	2.0632	1.5073	-0.2264	-1.1088	-2.9842	-3.194	3.2941	-1.1354	-1.5024	-2.5646	4.9481	4.0666	-1.7567	-1.4835	1.4986	-0.8075	0.7644	1.2103	-0.657	-0.0884	-0.4794	0.139	-2.8488	-0.0662	2.1512	-1.4245	2.8967
MAGI3	1.7728	-0.1608	-0.9042	-1.5362	0.5104	0.733	-0.5869	1.4589	1.3445	-0.3094	-0.0706	-0.1674	0.8876	0.9714	-0.901	0.4772	0.7881	-1.5385	0.3683	-0.9988	0.0313	-0.5655	-0.1583	1.4054	2.7879	1.117	-1.5016	-0.0157	0.0718	-0.0929	1.4005	1.6855	0.2239	-2.0823	-0.852	-0.5778	1.3331	0.1242	-0.1479	0.2718	-0.562	-0.746	1.2925	-1.0677	-1.385	-0.3076	-0.1936	0.2583	0.5073
MAK										1.2748	-1.343	2.0201	0.9659	0.3989	0.8391	-0.3946	-1.5819	-1.0949	-0.3583	-0.1183	0.9658	1.5388	0.3639	-0.0446	1.8543	0.5623	0.5005	1.1315	1.4301	0.164	-0.2057	-0.9967	0.828	1.2605	-0.5013	2.18									-0.2044	-0.6243	-0.688	-1.804	-1.454
MAP2K1	-0.0403	-0.1453	0.8468	0.7595	0.3741	0.4414	0.1848	0.7327	0.6129	0.1742	-0.7025	0.5904	0.1263	0.0545	-0.3565	-0.338	0.2215	0.9239	-0.339	0.0789	0.7508	1.6536	0.3004	-0.1491	-0.3056	-0.3194	0.3924	-0.39	0.9311	-0.1155	0.143	0.2551	0.0973	0.9241	-0.7076	0.1712	-0.0872	1.1882	0.4329	0.7848	-0.2501	-0.1004	0.5447	0.5637	1.2683	-0.1352	0.5736	1.0254	-0.0709
MAP2K2	0.1341	-0.7052	-0.3953	0.6264	-0.2525	0.1574	-0.0126	0.0466	0.4345	0.1742	0.3297	0.7718	-0.1227	-0.2778	0.0406	0.6046	-0.0301	-0.5602	-0.2455	0.0092	-0.1003	0.8243	0.4413	0.437	0.2632	-0.1346	-0.2948	0.0713	-0.4917	-0.2817	0.2732	0.4275	-0.359	-0.5782	0.8337	-0.7316	-0.0114	0.7043	0.104	0.1904	-0.3756	0.0028	1.1972	-0.2857	0.4008	0.1376	-0.0208	0.5636	0.4762
MAP2K3	0.5649	-0.5938	0.4317	0.9023	-0.56	-1.7539	-0.933	-0.5619	0.8831	-1.3643	1.2876	-0.093	-0.6398	-1.1586	0.3822	-0.5899	0.194	0.2544	-0.7271	-0.2876	-0.5325	0.7118	-0.0589	-0.9314	-1.8583	-0.0398	0.7869	-0.7209	-1.4038	-0.7249	0.4402	-0.4796	-0.6888	-0.5838	0.1736	0.3889	-0.0987	-1.072	-0.5563	0.0841	-0.6061	-1.0843	-0.5792	1.1797	1.1312	-0.7341	-0.3071	1.2855	-0.4252
MAP2K4	0.8339	0.1238	0.4954	-0.6468	-2.0685	-0.5329	1.2692	-0.229	-0.947	-0.9492	-0.491	0.4905	-2.9049	5.0033	-0.7387	-3.3895	3.3357	-0.9457	-0.3487	-1.5525	-0.0565	0.0663	0.1097	0.7173	-2.7654	-0.4901	-0.6066	0.1679	0.0669	-0.3044	-0.1738	0.0335	-0.1559	1.0904	1.6854	-0.1452	-2.413	-2.1931	-0.8692	-1.5145	-0.9112	0.7635	1.7894	0.1981	-0.4638	-0.6808	-0.6313	-1.0316	0.7993
MAP2K5	1.5163	-0.1051	1.4648	0.8791	0.7164	0.1549	0.4283	0.8188	-0.2129	-0.0372	-0.9799	0.5347	-0.3409	0.7012	-0.8241	-0.1795	0.526	0.9716	-0.4423	-0.0765	1.58	0.4384	1.179	0.7963	0.964	0.3134	0.6978	-0.0519	0.8782	0.1741	-0.579	1.1437	1.002	0.6577	0.1353	1.852									-0.0046	-0.5271	-0.3422	-0.6415	-1.4228
MAP2K6	0.55	2.6106	2.4796	0.0187	0.902	-0.7796	1.7973	-1.4633	3.6947	-0.1267	-0.8398	0.8438	-0.2318	-1.8193	0.4804	-1.994	0.0101	2.7666	-0.7849	-0.8872	0.8934	1.0426	1.5382	1.4945	0.7264	-2.7727	1.6374	-2.7858	-0.8106	0.3151	0.0472	1.4557	-0.3722	0.1758	2.207	2.4065	-0.0482	-0.8767	-1.4129	1.6576	2.8655	0.7011	4.439	0.8422	0.6542	1.6237	0.3764	-0.6892	1.2159
MAP2K7	0.2835	-0.8567	0.2076	0.6418	-1.0502	0.0976	-0.2741	-0.3352	0.251	-0.0752	0.5928	-0.0907	-0.3125	0.1626	-0.1537	-0.4541	0.0376	1.1602	0.3119	-0.1502	-0.5391	-0.7653	-0.8602	-0.0956	0.7768	-0.419	0.316	0.18	-0.3909	1.2342	-0.1787	1.31	-0.1665	-0.4742	-0.8579	0.3308	0.3334	-0.1012	-0.7128	0.034	0.0448	1.2098	0.5029	0.2318	-0.4012	-1.0852	-0.4152	-0.307	0.2438
MAP3K1	0.7716	-0.068	0.6711	-0.3594	0.7048	-0.3011	0.2412	-1.6671	-0.2282	-0.2923	1.4534	0.3045	0.8236	1.3538	-0.5722	0.9839	0.8029	-0.0109	0.3064	-0.3673	1.2641	1.0518	0.6236	1.8105	2.0079	-0.3455	0.7466	-0.5977	-0.0604	-1.0498	-0.1394	1.6527	-0.4302	-1.0732	0.4005	-0.2875	-0.7399	0.9808	-0.6518	-1.2705	0.0754	0.4923	0.5192	-0.778	0.7615	-0.0349	0.9599	-0.4159	1.0544
MAP3K10
MAP3K11	0.3458	0.13	0.3863	-0.18	-0.1713	0.1897	-0.4023	-0.5935	1.0004	0.3322	-0.042	-0.5835	-0.1038	-1.7472	0.5871	-1.1447	-1.5037	0.8721	-1.5515	-1.2418	-0.3438	-0.0509	-0.186	-1.3876	-2.1343	-2.0664	-1.0647	-0.3828	0.8336	-0.3724	-0.7558	-0.6417	0.2978	1.0167	0.2414	0.2118	-0.5009	0.2324	0.5894	0.1435	0.1838	0.6915	-0.08	-0.4545	0.2875	0.5357	0.1819	-0.2885	-0.5385
MAP3K12																												2.2038	-1.7426	0.4309	-0.1222	0.6799	0.3743	-3.7943	-0.2714	1.254
MAP3K13	-4.3164	1.1197	-0.056	0.6418	-2.9793	-1.9308	-4.9733	0.0064	-2.9582																			3.5056	1.326	-1.989	-1.2642	-2.9996	1.0337	-1.0222	-1.5475	-0.1133
MAP3K2	0.7293	0.1825	-0.0772	0.2464	0.5394	0.0054	0.2156	0.5576	0.279	-0.0276	-0.2965	0.4812	0.1263	-0.1316	0.3416	0.3017	-0.0153	0.385	0.3092	0.049	-0.2802	1.1	0.9911	0.5007	0.112	-0.5375	0.2375	-0.0277	-0.6189	0.1992	-0.0608	-0.9557	0.0604	-0.3079	0.6657	0.3947	0.3219	-0.7083	0.4594	0.6628	0.7771	-0.35	0.7978	-0.4151	0.0848	0.6329	0.452	0.9325	0.6037
MAP3K3	0.4553	0.3372	-0.3529	0.7634	0.9891	0.7703	1.0052	1.2436	1.1737	0.7264	-1.2773	0.4858	0.2734	0.581	-0.1601	-0.6862	-0.806	-0.2948	-0.6198	-2.4768	0.3691	-0.5861	-0.1307	-0.0064	0.2608	0.3514	0.1082	1.6628	-1.503	0.5417	0.4034	0.0356	-0.5542	-0.1719	0.2355	0.2205	1.1262	-1.09	-0.2884	0.2342	0.7331	1.1306	-0.8138	-0.4348	0.4097	0.5483	1.2084	0.4096	1.2641
MAP3K4	-0.3167	-1.1227	-0.2438	0.2502	-0.795	-0.2214	-0.6202	0.7154	-0.868	-0.9797	0.6213	0.1116	-0.7204	-0.1116	-0.5401	0.7943	-0.2859	-0.6431	-0.1161	-0.2856	-0.5018	0.3396	0.8198	-0.2434	-0.5504	0.0432	0.7996	-0.8296	0.5329	0.1061	0.536	-1.1198	0.5378	0.1494	-0.2773	0.7489	-0.4618	-0.6813	0.1279	-0.0849	-0.2094	-0.0428	-0.5862	-0.5501	0.2845	0.2661	0.0765	-0.2168	0.3798
MAP3K5	-0.1996	-1.231	-1.4222	0.3274	-0.1075	-0.356	0.3848	-0.8691	-0.0065	-0.3685	-0.917	1.7458	-1.6644	2.0605	0.2605	0.347	2.1349	-0.8669	0.2651	-0.196	-0.131	0.4016	-0.8961	-0.9977	-0.6919	-1.7298	-0.0361	1.9961	1.326	-0.7325	-0.3531	-1.6555	0.5457	0.0303	-0.2891	-0.0146	-1.0042	-0.2635	1.2895	-1.064	-1.3045	-0.3956	-1.9842	-0.0185	2.4489	-0.5679	0.7681	-0.1372	0.2891
MAP3K6	0.5176	-0.9928	-0.8497	0.2444	0.1652	-0.1442	0.2463	-0.4902	0.8449	0.6198	0.1095	1.8481	-1.0359	0.551	0.8626	0.8339	2.0376	0.0264	-1.246	0.6565	-0.4886	1.1069	-0.3462	0.5874	-0.8239	-1.552	-0.1315	3.2858	-0.5611	-1.1303	-1.3674	-2.2916	-0.4382	-1.0846	-1.6329	-0.151	1.6341	-0.7594	2.0188	-0.4258	-1.535	-0.5276	-1.8611	0.3809	0.9225	0.1188	0.8626	0.0035	0.1587
MAP3K7	0.1739	-0.699	-0.9042	-0.016	-0.0117	-0.3186	0.0412	0.9594	-0.4551	0.0162	0.4698	0.7764	0.928	0.1406	-0.1558	0.8735	-0.9011	0.5819	-0.0996	0.1267	-0.1881	0.7738	0.129	-0.6129	0.304	1.034	0.0763	-0.4407	-0.4999	0.368	0.8626	-1.403	-0.6624	0.0303	-2.1369	0.4441	-0.2389	-0.8466	-0.1903	0.447	-0.2026	-0.0044	0.6074	0.5356	-0.2521	0.843	0.0252	0.5052	1.1111
MAP3K8	-0.3316	-0.6062	-1.3738	-0.6333	0.319	-0.052	-0.6715	-0.3208	0.7557	0.5512	-0.4223	0.0442	-0.3884	-1.7632	1.2276	0.1404	1.8135	-0.4524	-0.0143	-0.0367	0.3516	0.7141	0.7397	-0.223	0.5032	0.6548	0.5578	-0.7378	-0.105	-0.244	0.536	1.0555	-0.0583	0.0757	-0.5926	1.1292	-0.9996	0.9327	0.4806	0.4219	0.4415	1.1834	-0.7023	-0.2604	1.2027	-0.0067	1.0706	0.4282	-0.326
MAP3K9	-3.1782	-4.9396	-4.9333	-3.7334	-2.1004	-1.871	0.5924	-2.6431	1.8849	-0.0067	3.6151	-2.0504	-0.6825	-1.5711	-0.8753	0.2083	-2.4529	-1.3934	-2.1143	-4.3114	-3.189	-5.1277	-5.1126	-6.2573	-4.059	-5.136	-6.4668	3.095	-4.0015	-2.193	-3.7103	-2.1316	-5.8772	-5.7614	-3.8019	-3.7652									4.2168	-1.521	-4.0053	-2.5737	-2.7607
MAP4K2	0.0818	-0.6897	0.3984	0.2637	-0.2496	0.561	0.4694	-0.6194	1.6274	-0.5855	0.0352	-0.372	-0.1726	-0.3118	0.5871	-0.1229	1.5556	-0.1622	-0.7519	0.2701	0.3121	0.4683	-0.1638	-0.2459	0.3232	-0.3171	-0.3457	-1.0324	0.0652	-0.6468	-0.945	-0.4406	0.2107	0.1966	1.1402	0.1567	-0.2205	0.6802	-0.1161	-0.0348	1.3162	-1.0819	0.7584	-0.0832	-0.0971	0.4323	1.4002	-0.6919	-0.1899
MAP4K3	0.672	-0.7794	-0.5589	-0.4153	-1.1054	0.5934	0.0079	-0.2117	-0.2435	0.0999	-0.0563	0.544	-0.9007	0.0725	0.0299	0.1658	-0.1717	-0.3176	0.1055	-0.0486	0.5095	0.0594	0.4578	0.4166	0.8992	0.9487	-0.4688	-0.0253	1.3161	-0.9364	0.3223	-0.7956	0.6776	0.8523	0.2237	-0.45	-0.0252	-0.6001	0.2658	0.2342	0.5229	0.2931	0.821	-0.7695	-0.115	-0.6274	0.2521	-1.3316	0.6831
MAP4K4	0.8762	-0.9186	-0.0954	0.1017	0.4814	-0.8768	1.0744	0.7642	0.9876	0.4408	0.2239	-0.8625	0.0409	-1.2888	0.5978	0.3555	-1.8863	1.1271	-0.5124	0.4793	-0.0959	1.6536	0.5767	0.595	0.244	-0.464	0.8759	-0.4021	-0.9907	1.413	-1.1512	-1.793	-1.3376	-1.3208	0.374	0.6647	0.138	-0.9608	1.3505	0.9913	-0.3044	-1.9098	-1.0855	0.4006	0.7198	0.4542	0.7519	-0.0098	1.5476
MAP4K5	1.1975	0.1794	0.2894	-0.7799	1.4358	-0.6101	1.159	0.902	0.3326	0.7112	0.9444	0.2487	1.2149	-0.3519	0.6448	1.4	0.4139	0.6939	0.3683	-0.4191	-0.1596	1.1896	1.4222	0.9288	-0.0392	0.3798	-0.7339	0.849	1.2401	1.5263	0.3518	-3.1864	0.0314	-0.0358	0.9545	1.3817	0.5402	-0.9728	0.7114	2.3553	0.3127	0.1683	-0.3331	-0.2351	-0.0881	0.3915	1.1922	1.5058	1.8395
MAPK1	0.9584	-1.1413	0.25	-0.425	0.5133	1.3136	1.564	0.5662	-0.3557	0.6255	0.0409	0.3347	-0.2935	-0.1737	-0.2028	0.5112	0.1792	-0.0212	-0.0597	0.4414	0.5271	0.7302	0.9773	0.1592	0.7792	0.7353	-0.5239	0.9456	0.5742	-0.1105	0.5286	0.2654	0.1395	-0.1794	0.1559	-0.061	0.77	-1.0961	0.722	0.0747	-0.0331	0.3123	-0.1938	0.2431	0.6214	0.5922	0.5466	0.7361	1.7176
MAPK11	1.3121	-2.3012	-11.7162	-0.7008	0.8324	0.7753	1.4307	0.4915	1.2859	0.8007	-0.6139	1.0856	0.5746	1.1476	0.7046	-0.3239	0.4604	0.014	-2.8933	0.9713	2.9335	4.7503	4.4506	1.5608	-0.4208	1.5128	-8.3439	1.6073	-4.0246	1.5238	-0.7411	1.6732	-5.7242	-2.7739	1.3701	1.7126	1.8755	-2.2292	1.2364	1.0726	1.0382	-0.266	-0.6001	1.3204	0.2905	1.7742	0.3466	2.0048	2.0577
MAPK12										1.8536	-2.6269	0.1743	0.7667	3.4578	0.2925	1.4906	0.2575	-2.1437										-0.6001	0.0834	0.3226	-0.9842	0.9796	1.0653	0.6274	-0.3304	0.0667
MAPK13	1.0879	0.1764	0.4681	-0.6005	-0.4411	1.0918	0.054	0.9106	0.7684	-0.3856	-2.8728	2.2665	0.9446	0.6291	0.1751	0.8707	-0.2309	-0.6514	0.5995	1.0151	0.2836	0.6888	0.6734	-0.4931	-2.4606	0.6666	-1.3871	0.1172	1.0963	-0.0274	0.0964	1.5049	0.4323	0.7276	0.0469	0.9608	1.7238	-1.0089	0.3215	-0.5698	-0.0738	2.5393	0.287	2.3498	0.052	0.7928	-1.077	0.0619	-0.2608
MAPK14	1.03935	1.13365	0.74985	0.09595	0.3639	0.4875	0.8001	0.12845	0.6142	-0.1295	0.5727	1.0984	0.2188	0.08355	0.1996	0.87775	0.47945	0.4783	-1.2418	0.41155	-0.26375	0.6176	0.03235	1.22315	-0.422	0.65235	-0.32135	-0.2753	0.46675	-0.5688	0.48315	-0.48265	-0.00295	0.03595	0.91035	0.0478	0.70105	0.7028	0.0828	0.3187	0.83135	0.4947	1.17865	0.63265	0.44105	0.39465	-0.08695	0.66045	0.2919
MAPK15	1.4839	-1.2063	-5.3726	-0.0893	1.0152	2.1084	1.564	1.502	-0.0422	0.0961	2.1254	0.7694	0.9398	-0.1156	-1.866	3.0928	-1.1041	-1.8639	-1.7428	-2.4668	0.3538	0.9828	0.3888	1.0155	1.3623	4.7151	-2.8167	1.2015	-4.256	0.0255	0.5728	0.4091	-5.6345	-3.1632	0.8042	0.1335	1.4066	0.3797	1.3823	0.8881	0.5737	0.9698	0.1523	0.8591	1.9123	1.6206	2.0053	1.174	2.3723
MAPK3	1.8226	-0.535	0.4499	-0.832	1.2037	2.1059	1.2231	2.6157	0.33	0.4027	-0.4738	0.2952	-0.1061	1.2597	-1.1294	0.3385	-0.2267	-0.5602	0.6766	-0.5685	1.4155	1.4813	0.7756	0.99	1.7487	2.8497	-0.7572	1.3537	-0.0058	-1.3318	0.0325	0.4562	-0.2324	-0.6178	0.5685	-0.6039	0.1173	-0.3206	-0.1214	1.2134	1.4382	1.3322	0.821	-0.207	0.6065	0.4229	0.8248	-0.2088	1.5504
MAPK4
MAPK6																			1.845	-2.7377	-2.5068	-0.0785	-5.5188	-3.5587	4.3382	-0.5162	3.3829																		1.4353	-5.5938	-1.2418	-1.2997	-6.2781
MAPK7	0.7094	-0.8474	0.4014	1.1743	-0.882	-0.7347	-0.1305	-0.5505	-0.2792	-0.1971	-0.6425	0.0116	-0.2247	0.6391	0.7836	-0.021	0.0841	0.3664	1.1115	-0.0884	-0.3987	1.7478	0.9773	0.3096	-0.4976	-0.2318	0.1018	-0.9189	-0.1066	0.6802	-1.2912	0.1443	0.2239	-0.1851	-1.2233	-1.1525	-0.6641	-1.5168	-1.5322	-0.2757	-0.9756	-0.0788	-0.2239	1.3007	0.2875	-0.2951	0.5276	1.4554	1.4172
MAPK8																			-3.1396	-0.2498	-1.1138	1.5043	2.1627	-4.2569	-0.5288	0.2636	0.8314
MAPK9	1.4316	-0.0804	0.768	-1.131	-0.2003	-0.1666	1.4025	0.3078	-0.1416	0.1494	0.4155	0.1255	-0.5568	1.1156	-0.8903	0.0526	2.545	-0.5146	-0.4946	-1.3673	0.0247	0.9116	0.9884	1.6118	-0.44	-0.7817	-1.3277	0.2814	-0.3611	-0.6116	-0.0363	0.6574	0.3927	-0.1246	2.2011	0.5254	-1.7902	-1.9106	-0.36	-0.4196	0.0008	0.8547	1.0602	-0.1198	-0.5741	-0.7152	0.2494	-0.1956	0.9608
MAPKAPK2	-0.0353	1.5404	1.5072	-0.6565	-0.3192	-0.1292	0.8103	0.3222	-0.2002	-0.2314	1.4162	0.4858	-0.1085	0.0485	-0.0534	1.083	2.0376	0.1052	-0.6335	-0.5147	-0.3658	0.0088	-0.3656	1.6831	-0.3584	0.9226	-0.3945	-0.576	0.2304	-0.6997	0.3346	-0.3667	0.3241	0.1664	1.0341	0.0957	-0.3699	0.019	-0.6146	-0.307	2.0824	0.2067	0.5656	-0.252	-0.0852	0.0968	0.3818	0.3592	0.6689
MAPKAPK3	2.4925	0.3434	-0.0802	0.9274	0.7048	0.2271	-0.7586	-0.5361	0.7837	-1.1701	-1.1114	0.5788	-0.0136	-0.0776	-0.5316	-0.9268	-1.713	-0.6617	-0.434	0.2621	-0.2561	0.8795	-0.5866	-0.7429	0.3016	0.0385	0.2503	-0.3683	-0.2669	0.3226	1.5576	-0.6868	-1.641	0.3799	-0.242	-0.6532	0.9746	0.554	-0.5536	-0.0098	-0.423	-0.4268	1.3134	-0.176	0.4157	-0.1948	-0.1585	0.9564	-0.3656
MAPKAPK5	0.1266	-0.4546	0.4226	0.1075	0.5946	0.6931	0.2284	0.5346	0.6741	0.0124	1.2418	2.1666	-0.2816	-0.2037	0.4462	0.5338	1.4731	1.608	-0.306	0.045	-0.6795	0.76	-0.9265	0.2178	0.9208	-1.3861	-1.998	1.2426	-3.1571	-0.1659	-0.0829	-1.0418	-0.731	-3.9549	-0.3981	0.1799	0.5034	-0.9939	0.6636	-0.7668	-1.3248	-2.2554	-1.2782	-0.1226	2.1061	-0.2826	-0.0397	0.9245	1.7148
MARK1	-0.4188	1.4105	-0.4801	-0.7394	-0.0088	-1.552	1.8691	-1.4374	1.5663	-0.7245	-0.0649	-4.0147	-3.0045	-2.0255	-1.2789	-2.26	0.0397	-3.4372	1.567	0.3757	3.1639	1.4423	0.6375	0.7683	0.148	-1.6753	0.106																		1.8318	-0.3641	0.7194	-0.9998	0.3685
MARK2	0.9111	-0.3185	-0.8346	0.4161	-0.9371	-0.1691	-0.574	-0.074	0.1745	-0.1228	-0.1993	-0.3394	-0.1204	-0.2318	-0.3053	0.4886	1.1285	-0.2306	0.0614	0.059	-0.2824	-0.508	-1.1088	-0.8805	-0.7327	-0.2175	-0.1103	0.2959	-0.2058	-0.1835	0.1332	0.6081	-0.4804	-0.907	-0.0062	-0.2294	-1.4202	0.0851	-0.6306	-0.6667	0.394	-0.506	0.3125	0.1024	0.1623	-0.5491	-1.0257	-1.1272	-0.5414
MARK3	0.4155	0.8414	0.3712	0.1403	0.1681	0.1623	-0.1613	0.8906	-0.0727	-0.776	2.5057	0.1116	-0.1915	-1.0766	-1.1721	0.4574	-0.0745	-0.728	0.7523	-0.9231	0.0993	0.0938	0.7093	0.73	-0.392	0.4414	0.1484	0.7258	-0.4421	1.0479	-0.6158	0.3454	0.0709	-0.6953	-0.074	0.0231	-0.9514	-0.531	-0.2062	-0.8826	-0.2094	0.4011	-0.2959	1.2754	-0.0732	-0.7278	-0.5583	1.4421	0.2551
MAST1	-1.7064	-0.7547	-2.5492	-0.8301	-2.5703	-1.3502	-2.6326	-1.0758	-1.0261	1.3814	-0.9627	-1.2065	-1.1592	-0.8544	-1.2938	-1.5156	-0.9202	0.2897	1.4665	-2.8851	0.2485	1.3366	0.7977	1.6296	0.7984	0.8704	-2.806	-0.5084	-3.6198	-2.0822	2.2134	-0.184	-2.4165	-3.577	2.484	-0.241	0.77	0.6171	-1.7868	-0.9514	-0.6196	1.8385	2.9877	0.2628	-2.2555	0.9872	5.4091	-2.4145	0.9552
MAST2	0.139	-0.9774	-0.3256	0.5068	-1.233	0.728	0.1976	0.5748	-0.0702	0.2846	1.5478	-0.4324	0.8544	0.8393	1.2063	-0.188	0.5302	0.1259	-0.0335	0.0131	1.0272	0.8726	-0.0091	0.567	0.436	0.1143	0.7063	0.0689	0.8964	0.6827	0.3641	0.3352	0.0076	0.3856	-0.0681	-0.6503	0.4644	-0.9097	-0.1506	-0.1599	0.3059	0.2115	0.1453	0.7494	0.1235	-0.0067	0.2548	-0.6972	0.4478
MAST3	-1.9729	-0.399	0.9074	1.9922	-0.4353	0.2022	0.8667	-0.1859	2.4457	-0.4066	0.5642	0.5556	-0.8912	-0.524	-0.1708	0.4036	-0.5565	-0.5021	-2.1446	-0.8972	1.0843	0.9415	-0.2716	0.0955	0.3544	-1.4454	1.4019	-1.1218	0.5329	-1.1102	0.6809	-0.1184	0.0498	0.3478	-0.4895	-0.273	0.6689	0.4939	0.1438	-0.7011	0.7059	-0.1436	0.8187	0.7381	1.6201	0.078	1.0436	0.8502	0.5442
MASTL	-0.7202	-0.6062	1.2254	0.8926	-1.2475	-1.6492	-1.9174	-0.5619	1.4414	-1.5566	-0.3137	-0.644	-1.7	-0.6422	-0.38	-0.723	-0.3345	0.8783	0.4564	0.9474	-1.3946	-0.8136	-0.9652	-1.0334	-1.4743	-2.0664	-0.3182	0.0206	-0.5925	1.899	-1.0751	-1.0418	-1.2981	-1.814	-1.7538	-0.8419	-0.3216	-1.3726	-1.5163	-1.6146	-0.4162	0.1323	-2.2559	1.2529	1.4949	-0.4268	0.1738	0.1574	1.5702
MATK																			2.5001	0.3139	3.1551	-0.1083	2.3865	1.9252	-0.2288	0.6382	0.6214
MELK	-2.5756	0.1207	-0.3165	0.6554	-1.6391	0.4215	-2.807	-0.849	0.1082	0.218	0.1095	0.8741	0.0931	-0.0356	0.2712	0.8622	-1.0111	-0.0109	0.2087	-0.0646	0.549	1.2103	0.9746	0.2153	0.6496	0.0385	-0.3118	0.1196	-0.8833	1.1083	0.342	0.0273	-1.0607	-1.1885	-2.0337	-1.3732	0.469	-2.7071	-1.4049	-1.7929	-1.0604	-0.0092	-1.183	0.9688	-1.0272	-1.2827	-1.9955	-0.5778	-3.713
MERTK	1.0306	2.0569	-1.2799	-0.94	3.5564	3.2547	1.8127	1.1948	-0.422	2.124	-0.5281	3.0523	-2.504	3.1816	1.8874	0.3329	-0.5586	-0.1767	-0.0693	0.6207	-0.006	0.5854	-0.0948	-0.1924	0.052	3.5584	-1.8346	-1.0131	-0.9742	-0.3673	-0.1762	0.6307	0.1316	-1.2641	1.4349	-0.4878	2.45	0.6953	1.6289	-2.453	-0.7892	1.3562	3.9467	-1.0789	1.2027	0.5044	0.4574	0.5821	0.1247
MET										-0.3228	-2.6926	2.592	-2.3783	-3.0985	4.618	-3.582	-4.1612	-0.015	-1.7772	1.2023	1.817	0.4614	0.1401	-0.8881	-1.5559	-1.4691	-1.0181	-3.4621		6.7867		5.5231	-3.5454	-3.4013	7.5117	-5.9482									-2.0438	-0.9065	1.7946	-1.8677	-0.6491
MINK1	1.1676	-0.3773	-1.0981	0.4779	-0.7196	-0.5104	0.1104	0.9106	1.217	0.5341	-0.6682	0.2185	-0.2176	-0.0836	0.3694	0.33	-1.3049	-0.4234	0.1013	0.1924	0.7903	0.9737	-0.3075	0.8141	0.3712	0.2921	0.4284	-0.1147	-1.3625	1.6648	0.0767	-0.4426	0.0894	-0.2078	-0.3304	0.3076	-0.841	0.554	0.0483	0.619	-0.4705	-0.686	0.2312	0.0434	1.1223	-0.4707	0.8842	1.2377	0.9637
MKNK2										-0.7474	3.3006	-0.4719	-2.4447	-2.3718	-2.895	1.2019	1.4456	-2.9666	0.9601	0.6665	2.429	0.7531	1.6985	1.0409	1.0096	-0.6134	0.2121	0.8465	0.5295	-1.9538	0.0914	0.6738	1.2183	1.7631	0.7158	-0.1452	1.7559	0.4248	0.0139	0.2937	0.9195	-0.2756	0.8861	-0.5135	-0.5562	0.9653	0.733	-1.0237	-0.9013
MLKL	-0.5284	0.1269	1.1497	1.4347	-0.7399	1.0444	-1.4098	-1.3858	1.059	-0.4275	-1.9721	2.6083	-0.2034	-2.3778	1.0547	-2.0506	-2.3768	-1.6235	-0.778	2.3617	-1.6227	0.636	-1.0204	-1.6985	-2.6694	-2.1328	2.227	-1.4068	-0.0918	-0.6468	0.0276	-1.5426	-0.723	0.6539	-1.1496	1.3498	-1.6684	1.077	-0.9064	0.5502	-0.0976	-2.673	-2.1305	0.6678	0.6333	-0.4519	-0.7447	0.5025	-1.0969
MNAT1	1.073	0.897	0.1894	0.6978	1.2589	0.3866	0.7847	0.0696	0.2076	-0.119	0.4326	0.0139	0.1192	-0.0576	-0.0704	0.1517	-0.491	-0.1539	0.4826	0.7203	-0.0718	0.4545	0.4192	-0.4396	-0.9511	0.1333	0.9353	-0.2089	-0.3595	-1.1102	0.1086	-1.0685	-0.0188	0.5632	0.1264	-0.2004	-0.448	-0.0832	0.4302	0.4094	0.9229	0.3339	0.266	-0.0523	0.0102	0.2504	-0.2234	0.3247	-0.1927
MST1R	-0.0602	-1.5898	-0.1832	-1.0172	-1.3316	-1.0213	0.013	0.282	0.6155	-1.1853	-0.3737	1.4343	-0.7987	-1.2027	-0.5764	-0.6267	2.7903	-1.1737	-1.0932	0.4235	2.0648	0.1673	-0.1417	0.5772	0.8152	-0.7153	-0.9099	-0.6919	1.4252	-1.7045	-2.9072	-0.7607	0.1026	0.5726	-0.7164	1.0247	-0.5354	-1.5499	2.6552	-3.0912	0.0143	0.4611	0.2452	-1.2561	0.0132	-0.6588	-0.0342	-0.9839	-0.0935
MYLK2	1.3121	-2.3012	-11.7162	-0.7008	0.8324	0.7753	1.4307	0.4915	1.2859	2.2459	0.1124	1.9969	2.1542	1.2537	0.7046	-0.3239	0.0482	1.2991	-2.8933	0.9713	2.9335	4.7503	4.4506	1.5608	-0.4208	1.5128	-8.3439	1.7764	-5.0624	1.3727	-0.1124	0.0273	-6.6922	-5.9239	2.0007	1.823	2.1512	-3.6027	1.2364	0.2311	1.0382	2.0881	1.8126	1.3316	0.5976	1.6707	0.2494	1.4819	1.4427
MYLK3	1.2	-2.0104	-6.2117	-0.888	0.7976	0.7429	1.382	0.3882	1.2425	2.2459	0.1124	1.9969	2.1542	1.2537	0.7046	-0.3239	0.0482	1.2991	-2.3978	0.9254	2.2557	3.1353	2.9834	1.2677	-0.3368	1.3587	-7.3597	1.7764	-5.0624	1.3727	-0.1124	0.0273	-6.6922	-5.9239	2.0007	1.823	2.0133	-3.4945	1.2073	-0.0661	0.0516	0.7803	0.9302	1.1291	0.5976	1.6707	0.2494	1.4819	1.4427
MYO3A
MYO3B										-0.1838	-0.2565	0.0279	-0.8177	0.4789	-1.6311	0.0215	-0.1168	-0.8732	0.3862	1.5569	2.4487	1.8811	1.1348	1.2881	-2.3599	-0.5826	1.052	-5.841	-2.3441	-3.719	-4.5994	-2.2198	2.7746	2.279	1.762	0.2292	0.8413	-4.7569	1.8809	1.1821	0.394	2.952	-1.5337	-0.2857	2.2521	1.2569	1.1544	0.4043	2.1824
MYT1	-0.9493	-1.4939	0.3318	-1.4918	-2.0598	-2.0803	3.1971	1.6398	3.3149	-0.4789	-3.1787	-1.969	-0.8319	3.4078	-1.1913	-0.9636	0.8156	-1.6276										-3.1819	4.3649	-0.7652	-1.0456	-2.6754	5.6655	0.3421	-0.9404	-2.4357
NADK	-0.6828	0.6218	0.2712	0.8039	-0.1945	-0.3061	-1.0099	-0.2864	0.3937	-0.8178	-1.3459	0.4045	-0.6113	-1.5971	0.0256	-0.7117	-1.6791	-0.9229	0.2238	-0.0745	0.957	1.4951	-0.7248	0.5644	-0.3824	-0.4143	0.8611	-1.8777	-1.3361	-1.4426	1.1942	-0.0465	-0.4593	0.5556	-0.6693	0.3338	-1.1099	2.1079	-0.604	-0.4978	-0.2026	-1.0507	-1.0112	-0.0663	0.5081	-0.5616	0.1359	1.5695	-0.771
NADK2	0.4379	0.6341	-1.4616	-2.4428	0.0144	0.7105	-0.3049	0.7843	-1.5512	0.5341	-0.1478	0.9856	0.5342	2.8993	1.4475	-0.2927	-1.3007	0.3871	0.5404	0.3617	-0.7255	-0.9744	0.6844	-0.934	0.3448	1.7167	-1.0181	0.3635	-0.3099	0.2823	1.8867	1.5809	-0.6281	0.8391	-0.4895	-1.4661	2.273	3.0607	0.051	-0.7481	-1.0095	0.2379	3.0852	-1.3602	-1.7219	0.1752	-0.5448	0.545	0.547
NDRG1	-1.0215	-2.3445	-2.8067	-0.3362	-1.8277	1.4531	-1.4713	-1.736	2.9886	-0.2923	-1.4288	2.5618	1.9929	0.0806	1.4305	0.5791	-0.0893	1.0027	-0.7698	0.1904	-0.0784	2.5932	2.0715	-1.4615	-1.4263	-1.9123	2.0637	-2.1506	-1.3262	-0.2842	-3.1823	-0.1143	-1.9997	-0.2418	-2.7705	-2.784	0.7126	-1.1952	0.2181	0.1216	-3.1861	-0.2468	-1.8379	2.9686	-2.5745	-0.1572	-1.0851	2.963	0.0822
NEK1	0.6073	-0.3464	0.4923	-0.7568	-0.0465	-0.0669	0.7565	0.9049	-1.0057	0.3779	0.6385	0.2418	-0.4097	0.1126	-0.1067	0.1064	1.2321	-0.3384	0.5087	-0.0526	0.5512	0.8404	1.3227	0.5746	0.3208	-0.4735	-0.123	-0.4383	0.0718	-0.7803	-0.0854	-1.9571	1.3054	0.7068	-0.6663	-0.3659	-0.8433	-0.0411	0.0722	-0.2663	-0.0331	0.034	-0.2472	-0.5501	-0.4369	0.9653	0.8626	-0.5247	1.7176
NEK11										1.6766	0.5012	-0.1674	0.7192	2.7091	1.6226	2.0964	0.3928	1.7841										-0.0833	-2.9852	0.922	-2.7869	1.154	0.0683	0.5594	-1.5475	-0.0523									-0.106	-0.2512	0.3277	-1.2626	1.1394
NEK2										-0.1438	-0.042	1.3041	-0.5924	0.1947	2.2823	-0.3946	-0.4804	2.0536
NEK3	0.3408	-0.0185	-1.3556	1.4347	0.844	-0.645	-1.4534	-0.9696	0.0853	6.6368	-1.0771	0.2673	5.1806	1.4659	0.886	2.8182	-4.0322	1.1063	-0.3858	-0.0108	-0.3307	-1.2316	0.8696	-1.7724	-0.3416	1.0388	0.3202	1.3875	0.8435	-0.5713	0.2855	-1.7601	0.1421	0.019	1.7237	1.1698	-0.2734	-0.552	0.7352	2.1363	0.4584	-1.0387	-0.34	-1.7202	0.0758	1.8808	0.9869	1.0785	0.958
NEK4	-0.11	-1.0145	-0.2287	-0.1915	0.4321	1.027	0.1104	-0.4155	-0.5468	0.0352	0.0037	0.6486	-0.5378	0.0105	-1.0568	-0.304	0.9784	-0.8027	0.2321	-1.5963	0.1125	-1.1352	0.3225	0.5542	1.7151	-0.0255	0.2969	0.5277	0.404	-1.6063	-0.2941	-1.1568	0.915	0.497	-0.4689	0.3541	-0.6043	-0.1764	-0.2328	0.2937	0.3974	0.0772	-0.073	-0.1873	-0.4876	-0.2418	0.5736	-0.3681	-0.3146
NEK6	1.0331	0.2939	1.0861	-0.0198	1.2879	1.0519	1.1385	0.6064	0.4167	0.536	-0.1907	0.1162	1.3027	-0.6361	0.6149	2.3313	-1.1844	-0.8504	-1.2226	0.7322	0.1717	3.5006	1.1624	1.306	0.028	0.1665	-0.0085	1.2547	1.2533	0.3327	0.3984	0.3434	0.5299	0.5159	1.3848	1.0914	-1.0525	-1.4597	1.2364	1.8015	0.0482	-1.6387	-1.104	-0.1113	2.27	1.2851	-0.2693	1.9703	1.5079
NEK7	0.53	0.2939	0.556	-0.315	0.0724	0.6682	-0.4407	0.3997	-0.4627	0.4979	1.6307	-0.0721	0.9825	-0.7122	-0.0256	0.8509	0.1771	1.3302	-0.5537	-0.4191	1.1632	1.1551	0.9524	0.8677	-0.7639	-0.1156	0.0318	-0.2958	-1.1923	1.0025	0.4107	-0.0055	-0.0794	-0.58	1.4231	0.0986	-0.0711	0.1092	0.6742	0.7379	1.8315	0.8595	-0.145	0.6397	-0.0225	0.379	0.5006	0.1973	0.8815
NIM1K	-0.0901	0.7053	-5.6089	-0.0777	-0.0669	-1.7912	-0.492	3.6262	0.3453										2.873	-3.2118	-2.4234	-0.0739	-1.0978	-0.8371	4.3694	0.6998	2.2397																		-1.1644	-1.7781	-1.1688	-1.7111	-2.0918
NLK	1.4839	-1.2063	-5.3726	-0.0893	1.0152	2.1084	1.564	1.502	-0.0422	1.1815	1.2361	1.0089	0.558	0.9614	-0.254	1.0886	0.5704	0.3436	-1.7428	0.8876	1.0185	1.4101	-0.2357	0.437	0.6952	2.3614	-4.5155	1.2015	-4.256	0.0255	0.5728	0.4091	-5.6345	-3.1632	0.8042	0.1335	1.4066	0.3797	1.3823	0.8881	0.5737	0.9698	0.1523	0.8591	0.7108	0.3915	0.9842	0.1309	1.0629
NME1	-1.288	1.5404	0.3924	-0.2108	-0.2815	4.2813	-0.4382	0.061	0.488	-1.4424	-1.9578	-1.0252	-1.2588	1.2437	-1.4966	-1.793	-0.6643	-0.896	0.0945	-0.8454	-2.0856	-1.2891	-0.2274	-2.9624	1.1176	-0.0824	-0.6151	6.2178	1.8135	0.5216	0.1086	0.916	-0.2008	0.9713	-0.9021	-0.0727	-0.0918	5.3179	-1.458	-1.4645	-0.8536	-0.098	-0.1984	-1.4446	4.5149	-1.6872	0.1981	-0.1425	-1.3293
NME3	0.7492	0.5197	-0.9739	-2.1766	0.7164	0.561	1.1616	0.7987	-1.2325	0.8235	1.522	-0.2813	0.5864	2.4849	-0.4718	1.4425	3.3251	0.9695	1.6496	-1.2418	1.0711	-0.1543	1.0657	-0.1134	1.3263	2.6743	-1.2196	-0.8078	-0.9841	-1.4048	0.73	1.1848	-0.4276	-1.5154	0.2826	2.2178	0.8849	-0.3597	0.3798	-0.892	0.5161	1.1882	2.4512	-1.4783	0.9911	-0.6118	0.3385	0.2079	1.1196
NME4	-0.633	3.9932	-1.6131	-4.0788	-0.7022	-2.4167	1.1487	3.0635	-1.2172	-0.4237	3.5493	-1.0461	2.7827	0.3869	-0.1516	1.3378	-0.1485	-1.3706	1.8051	0.3737	-1.6908	-1.3373	1.1873	-1.1455	0.712	2.8829	-0.7911	-2.1048	0.3527	-0.7803	-1.9936	0.0232	0.2635	1.2548	-0.9109	0.3076	-0.8916	5.1286	-0.1877	0.2937	1.9603	0.6291	-0.772	-1.529	-1.5251	0.5389	0.3034	0.2052	-0.1814
NMRK1	-0.9318	-0.8258	1.5223	-0.2108	0.5481	0.8376	0.1745	-0.1228	0.0776	0.1666	-0.0249	1.3715	-0.4477	-0.9064	0.4676	0.7688	-0.7362	-0.7674	-2.2836	0.2741	-1.1687	0.6084	-1.1807	-0.7964	0.7888	-0.6205	0.3499	-0.2717	1.8069	-0.7803	-0.4415	0.0356	1.6298	1.7801	0.1412	-1.1439	-0.1378	3.3703	-0.0789	-0.2819	-1.1485	-0.1076	-0.7557	-0.1029	0.2815	-0.3578	-0.4746	-0.6627	0.6632
NPR2																																					4.5023	-1.063	1.0641	3.7536	-0.7044	0.2235	-1.0274	-1.0592
NR4A3																																					1.8295	-1.2764	-0.8242	-1.1141	-0.4976	2.4361	-1.104	-2.7019
NRBP1	-0.4064	0.1794	0.2288	0.2059	-0.5339	-0.1292	-0.0536	1.1546	0.4141	-0.4256	0.304	0.9973	-0.4738	-0.6041	-0.2562	1.4736	-1.417	-0.5809	-1.4964	-0.2458	-0.5544	1.672	0.5269	0.0369	0.9496	-0.5352	-0.5366	0.2307	-0.8288	-0.4429	0.9388	-0.0691	-0.7811	-0.1757	0.0881	0.5602	-0.7974	0.3406	-0.2115	-0.2256	0.4449	-0.746	0.4077	0.7888	1.2505	0.3602	0.1116	0.5264	0.4195
NRBP2	1.3569	-1.9548	-0.2378	-0.8397	1.7143	1.9639	-0.2485	-0.6021	0.0139	1.41	-0.9828	-0.3417	0.214	1.4239	0.2434	-0.372	-0.0005	0.6213	1.6083	-0.0785	0.8759	-0.0716	0.6402	0.544	-0.368	0.7235	-0.6766	-1.0252	0.2371	0.2219	1.2973	1.7225	0.1026	-0.0585	-0.3186	-0.0117	0.8137	-0.8556	-0.2274	0.9131	-1.0604	2.0233	1.4225	-0.1282	-1.9156	-0.3233	0.7654	-0.3044	0.4988
NRK	-1.552	-1.1073	1.0588	-0.3073	0.4321	-1.0013	-0.3151	-0.3007	1.9741	-0.0867	0.0952	-1.6924	0.5698	-1.3628	1.7742	1.3887	-1.0914	-3.0122																											-0.4727	-1.5524	0.7383	-0.6972	2.5084
NUAK1	3.5435	1.4785	0.9104	0.2792	2.0305	0.0627	1.8691	0.0696	1.2272	0.0314	1.5306	1.0972	1.6111	-0.7362	0.9074	0.7037	-1.5608	0.9882																											-1.7397	1.5046	2.9967	0.0778	-0.2154
NUMBL	0.7069	-0.402	-0.5801	0.0978	0.963	-0.5703	1.6845	0.9422	0.5543	1.5261	0.7472	-0.7207	1.0655	0.561	0.822	0.3866	0.4372	0.1819	0.8899	1.8099	1.1654	2.5358	1.903	1.8487	-0.7615	-0.4427	-2.3012	0.1534	-1.6567	1.9544	-1.6203	-1.3045	-1.4273	-1.7233	0.539	0.3396	1.5422	0.2504	0.6795	2.1144	-1.1316	-0.7772	-0.2007	0.35	-1.0749	1.3384	1.619	0.6777	0.9325
OBSCN	-2.1198	-2.3909	-1.2375	-4.2601	4.6413	-1.8137	-3.1274	-2.0891	1.2502	-0.4503	1.0788	0.5812	-1.4581	-1.1146	0.2434	-1.1957	0.6486	-0.1124	-0.756	-1.7477	0.2902	0.1903	1.5935	0.1236	-0.7087	-0.8433	-1.2238	-1.257	3.428	0.3705	-1.9985	-0.1102	2.1679	2.1769	-1.6123	0.2176	-2.9003	1.7863	1.3319	8.7778	-0.6976	2.5177	3.4103	-1.0142	0.2964	-2.4898	0.1846	-2.3694	-0.0142
OXSR1	0.9734	0.1207	0.6832	-0.643	0.5597	0.3492	0.6821	0.6236	1.0437	-0.2009	-0.4481	0.6997	0.5627	0.9574	0.237	0.163	0.082	0.0223	-1.0753	-0.0426	0.5007	0.5395	0.491	0.2	0.8536	-0.4048	-0.3521	1.1605	-0.528	0.169	-0.3629	-0.2189	0.0815	-0.5082	0.0675	-0.2817	1.0182	1.3265	0.3772	0.9569	-0.7146	0.3915	1.3343	0.4372	-0.1269	0.5483	-0.1099	-0.445	0.4648
PAK1	-1.3527	2.1157	-0.1075	-0.4038	-1.2968	0.3816	-0.5228	-0.981	-0.2537	-1.0939	-0.754	-2.1457	-1.3205	-0.0676	-1.0162	-0.3748	1.1518	0.6047	0.9849	0.5968	-1.1292	-0.7332	0.6706	-1.3315	-1.4239	-2.1185	-0.3118	-1.8005	-0.2471	-1.8984	-1.5393	1.1704	-1.2084	3.0046	-0.7518	-1.5416	-0.4963	1.9096	-2.3596	-1.5614	-0.623	1.2818	-2.6228	-1.5205	-1.3701	0.0811	-2.2737	-1.3846	-1.5561
PAK2	0.0544	0.6125	0.5741	0.2715	0.0666	0.429	0.6232	0.8044	0.6639	0.0638	-0.0964	0.4091	0.6766	-0.48	-0.4996	1.4085	-0.0385	-0.2451	-0.6184	0.547	0.424	1.0472	0.9359	0.5415	0.9352	0.9819	0.0488	0.3756	0.6436	-0.2591	0.1013	1.86	0.0498	0.4952	1.1402	0.1102	0.2138	0.518	0.1863	0.181	0.0787	0.4995	-0.145	-0.6767	0.9404	1.0844	0.2224	0.6564	0.3316
PAK3										-0.4865	-0.3737	-3.931	-4.1169	-1.3068	6.1531	-5.5125	-3.0978	-2.8444	-1.0891	3.1524	0.3516	-3.5863	-7.8178	4.4582	-4.5485	-5.4157	-0.3478																		-5.4275	0.5671	1.9621	-5.7057	-5.0026
PAK4	0.7542	0.6032	-1.4768	-1.2699	-2.1004	-0.944	-1.3995	1.1719	1.7039	-0.1666	-2.4153	2.7733	0.2805	-0.456	-0.9821	-0.304	-0.3113	-0.9809	-0.5358	-0.5147	-0.5698	1.5043	-0.2771	0.0038	-0.9127	-0.1322	-1.4317	0.9576	-0.6999	-0.5033	-0.3825	0.0704	-0.6545	-0.7369	-0.2773	0.1828	-1.0479	3.8782	0.4541	-0.1412	-1.0265	0.7131	0.3427	-0.342	2.6814	-0.894	-0.4395	0.1176	-0.8503
PANK1	-0.4088	0.1578	0.3378	0.966	-1.8219	-1.9682	-1.4175	-1.624	-0.4576	-1.8442	0.0724	0.4091	-3.8963	-0.9464	-4.2273	0.5536	0.008	-0.6617	2.628	-3.2317	-6.5256	0.3442	-2.8165	-0.2358	0.6352	-1.7654	0.2057	-2.7906	2.1589	1.3274	0.703	-2.0043	3.9167	-1.5513	-0.7076	-3.5997	-2.243	0.569	-1.1954	-0.8044	-0.6027	0.5979	1.0393	0.9688	1.641	-0.6055	-0.4773	-0.3336	2.361
PANK3	0.2063	0.5352	-0.0863	-1.8525	0.4901	1.1117	0.554	-0.9437	1.1406	-0.8369	1.7908	-0.7416	-0.6706	0.8393	-1.8468	2.5125	0.3906	-2.0878	-1.6451	-1.3314	1.6415	-0.1749	-0.4733	-0.0013	1.5423	-0.9618	-1.4444	0.3611	-0.3429	-0.9868	1.3415	-0.1758	-0.9235	-0.6726	0.43	0.3221	-1.2639	-0.2184	0.3029	-0.892	0.1126	-0.1292	0.3984	-0.7442	1.0537	1.8369	0.3574	0.7334	0.3458
PASK	0.5226	-0.467	-0.9073	-0.0469	-1.7755	-1.6019	-1.479	-1.9197	-0.8655	-2.5677	-1.7462	-3.0291	-1.7332	-1.3048	-0.9565	-0.137	1.359	-3.2361	-1.7139	-1.8812	0.8737	-1.4889	0.0378	0.1745	-2.3647	-1.123	0.0424	0.2862	-1.4154	0.7155	0.4574	2.6829	-2.0577	-0.6008	0.4978	1.4978	-2.9853	2.9435	0.0616	1.1759	-0.0636	1.9633	1.1067	0.6734	1.2236	-0.4048	1.0247	-1.4828	-2.1966
PBK	-2.4286	1.129	-0.9285	3.1478	-2.1613	4.2065	-1.3944	0.1959	0.2714	-1.6118	0.953	-2.3805	-1.9585	2.0345	-0.8433	-1.3372	0.2025	2.5407	-0.456	-0.3793	-1.7829	-1.3396	-2.6728	-1.4921	-3.4782	-3.5289	2.8209	-2.013	-0.2174	-0.0274	-0.2868	0.6245	-1.3429	-2.4697	-2.7793	-1.6693	-0.0275	-3.191	-2.5638	-2.9254	-1.2129	0.7467	-3.1012	1.0588	-3.0396	-1.6841	-3.7352	-1.2705	-5.0593
PDGFRA	2.2211	-0.1391	-2.1372	-0.2629	1.4358	1.3335	1.7025	1.5651	0.2026	1.1815	1.1217	0.8183	0.558	-1.0546	-0.079	0.3159	-1.4931	-0.2078	-0.5524	-0.0586	1.8016	1.6812	0.281	1.2677	3.335	0.6429	-2.8718	0.291	-2.3804	0.0255	0.5728	-0.0794	-7.7368	4.1554	0.7188	0.1335	-0.1263	-0.7083	1.0428	0.8881	0.5737	-1.3291	0.1523	0.8591	0.0788	-0.894	1.0436	0.2849	1.009
PDGFRB	1.4341	-0.2907	1.0225	-0.4983	1.0268	-0.3136	1.2359	1.6312	-0.0422	1.1815	3.2891	-0.8694	0.8023	-1.3348	-0.8156	0.4602	-1.381	-0.1954	0.3972	-1.5625	1.6239	1.7708	0.8198	1.9379	0.6952	-0.2531	-1.9661	0.6751	-0.3198	1.1813	-0.6429	-0.9639	-0.512	-0.3722	0.9074	1.1698	-0.2573	0.2264	1.3823	1.9799	-0.1213	0.0939	-0.0637	0.8591	-0.261	0.1564	2.9859	-1.0661	2.9024
PDK3	-0.1399	-1.4166	-1.5222	-1.023	-1.5869	0.4016	-0.3049	-2.2039	-0.8782	-0.3266	-0.9542	-0.0907	0.6955	2.3468	4.3063	0.7914	-0.2415	2.2443	-0.1973	-1.0187	-0.9537	-0.7194	0.4965	-1.5761	-0.4376	-0.1654	-1.9831	-1.8922	-0.2901	0.4284	1.1107	-3.3998	0.2476	-0.2229	-0.4983	-2.0176	-0.0872	-0.8075	-1.5985	-2.0307	-1.5316	-1.5595	1.4411	-1.3827	-0.6277	0.009	-1.0041	-0.3973	-1.0771
PDK4	0.6944	0	-9.7955	0.4952	-1.6652	1.5627	-1.1867	0.9709	0.1745										1.0413	-1.7696	-0.1047	-0.2416	-0.1196	-2.6515	-1.1407	-0.4593	0.5281	-0.4093	1.6549	0.7406	-1.6203	-0.0075	1.5718	-0.616	-0.0916	1.2424	-3.2887	3.6919	-0.2381	-0.8294	-1.0604	-1.3363	-0.0312	2.7492	1.802	0.031	2.5456	-0.254	0.445
PDPK1	1.0456	-0.3093	0.1197	-0.8783	0.8005	1.3983	0.3719	1.8177	-0.3659	0.2047	-0.1278	0.9229	0.5983	1.4219	-0.1494	1.8558	-0.2119	0.0409	1.095	-0.2578	0.6609	0.652	0.48	0.2892	0.4168	2.2073	-0.6745	-0.2765	0.2734	-0.4051	1.0468	0.173	0.3611	0.8447	0.7394	0.8272	-0.1539	0.5811	1.3001	-0.5041	1.4586	0.5835	1.5688	0.2571	0.5826	-0.1854	-0.2071	0.4919	0.394
PEAK1	1.327	-0.6186	0.253	0.609	1.0152	-0.5877	0.9821	0.5978	-0.088	1.4633	0.6728	-0.6974	0.5034	-0.8964	0.2092	0.7235	-1.1316	0.0306	0.7261	-0.7518	1.3058	1.7478	2.019	1.2346	1.084	0.0622	-0.3309	-0.3852	-0.3033	1.2166	-0.5987	-1.5816	0.2767	-0.0056	-0.1506	0.4441	0.5057	0.3226	1.2656	2.0612	0.0177	0.4947	-0.8347	1.2501	-0.0404	0.4887	1.9756	0.46	2.5452
PFKFB1
PFKFB2	0.6023	-1.0794	0.7377	-0.2861	-0.6035	1.8269	0.5463	-1.5695	-0.2486	0.2999	2.4056	0.5091	0.9683	-2.8543	0.3672	-0.4088	-1.028	-0.8379	0.2348	-0.0825	-0.3745	-0.2278	0.491	0.2968	4.7702	-0.3692	-0.8463	-0.5253	0.6832	-1.2109	0.8159	-3.6646	-1.9417	-1.8102	0.0498	-0.5371	0.3104	-0.6723	1.3187	-1.2392	-0.2399	-1.1803	-0.0567	0.6172	-1.6414	-0.8751	-1.077	-0.4159	-0.7341
PFKFB3	-0.1673	-0.7608	-0.468	-0.6545	3.8058	-0.6899	2.1844	2.056	1.1304	-0.6008	0.1896	-0.0605	-0.2508	-2.3418	1.4625	1.2472	1.3294	0.8576	1.6276	1.1306	-0.9098	0.0823	-1.0674	-0.8907	-1.9087	-1.3719	-0.8314	-2.0202	-0.6751	0.7935	-1.8978	-3.4162	0.0894	-1.8008	4.1904	-1.0626	1.1722	-0.7715	-1.1609	0.3938	1.5637	-2.1042	-1.4524	-1.9031	-1.2568	1.5077	-0.6151	-0.5698	-2.0407
PFKL	-0.0129	-0.1175	-0.2499	-0.234	-1.0996	-0.3684	-0.7253	1.4302	0.7098	-0.6636	-0.5024	1.6714	0.0789	-0.7743	0.3502	-0.0408	-0.2225	-0.8897	-0.7808	0.5968	0.1388	0.7692	0.6098	-0.5288	0.1552	-1.3102	-0.2418	1.2668	-0.2488	-0.7199	-0.8983	-0.8859	-0.5015	-0.2172	-0.2626	-0.2817	-0.0574	0.3587	1.0614	-0.4603	-0.5993	-0.266	0.4054	0.2571	-0.0017	-0.3045	-0.1963	-0.7423	0.4195
PFKM	8.7287	-2.2239	1.2739	-2.0107	-6.9013		-7.0857	-6.8427	-5.5225	-5.7019	1.6764		-17.3468	-3.1486	-2.5961	-12.4731	2.7015	-5.0353	0.8968	-9.5084	2.3873	-2.3757	2.4584	3.7039	-6.2764	-3.5692	-6.804	-7.1958	-7.7195	-3.2305	-8.0278	-2.2198	0.2397	-0.8087	-6.0122	-5.7595	-9.4525	5.8559		4.2479	0.8551	-1.785	0.266	-1.5205
PFKP	0.8339	-1.961	-0.2953	0.5685	-0.708	1.1516	-0.4612	3.4367	2.8612	0.178	1.6021	2.6734	0.4038	-2.1136	2.1372	-0.5333	-0.825	1.2079	-1.1579	1.9991	-0.9252	2.0258	0.6623	-1.6475	-3.4902	-3.4435	-0.0467	-0.349	-0.3248	2.9062	-2.4676	-3.408	-2.0419	-1.95	-0.5779	-1.3441	1.7468	-2.0729	0.165	0.228	-0.223	-2.9321	-0.0474	-0.1001	-0.8364	-0.3547	-0.6124	2.2569	0.0453
PGK1	1.3743	-0.668	-1.189	-0.7221	0.435	0.0228	0.0233	0.3825	2.0353	0.1323	-0.4995	2.8268	1.0655	-0.5601	1.5159	0.8084	-1.2246	1.4256	0.6312	-0.206	0.3823	3.2663	1.8146	-0.4014	-0.5552	0.6239	-0.4624	0.6896	0.3527	-0.6217	-0.6134	-0.4488	-0.5067	0.2684	-0.2862	2.9812	0.0438	0.2264	1.9153	1.1227	0.4924	-0.9595	0.4077	-0.4657	-0.6367	0.4072	-0.1099	1.8509	1.2981
PHKA2	1.845	-0.1484	-0.1954	-0.4964	-0.8936	0.0527	-0.7817	1.1058	-0.009	-0.8083	1.1046	1.5877	-0.2935	1.4339	-0.57	2.821	-0.0322	0.5985	-0.167	-1.1243	0.7004	0.9254	0.129	0.4727	2.0679	-0.0729	-0.7784	-1.8753	-0.2769	-0.6796	-0.2499	0.8482	0.3822	-1.0865	0.928	-0.3165	-1.0732	-0.1583	-0.0206	-1.38	-0.3959	-0.4724	1.0068	0.3443	0.0609	0.1909	0.3548	0.3486	0.1956
PHKB	1.586	-1.364	0.9982	-1.4493	-1.2388	0.2545	-1.4944	1.1575	-1.0286	-1.3281	0.507	1.4901	-0.979	0.7212	-0.2925	1.9463	0.9974	-0.3591	1.15	-0.7737	0.0423	0.2225	-0.559	0.4141	1.9959	0.2234	-1.2705	1.2595	0.946	-0.6443	-0.7804	1.4639	1.1656	-0.015	0.2296	-0.4297	-0.5193	0.7374	0.2393	-2.0839	-0.223	-0.2708	0.5494	-1.138	0.4455	-1.0601	-0.7339	-0.2938	-0.0737
PHKG2	1.6856	-0.8134	0.8437	-1.2449	-0.3279	-0.1691	-0.4536	0.968	-0.348	-0.5874	-0.2479	0.7834	-0.8438	1.2937	-0.3757	0.8537	1.1475	-0.0814	2.3583	-1.2159	0.0116	0.505	-0.2523	1.0384	1.6863	0.2139	-1.7689	1.0277	0.3643	-0.521	-0.1615	0.604	0.4138	-0.0963	0.2414	-0.1162	-1.2708	0.0461	-0.2381	-1.4582	-0.3315	-0.6308	1.0022	-1.2955	-0.0792	-1.1824	-0.5502	-0.453	0.547
PI4K2A	-0.1548	0.2815	0.7044	0.8367	0.0724	-0.3958	-1.8533	0.2992	-0.552	-1.1339	0.4584	-0.272	-1.1308	-0.2398	-1.597	-0.4597	0.4076	0.2565	-0.7464	-1.0446	-0.8988	0.2018	-0.5949	-0.5314	-0.0248	-1.3411	-0.1655	0.6847	-0.9709	0.514	1.8253	0.7148	-0.7441	-0.2702	0.1029	-0.7171	-2.1993	-0.1192	-0.2036	0.0997	-0.084	-1.1179	-1.1946	0.2234	-0.109	-0.803	0.4601	-1.1192	0.6434
PI4K2B	0.1191	0.5382	1.1558	-0.4693	0.0927	0.5461	-1.9917	-0.5419	-0.4959	-1.4214	-0.0478	0.8299	-1.7522	-1.1967	0.2434	0.8509	0.7205	-1.1882	-0.3404	0.6725	-1.8333	-0.4713	-0.9845	-1.0359	-1.2919	-2.2987	-1.105	0.6702	0.8303	-1.0246	-0.0485	0.5096	-0.09	0.0738	0.539	-0.6765	0.2529	-0.1944	0.8784	1.1008	-0.2772	-0.3044	-0.4446	-0.3729	0.2219	0.0811	0.6735	-1.52	-0.4365
PI4KA	-0.0801	-0.7608	-0.0924	-0.1298	-0.4933	-0.5104	-0.6535	-0.6366	-0.2002	-0.2885	0.6328	0.2789	-1.0881	0.6131	-0.7515	0.5621	-0.5776	-0.5021	0.0793	-0.1243	-0.5698	-0.2278	0.0102	-0.0319	-0.1928	-0.6063	-0.7233	0.5084	0.095	-0.4706	0.5605	-0.4693	-0.1084	0.1512	-0.2714	-0.2294	-0.6273	-0.3447	0.7246	0.4282	-0.4976	0.022	-1.3479	0.7016	0.049	0.2442	0.995	-0.3787	0.7653
PIK3AP1	-0.11	0.795	-0.8346	1.6219	-0.1597	1.0444	-0.6228	-1.5781	1.3496	-0.8331	-2.0007	-0.0302	-0.8841	-2.0555	2.515	-1.2523	-2.3832	0.1612	0.2403	0.2422	0.0905	2.1108	-0.1473	-0.855	-1.1599	-1.0756	0.9799	-1.5686	-1.5492	0.0154	0.7447	-1.1486	-1.9522	-0.8654	-0.2537	-1.138	-0.6664	-0.2996	-0.5245	-0.8169	-1.5554	-2.0034	-1.8379	0.3612	0.7317	-0.4644	-0.2369	1.6226	-0.1049
PIK3C2B	-0.1847	0.0619	-0.1257	-1.2005	-0.5658	0.2745	-0.6843	0.7642	-0.1492	0.2656	0.1667	1.3436	0.1263	0.6151	0.7195	-0.5503	-0.8525	0.2627	0.2858	-0.453	0.7552	-0.1037	-0.9099	1.0792	0.6592	0.8017	0.1527	0.2379	0.2156	-0.254	0.7865	0.3495	-0.578	0.0322	-0.2714	0.9405	-0.6526	0.527	0.2579	1.545	0.2245	0.941	-0.0149	0.4568	1.5814	0.4918	1.1463	0.03	-0.1077
PIK3C2G										2.8342	0.7758	0.7462	0.3801	-0.3358	0.6106	0.4546	-1.2225	-0.0772
PIK3C3	0.3408	-0.0123	0.3772	0.2174	-0.1916	0.1075	-0.51	0.3652	0.0165	-0.7417	-0.1307	0.2255	-0.8058	0.0005	-1.0141	0.2762	-0.7151	-0.0938	-0.0322	0.0151	-0.5544	0.0525	0.1456	-0.409	-0.5792	-0.7153	-0.0848	-0.4456	-0.571	0.373	1.1524	0.5486	-0.5463	-0.7917	0.5184	-0.2497	-0.5216	-0.3567	-0.1399	-0.5322	0.0889	0.9218	-1.1459	-0.3364	0.7258	-1.1448	0.0009	-0.5088	0.6236
PIK3CA	-0.2769	-0.1824	0.8862	-0.2899	0.4756	0.0602	-0.0152	0.6695	0.4167	-0.1704	-0.3051	0.1557	-0.2793	0.0966	-0.681	0.766	-0.7616	0.0264	0.6504	-0.4948	1.0601	-0.005	0.4385	0.7657	0.1048	0.2234	-0.2376	-0.9431	1.0996	-0.39	0.504	1.5973	0.4903	0.7257	1.205	0.3483	1.5744	0.4819	0.4727	0.0246	0.5771	0.6219	0.3822	0.6594	4.1482	0.3194	0.8869	-0.7025	0.5782
PIK3CD	-0.4362	1.0455	-0.3135	1.182	0.2813	-0.3385	-0.5125	-0.7198	-0.1212	-0.6617	-1.995	-0.3813	-1.0477	-1.8413	-0.5102	-0.4229	-2.0195	2.4101	-0.9239	-0.0088	-0.9142	0.6337	-0.9292	-0.3937	-0.6272	-1.3671	1.7922	-1.8222	-0.9263	-1.0724	1.5748	-0.6273	-0.7943	-0.8049	-0.2154	0.447	-0.0413	0.8906	-0.0524	-0.2538	-0.3688	-1.4371	-1.2411	0.0321	2.7679	0.2943	0.063	0.9962	0.8928
PIK3CG	0.1366	0.7981	0.0682	0.8888	0.9194	0.1872	-0.3305	-0.1027	1.2833	-0.8788	-1.526	-0.8904	-0.2793	-1.493	0.1004	-0.3125	-2.0428	0.0845	-0.4106	-0.2677	-0.2166	0.8887	-0.2578	-0.1338	-0.1304	-0.886	0.6299	-0.8586	-0.7825	-1.0775	0.4034	-1.6904	-0.4988	-0.5082	-0.5366	0.2496	-1.8109	1.0319	-0.4635	-0.5885	-0.7248	-0.4052	-2.3557	0.5019	2.2164	0.3821	1.1814	0.9219	0.0538
PIK3R1	-0.2146	-0.0247	1.18	0.1731	0.4669	-0.4905	0.7539	-0.1457	1.3598	0.9397	-0.7025	0.1627	-0.4097	-0.7282	0.111	0.9867	0.0249	0.6959	0.6601	0.2681	-0.0806	0.5257	0.2893	1.7748	0.3736	-0.227	0.3033	-1.0566	-0.3083	-0.3673	0.8798	0.8318	-0.4883	-0.1549	1.6736	-0.0001	0.4483	0.1903	0.7432	-0.0129	0.1466	0.6651	0.6376	-0.2351	2.4906	0.1501	0.1576	2.0313	0.9892
PIK3R4	0.0569	-0.2319	0.5044	0.175	-0.5455	0.0851	-0.5356	0.4772	-0.1645	-0.7912	-0.2336	0.2162	-0.7276	-0.468	-0.6746	-0.1285	-0.8694	-0.4835	0.4124	0.2761	-0.7102	0.4729	0.071	-0.1975	0.0472	-0.3763	-0.613	-0.9141	-0.1314	0.2194	0.8159	0.5404	-0.3933	-0.3325	0.2974	-0.4616	-0.8617	-0.7835	0.0165	-0.5385	0.0821	1.1786	-0.9485	-0.0016	0.4097	0.357	-0.2342	-0.2858	0.4195
PIK3R5	-0.2096	1.5311	1.8222	1.2245	-0.0727	-0.4531	-0.2818	0.8159	-0.0167										2.0115	-1.3215	0.6236	0.3534	-0.3407	0.042	0.5728	-0.8386	-0.5218
PIKFYVE	-0.1748	0.0588	-0.0378	0.1557	-0.7312	-0.3186	-0.5638	0.0524	0.2433	-0.2542	-0.6539	0.5602	-0.2911	-0.2538	-0.4825	0.2819	-0.3683	0.5446	0.4041	0.0211	0.1256	0.5004	0.9165	-0.1516	0.3448	-0.2128	0.0997	-0.5712	0.9278	-0.0601	0.3027	0.0089	0.7937	0.9279	-0.9905	0.6298	0.2	0.1122	0.2685	-0.0098	-0.6942	-0.1292	-0.2007	0.1249	0.2786	-0.0161	-0.0045	0.8157	0.4733
PIP4K2A	-0.3341	-0.0742	1.2709	0.0824	-0.4411	0.9124	1.0641	-0.6768	1.6071	1.3871	-1.8205	-0.4719	-0.654	-0.6021	0.2733	0.129	-0.9159	-1.1841	1.1514	-0.3972	0.9241	1.0587	-0.1362	0.3962	-0.6344	0.0716	0.7953	-0.8175	-0.105	0.2093	1.2949	2.4407	-0.6202	0.259	0.7748	0.447	-1.2386	0.4638	-0.4423	0.7567	0.1092	0.5955	-0.7046	-0.7301	2.2134	0.9308	0.9194	0.6166	0.975
PIP4K2B	-0.379	-1.3454	0.0682	-1.0423	-0.2293	-0.9316	0.0105	-1.1504	0.2408	-0.0657	1.1703	-1.0856	-1.2897	-0.0656	-1.4134	0.5904	0.0207	-1.7934	0.3504	-1.8752	-0.21	-0.1405	-0.5673	-0.748	0.2488	-0.1891	-1.0287	1.6242	-0.9362	-0.7022	-1.1611	0.879	-0.4698	-0.4497	0.2708	-0.1278	-0.7307	2.2281	-0.3786	0.6284	-0.7417	0.2451	-0.0614	-1.4249	2.8633	-0.872	0.0036	-1.1378	1.2868
PIP4K2C	1.3195	0.232	0.6892	-0.9574	-0.4353	0.8675	0.4463	1.9871	0.1133	-0.5893	-0.348	0.6695	-0.2105	0.4629	0.6128	3.3843	0.6444	0.3664	0.3105	-0.951	-0.3175	-0.1543	0.2092	0.702	-0.068	1.1596	-1.9195	0.7523	-0.2289	-0.2011	1.0566	0.3618	-0.4092	-0.0982	1.3288	0.4063	8.2048	0.5841	1.1595	-0.6323	0.2618	0.3459	2.1935	-1.2589	-0.2759	0.4605	-0.3557	0.5264	-0.4592
PIP5K1A	-0.9667	1.6084	0.6135	0.0496	-0.7892	-0.8518	0.013	0.8475	0.2586																			-1.1894	-0.2108	-1.1933	-0.9204	-0.1615	-0.2192	0.0303	-2.4699	-2.6214									-0.2104	0.9935	-0.3476	-0.108	0.1049
PIP5K1C	1.5362	-0.5969	-0.6619	0.3737	0.7048	-0.1192	0.9411	0.7241	0.9035	0.9416	0.7443	0.4022	0.3279	-0.7082	0.4185	0.3385	-0.3705	-0.6389	0.1536	-0.7338	0.764	1.9109	0.8198	0.9747	0.9832	-0.2815	-0.4518	0.0713	-0.5908	-0.2767	-0.3654	0.879	0.3452	0.1928	0.2473	0.0173	0.3356	1.062	0.8784	0.8411	-0.1111	-0.758	0.8791	-0.3926	-0.0702	-0.2638	0.995	0.2052	1.2301
PKD2	0.535	0.8228	0.6862	0.1229	-0.6064	-3.3536	-1.5816	2.1766	-1.6276	-1.1511	1.5564	-4.8842	-0.9742	-1.8573	-1.3578	-0.5277	1.6676	-1.6463	1.5491	-3.5584	-0.2276	0.7899	-0.4788	0.409	-2.8638	-2.9576	-1.9131										-5.2881	-1.8234	0.1146	1.6889	0.3161	-3.6425	-2.5136	1.8042	-0.1686	-1.8565	1.4083	-0.9069	1.6524
PKLR	-2.1323	-0.5381	4.2791	-1.5188	-2.2947	-1.5271	-2.043	0.8848	6.1927	1.7165	-1.5032	-1.4018	-0.4002	1.2136	4.7376	-0.6013	0.2109	-0.699	0.0862	-0.0486	-2.9236	2.5633	-1.714	0.9976	-1.4599	2.0343	-0.3903	1.0639	-0.6007	1.763	-0.3801	0.3413	-1.1503	-2.7626	-0.8873	-2.8624	1.3698	0.9387	-0.9965	-0.4822	-0.0806	1.0922	-1.0832	0.845	-0.6874	0.5671	2.8211	-1.4138	-0.3231
PKM	2.00565	-0.4129	-0.3665	-0.4848	0.87015	0.03275	0.71035	0.81305	0.78245	-0.199	-0.48525	0.92985	0.54845	-0.78425	0.22525	0.456	0.2522	-0.4182	-1.1627	-0.14025	-0.0214	1.90175	1.17905	1.06005	0.4516	0.41535	-0.22905	1.2523	-0.1893	-0.28925	-0.6564	0.092	-0.61885	-1.1432	0.48595	1.51525	0.42985	0.4939	1.33985	1.00695	0.2737	-1.1779	-0.6106	0.23325	-0.5055	0.50125	0.3791	0.64315	1.6907
PKN1
PKN2	1.1701	-0.2876	-0.0378	-0.2668	-0.0349	-0.8319	0.1489	-0.0137	-0.4449	-1.014	0.3297	0.3533	-0.0729	-0.4159	-0.8305	0.2876	0.6888	0.6047	-0.1959	-0.0347	-0.1661	-0.3128	-0.4042	0.6485	0.6232	-0.2507	0.2842	0.3708	-0.4107	0.8741	0.4451	0.2592	1.0205	-0.1454	0.5626	-0.9697	0.2552	0.1543	-0.5457	0.4126	-0.4095	-0.5804	0.1406	0.6762	-0.7887	-0.6964	0.4736	-0.2619	0.1672
PKN3	0.0618	-0.3804	-1.5798	-1.6018	0.1333	-1.6243	0.113	-0.8203	-0.2053	-0.1971	0.9902	5.4397	-0.1844	-0.6902	-0.4462	0.163	-1.8631	-1.4369	-2.3125	0.5032	-0.7387	0.8841	0.0461	0.7224	-0.8023	0.0645	-2.244	0.0447	-1.4071	0.1464	0.6342	0.3229	0.6196	-0.9315	0.8897	-0.6329	0.593	0.1212	-0.1479	0.9913	0.7805	0.3891	0.6353	0.8985	0.9464	0.3476	0.0036	1.1316	0.1162
PLK1	-1.8384	0.2104	0.0864	0.6631	-0.9371	0.1872	-2.184	-1.0184	0.5008	-0.2257	-0.0678	0.2115	-1.1972	-0.7142	-0.4184	-0.6834	-0.639	-0.1187	1.4239	2.533	-1.4692	-1.5096	-1.2056	-1.0155	-1.5055	-0.1938	0.0297	1.757	-0.9296	-0.1684	1.0296	-0.4488	-2.493	-2.1938	-1.9571	-0.4326	0.8711	-3.1489	-1.1371	-3.1694	-2.4809	-1.3051	-2.6228	2.4117	-2.0021	-1.7342	-1.6362	-1.1829	-2.0833
PNKP	0.7841	1.3734	-0.1196	-0.9651	-1.5347	0.4439	0.8129	0.2389	0.6435	0.1856	-0.0334	-0.5765	0.7548	-0.51	0.5039	1.7029	0.9974	-1.524	-0.6501	1.2262	0.3735	-1.5004	-0.0229	0.7632	-0.356	0.0148	0.0488	-1.2232	0.2932	-0.2943	-0.886	-0.5206	0.0287	0.3553	-0.5249	-0.8216	0.1863	2.4145	-0.2222	0.2749	-0.1857	0.6171	0.9488	-0.2942	-0.7142	-0.386	-0.1153	-1.2413	-0.0992
PPIP5K1	1.0032	-0.5381	0.1803	-0.4828	-0.1075	-1.1309	-1.4354	-0.6768	-0.8527	0.0314	1.605	-0.7137	-0.8248	2.1686	-0.7558	-1.0881	0.1412	-0.9167	1.117	-1.6979	1.0097	0.9645	1.4553	1.6449	0.1552	-1.8886	-0.8611	-1.0228	2.3225	-0.7627	0.5581	0.2839	1.9041	0.1796	-0.5484	0.1625	-0.864	-0.3176	-0.2354	0.2468	0.9839	0.7251	0.8303	-1.7371	-0.8305	0.0905	1.4029	-0.0124	0.6831
PPIP5K2	0.4778	-0.4299	-0.7679	-0.7606	0.2261	0.257	-0.1331	0.8532	-0.0447	0.0466	0.3926	-0.5812	-0.0966	1.2737	-0.6554	0.3612	0.3336	0.3912	0.4096	-0.3414	-0.1157	0.2156	0.2036	0.279	0.2464	-0.227	0.666	0.1389	-0.4074	0.4536	-0.7583	1.3715	1.0601	-0.221	0.6215	1.2163	0.0001	-0.1914	-0.1267	0.5846	0.5568	0.3387	0.0245	-0.491	0.1146	-0.1885	0.3223	0.9219	0.2551
PRKAA2	3.0728	-1.1568	4.3094	-0.3304	0.3886	-3.3636	-0.1023	-2.9588	-1.6353	-0.9968	2.6229	0.4324	1.1723	-1.9634	-1.1593	0.3357	2.7353	-1.0846	2.5014	-4.8074	0.3801	-3.0441	0.2064	0.7071	-3.6078	-5.9205	-1.9068	0.7016	1.6499	-1.5055	-4.1597	-0.7525	0.3927	-0.6991	0.5538	-0.6126	-0.9904	1.6841	-0.8931	1.836	-0.7722	-2.685	-0.9043	0.7916	0.7794	-0.6619	0.5817	-2.7436	-1.2386
PRKAB1	1.6732	-0.2567	1.2981	0.2271	0.3625	0.3916	1.018	1.2178	0.0292	0.2256	-0.1821	-0.1837	0.5651	0.6351	0.3544	0.6471	0.5323	-0.2886	-1.5446	-0.8494	0.5731	0.845	0.8585	1.6831	0.8536	-0.4498	-0.4836	0.9745	-0.2273	-0.5738	-1.1758	-1.0111	0.5826	0.8145	1.9241	-0.6068	-0.6227	-0.2274	-0.8586	-0.0192	0.211	-1.7898	0.1406	-1.2899	0.5022	0.5201	1.7001	0.0035	0.4932
PRKAB2	0.5325	-2.2857	-0.7164	-1.3432	0.7251	0.566	0.695	0.0323	-0.3429	0.3075	2.1368	1.7179	0.7477	-0.9925	0.9095	0.9414	-0.1316	0.8866	-1.6038	-0.2657	0.9417	1.4744	1.6101	0.2943	1.6911	-0.8694	-0.7932	0.5132	-0.9758	2.8735	-1.4656	-0.3113	-1.0316	-1.4606	1.043	-0.6794	0.5241	-0.3026	0.6238	1.0007	-1.7113	-2.0682	0.1917	0.2403	-1.1763	0.7427	1.4272	0.3539	2.8258
PRKACA	-0.2818	-0.1608	-0.0469	0.5492	-1.7088	-2.2049	-1.1996	-0.4471	-0.1339	-0.5741	0.4755	-0.1209	-2.0202	0.2527	-1.4048	0.313	1.564	0.3581	-0.3611	-1.9928	1.0119	0.1995	0.7756	1.6041	1.2615	-1.6824	-0.9438	-0.9841	-0.1744	0.3831	0.7521	-1.4543	0.4165	-0.8786	-0.7459	-2.337	-4.0379	0.9958	-1.5349	0.4032	-0.8197	0.2235	0.8164	0.3331	-0.2968	-2.3644	0.9194	-1.4218	-0.0737
PRKACB	-0.6031	-1.0176	-2.7037	-0.3729	-1.3809	1.5204	-1.2996	-0.8892	-0.8884	-0.8064	-0.937	0.3138	-1.3964	-1.0726	-1.8105	0.8424	0.7078	-0.8566	-0.4684	-1.3753	0.0576	0.2615	-1.1862	-0.0446	-0.3152	-1.8602	-1.4338	-0.6436	-2.116	-0.0148	0.4549	-2.1336	-1.2268	0.3534	-1.5386	1.1698	-0.8272	1.1101	-0.1346	-1.5614	1.2348	-1.4059	-0.5862	-0.8089	0.049	-1.0507	1.4407	-0.5061	-0.0255
PRKAG1	2.0243	-1.3238	0.9619	-0.5793	0.1188	-0.2613	0.5104	0.549	-0.6029	0.0276	0.6557	1.339	0.2544	-0.3178	-0.4953	0.3951	0.2067	0.1321	0.239	-1.3294	0.3516	1.0977	0.5684	1.0078	1.0072	-1.0448	-0.8526	1.1025	-0.4818	1.0529	-0.9646	-0.5637	-0.0874	-0.6708	1.594	-0.2614	-0.3538	-0.1493	0.828	0.0246	-0.1213	-1.9746	0.2962	-0.9495	0.3024	0.6361	0.8437	-0.2991	1.9982
PRKAG2	0.4479	-1.398	-0.056	-0.9227	-1.0474	0.88	0.1258	-1.8393	-1.36	0.6388	-0.5424	1.2367	-1.1995	-0.6962	-1.0355	0.013	-0.159	0.2648										-0.6943	1.3806	1.0453	-1.4288	-0.0712	0.857	0.5972	-1.5357	-0.2759	-0.0642	0.3917	0.3056	-0.0411	-1.1214	-0.4484	-0.138	1.8914	-0.0434	-0.5773	0.8545	-0.3389	-0.0198
PRKAR1B	-1.2382	0.1176	-0.7073	0.148	-0.9806	-1.2879	-2.2173	0.3136	1.3623	0.5493	-3.3818	2.513	-0.7347	-1.6331	0.3032	-1.5835	-2.1464	2.3044	-0.9157	2.1246	0.3867	1.0104	-1.3106	0.5109	-0.596	-1.3553	-0.5896	-2.909	-0.5313	0.2849	0.0816	-1.8073	-0.1243	0.9638	-1.4708	1.5094	-0.9284	-1.8204	-0.254	-0.4133	-1.257	-2.517	0.7676	-2.4572	-0.0374	-1.0507	-1.0311	0.2318	-1.5759
PRKAR2A	1.2896	-0.2845	-0.0408	-0.5735	1.5025	0.2097	1.5589	0.2562	-0.1747	1.5109	0.6814	1.2855	1.1082	0.6271	0.8199	0.9528	0.3103	0.6338	0.5252	0.0729	1.716	0.9208	1.2757	1.2932	1.0288	1.2355	-0.3563	-0.4987	1.4186	0.2169	-0.5201	-0.1738	1.1629	1.6119	0.5449	0.5428	1.5238	1.1972	1.0879	0.8255	-0.3654	1.1066	1.4364	-1.1099	-0.3296	0.5013	1.4326	-0.1902	1.5476
PRKAR2B	0.7741	-2.3754	-0.7467	-0.7645	-1.146	-2.0678	0.6309	-1.3571	-0.0855	1.8955	-1.3373	-0.3975	-1.9372	1.4038	-0.0683	3.0928	1.786	1.3302	0.9821	-2.6999	2.9884	-0.8159	1.1846	1.9558	1.3623	0.3063	-1.7074	1.6725	-0.1397	-1.158	1.3661	-3.3095	0.5325	-0.735	0.206	0.8766	2.5442	-1.7242	-0.7472	-0.7387	0.9229	2.2081	-0.7093	-2.3109	-0.0106	0.0341	1.9702	0.0088	0.1049
PRKCB	-1.1983	0.7207	0.2045	1.0142	-0.1423	-0.8817	-1.7123	-0.7658	0.3071	0.1894	-2.2237	0.3301	-0.8295	-2.3478	-0.9778	-0.488	-3.7743	1.6245	-1.0629	-0.0685	-0.6904	0.3879	-0.9403	-1.2449	-2.3958	-2.7016	1.7434	-2.3052	-1.9723	-1.2714	2.5032	-0.9269	-1.612	-1.4361	-1.0759	0.7924	-1.5443	2.4566	-1.2564	-0.9201	-1.057	-2.685	-2.4881	0.4118	4.2734	-0.6369	0.0333	1.3386	0.6406
PRKCD	0.4678	1.6889	0.359	0.4316	1.2444	3.2347	-0.715	-0.694	-0.0218	-0.9778	0.4384	1.0089	-0.7157	0.1366	-1.3023	0.3697	-2.5375	-0.2803	0.506	-0.8852	-0.3965	0.2271	-0.2716	-0.3784	0.9976	0.3537	-0.3988	3.2955	-0.029	-1.2059	-0.1345	-0.7935	-0.3379	-0.9258	0.4624	-1.4719	-1.5696	0.3707	-0.3335	0.4063	1.3772	-0.1748	2.2144	0.0968	0.4664	-0.5553	-0.9095	1.0997	0.3571
PRKCE	0.6347	1.3146	-0.0742	1.2708	-1.4593	-0.8144	0.6257	-0.9552	-1.1459	0.3399	0.0495	-0.4464	-0.6137	1.8783	-0.1601	-0.1852	0.027	-1.3644	-0.4973	-2.186	0.4086	0.1857	1.5935	0.386	-0.284	-1.8412	-1.4253	-0.2644	0.2916	-0.2339	-0.8246	-1.0624	-0.5147	0.2854	-0.0887	-0.2584	-0.756	3.74	0.2844	0.4282	0.333	-1.1419	1.3505	-1.4558	2.3297	0.1219	0.3223	0.8237	0.6717
PRKCG																												0.1993	4.2625	-0.5889	0.3199	0.8482	1.5217	4.7601	1.5115	0.4934
PRKCH	-0.5807	2.1095	0.4681	0.2309	-0.6441	-0.6101	-0.9509	0.3968	-0.1135	0.913	-3.0958	0.8694	-1.2209	-0.2177	0.0854	0.8424	-1.2669	-1.3084	1.1459	-2.0107	-0.3043	-0.9078	-1.2249	-0.827	-1.0615	-1.2344	1.4698										-0.7284	1.0289	-0.1638	-1.1766	0.9127	-0.6836	-0.1705	0.4315	4.032	-0.3484	0.6735	0.4972	-1.1167
PRKCI	-0.369	0.5506	-0.0106	-1.1735	-0.6731	-0.7945	-0.4971	0.3911	-0.19	-1.0844	-0.1278	-0.2209	-0.5497	0.0565	-1.0952	1.2075	0.0207	0.6483	0.2527	0.1167	-1.1818	-0.6183	0.4413	-0.0064	0.6784	-0.208	-1.5547	-0.0785	1.1459	-0.6443	-0.886	2.4387	-0.0689	-0.3684	1.9035	0.1422	-0.8525	-0.3086	-0.4316	-0.21	0.5703	1.2986	0.1685	0.9969	2.0345	1.4324	0.2224	-1.0343	-0.1162
PRKCQ	-1.4997	0.8042	-0.7437	-0.3189	-1.4419	2.8261	-0.6535	-0.6854	0.1057										3.7937	-2.7676		-0.4047	-2.2141	-2.4018	10.0259	1.2284	3.315										1.0895	-2.8243	-1.2272	-0.5416	-0.9078	-1.6219	-1.32	3.1684	2.9229	0.1752	0.8977	0.4388	-0.3486
PRKD1	-0.4886	-1.0794	0.4408	-0.7028	0.6062	-0.4208	0.3155	-0.5304	0.6104	0.0828	1.2504	0.3161	0.214	-0.3779	0.7131	-0.4569	0.0482	0.3498	-0.467	-0.2558	0.6718	2.9538	2.9972	1.3671	1.348	-0.336	-1.3065	-0.4021	0.0487	0.6752	-2.723	-3.6748	0.0498	-1.1016	-0.4482	0.8592	1.3147	-1.4628	2.0692	2.0049	1.3704	-0.2996	0.1592	0.0912	0.3322	-0.3704	1.619	0.9776	2.3525
PRKD2	0.0095	0.1021	0.4651	1.1319	-0.325	-0.3286	0.0848	0.1327	0.0165	-0.0581	-0.1593	0.8927	-0.469	-1.3268	-0.6682	-0.6381	0.3991	-1.0307	-0.7395	0.3458	-0.3175	0.3465	-0.1721	0.1567	0.4456	-0.0848	0.6108	-1.5106	-0.8354	-0.944	0.0767	0.7415	-0.8549	-0.3552	0.872	-0.3717	-0.363	0.7824	-0.8082	-0.0254	0.1499	-0.2588	0.4286	-0.2238	1.1759	0.2128	0.8275	-0.0761	0.2522
PRKD3	-0.9717	-0.3587	-0.1408	0.9409	-0.3946	-1.2007	-0.6792	-1.3657	0.0292	6.1893	0.0237	-0.2976	0.3872	-1.1426	-0.681	4.7374	-6.1718	-0.9146	-0.3074	0.1127	2.9796	2.4186	0.9469	1.836	0.3688	-0.8314	1.8516	-0.0446	0.5824	-0.5915	-0.719	-0.9249	0.1738	0.771	0.8219	-0.8448									0.5379	0.7678	2.1323	0.0115	0.6887
PRKDC	-0.3042	0.4857	-0.3317	0.7306	0.0347	-0.042	-1.7533	-1.0069	-0.6386	-2.1831	0.0952	-0.5254	-0.8319	-0.0416	-0.7921	-1.4788	0.9086	0.6669	-0.2868	0.4115	-1.9277	-1.2454	-1.4846	-0.7989	-0.548	-0.931	0.5663	-0.1364	-0.6189	0.6626	0.2683	0.8995	-0.4593	-1.3057	-0.183	-0.0001	-0.7744	-1.0209	-0.5324	-1.8399	-1.2062	0.6003	-0.7464	0.9688	0.0132	-0.4801	-1.5687	-1.2307	-0.6207
PRKG1	2.2061	-1.4259	-0.8133	-0.8976	2.4656	0.713	2.1127	2.9085	1.3343	2.4477	1.9881	-0.193	0.4607	0.0766	0.2221	-0.7909	-0.8356	0.298	0.7303	-0.702	0.3603	2.6943	3.8344	0.9492	1.6935	0.1191	-2.0913	0.9866	-0.3595	2.2767	-2.2662	-1.7211	0.4033	-0.5271	0.4919	0.6502	0.1196	-2.1871	3.1273	4.1384	-0.8197	-0.3836	-0.549	0.935	-1.8471	1.3258	2.5132	0.3034	3.4324
PRKG2	3.2173	-2.4713	-1.7828	-1.6789	3.5535	1.4033	3.5406	3.0291	1.8772	3.0475	2.1397	0.5277	1.4118	0.4769	0.2263	-1.7024	-0.8588	0.4534	-1.6492	-0.5984	0.3603	3.7602	4.8623	1.227	1.4367	0.3988	-7.5952	2.6047	-1.5112	3.0372	-2.4897	-1.5795	0.6486	-2.2089	1.1932	1.6343	0.7792	-5.2378	4.0793	4.4544	-1.2468	-0.3836	-1.0251	0.2825	-3.0634	2.3291	2.8347	0.6697	4.9147
PRKRA	0.8862	-0.0432	0.8195	-0.8397	-0.1742	0.9796	1.2128	-0.0108	-0.1772	0.2466	-1.7005	0.795	0.5959	0.539	0.237	-0.1257	1.3378	0.4472	-0.1794	-0.6163	0.345	-0.2462	0.7701	-0.0905	1.3408	-0.0326	-0.8272	-0.8827	1.0815	-0.2591	0.9412	-1.481	0.8253	1.0885	-0.1948	0.5979	0.7907	0.2264	0.5761	-0.4634	0.5398	0.1779	1.7035	-0.6542	-1.4058	0.5389	0.3574	0.4813	0.3146
PRKX	-0.8372	-0.399	0.05	0.6978	-1.2011	-0.7173	-0.5407	0.3164	0.0776	-0.9949	-2.6612	-0.8694	-1.5909	-0.5581	0.9138	-0.7626	-2.0111	1.1084	-0.9859	1.2342	-0.4118	0.5854	-0.6253	-0.9569	-0.9847	-0.0066	3.3702	0.25	-2.7737	-0.9541	1.1721	2.6829	-0.8681	-3.133	3.8809	0.0667	1.186	-0.8767	-0.1903	-0.2256	2.1298	0.4755	1.5572	0.3162	1.1044	0.0466	-0.2477	0.7069	-0.2438
PRPF4	-0.7276	-0.1917	0.1803	0.3602	-0.3047	0.0153	0.0951	-0.8662	0.0216	-0.3399	0.4927	-0.3975	0.0101	-0.2698	0.3352	0.3498	-0.3092	0.3664	-0.9666	1.0828	-0.3307	-0.5632	-0.7966	-0.4676	-0.2216	-0.1986	0.5048	0.0012	-0.3958	0.8892	-0.8295	0.2038	-0.1638	-0.4912	-0.572	-0.5458	0.3494	-0.2274	-0.6809	-0.3007	0.0075	-0.2612	-0.2518	-0.4404	-0.5204	0.4668	-0.8015	-0.1292	-0.2268
PTK2	2.7939	0.5166	0.4317	0.1113	0.2261	-0.2189	-0.0972	-0.2204	0.8118	0.4636	-0.8112	-1.3995	1.1485	1.2557	1.1871	0.1206	0.342	1.5437	1.4459	0.0908	-0.1332	1.0839	0.2202	-0.2408	0.3856	1.975	0.0085	-0.0326	-0.11	0.7583	0.1406	0.8318	-0.2219	1.816	0.0292	1.103	0.292	-0.5581	1.2338	1.911	0.6585	1.5386	0.3706	0.1896	0.5439	-0.7403	0.1224	0.7255	-0.2806
PTK2B	-1.3129	0.4547	0.8407	1.4174	-0.6035	-0.6998	-1.0175	-0.1601	0.3453	-0.3666	-1.912	0.6834	-0.4382	-1.6271	-0.6362	-0.5645	-1.5713	0.099	-0.8813	-0.3693	-0.4184	0.2753	-1.3548	-0.432	-1.7911	-1.5236	1.3998	-0.8996	-0.0389	-0.7224	1.2212	-0.6622	-0.2272	-0.2342	0.5331	-0.2062	-1.1697	0.7404	-0.7817	-0.8232	0.3398	-0.8108	-0.3586	0.3359	2.6218	-0.0725	0.5817	0.6166	-0.6066
PTK6	-0.1623	-0.9	-1.7706	-1.9316	-1.5869	-0.2314	-0.5074	1.967	-0.6794	0.6579	0.873	1.1972	-0.3054	-1.1386	-0.8988	0.48	0.1496	-1.781	-0.2991	-1.5147	0.5819	0.3373	-0.1777	0.516	-0.5552	0.6334	-1.1156	2.9549	-0.5693	-3.9884	-3.6023	1.2977	-3.1471	-0.9542	0.2885	3.1961	-1.342	-0.8226	2.9974	1.0726	0.7398	1.2146	1.3203	-1.4755	2.276	-1.4144	0.4547	-2.51	0.5669
PTK7	1.8874	-1.4784	-0.6891	-0.2841	0.6149	-1.7638	0.8898	0.5145	0.8347	0.3399	2.1683	-0.723	2.3914	-2.4059	0.269	1.0886	0.748	0.9716	-0.4987	-1.9708	-0.289	1.6536	-0.1915	1.2983	-0.4472	-1.4501	-1.1644	-0.7233	-1.3774	2.2264	0.8135	-3.5147	-0.723	-1.8858	-1.2557	0.4934	0.2414	-3.9995	0.6795	2.8746	-0.9214	-2.2386	-1.5894	2.8871	-0.0404	0.2159	1.2867	-0.5592	3.4211
PXK	1.2797	0.5939	0.2682	0.3255	1.1254	0.2819	0.9411	0.0208	0.2026	0.6122	0.567	0.7392	0.4939	-0.0115	0.0619	0.2111	-0.0301	-0.2741	-0.8056	-0.6542	-0.0323	1.1965	1.0878	1.2091	0.676	0.6737	-0.1421	0.3176	-0.4752	-0.5285	-0.439	-1.6596	-0.2535	-0.359	0.0881	0.2931	-0.0367	0.536	0.6875	0.2812	-0.4806	-0.098	0.3613	-0.086	-0.1686	-0.3233	0.1062	0.1176	1.6297
RAF1	0.3831	-0.1237	-1.4192	-0.2938	0.0695	0.3392	0.0258	0.4226	-1.0286	-0.0638	-0.308	0.709	-0.2674	0.2107	-0.8241	-0.2474	0.3166	0.6068	0.089	-0.1542	0.2616	-0.0026	0.1263	0.2816	0.7672	-0.5209	-0.2906	0.9697	-0.8833	0.5039	0.9093	1.7697	-0.3643	-0.3004	0.1088	-0.1394	0.076	-0.1252	-0.0869	-0.2319	-0.9994	0.5715	0.0152	0.5834	-0.0881	0.2881	-0.0991	-0.2832	0.1672
RET	-1.2058	0.2753	2.0888	-1.2699	-1.6333	-1.4723	-0.4202	0.8561	-0.1314	-0.3228	0.4584	-1.2507	-1.33	-1.555	0.3672	1.0603	3.9192	-1.5053
RIOK1	-1.1236	-1.1629	-0.6255	0.8058	-1.1054	-1.263	-1.2739	-1.8451	-1.0082	-0.915	-0.165	-0.2069	-0.1014	-1.0445	-0.2498	-1.0202	-0.6453	0.5902	-0.8992	2.2601	-0.8725	-1.2133	-0.5148	-1.5405	-1.7119	-2.3271	1.7243	-1.2015	-0.7544	0.4334	-1.9592	-0.7443	-1.7729	-0.015	-3.3393	-2.2905	1.186	0.1002	-0.5483	-1.7147	-1.474	0.9914	-1.464	1.3035	-2.1184	-0.2042	-0.7771	-0.4132	-1.3378
RIOK2	-0.6679	-1.2403	0.3621	0.5628	1.227	0.1997	-0.6381	-0.9179	-0.4908	-0.2238	0.0752	-0.6928	-0.0326	0.6071	0.3864	-0.9438	-0.9371	1.8132	-0.4615	-0.8036	-1.3529	-1.0869	-0.5618	-0.3096	1.0168	-1.5876	0.0233	-0.0205	-0.4999	-0.9339	0.6342	0.7538	-0.7969	0.8825	-1.02	-0.4384	-1.1352	0.3526	0.0192	0.2561	-0.7078	-0.6476	0.1058	0.3443	-0.5055	0.9371	-0.7312	0.1574	-0.4932
RIOK3	0.7592	1.0702	0.4257	-0.5098	0.3944	1.4157	0.3796	-0.3782	-0.5086	0.0314	1.6622	0.5742	0.1026	0.2928	1.7336	0.9018	-0.0808	0.8846	0.4234	-0.1223	0.22	1.0127	0.8806	0.0751	-0.212	0.0432	-0.2715	1.7256	0.123	0.2798	0.8651	-0.4467	-0.1348	-0.5423	0.6333	-0.0494	0.5126	-0.6332	0.1969	-0.3977	0.5161	1.0274	1.3412	-0.8033	-0.115	0.0937	-0.9095	0.9059	0.6122
RIPK1	0.4528	-0.1824	0.044	-0.097	-0.4788	-0.1541	0.3719	0.704	-0.2155	0.2047	-0.0535	1.0205	1.2031	-0.3859	0.0683	1.0518	0.2363	-0.0751	-0.3088	-0.5605	0.187	0.211	-0.0754	-0.0778	0.7432	0.1617	-0.5536	1.7884	-0.2471	0.8892	-0.7485	0.173	0.1052	0.2797	0.3563	1.1611	-0.0068	-0.1252	0.9659	-0.7199	0.1838	0.4299	-0.5444	0.2768	1.5039	0.9151	0.3574	0.0699	0.4081
RIPK2	-0.0154	-0.6031	-0.9285	1.074	0.0231	0.2047	-0.0075	-1.1762	-0.3073	-0.02	-0.9713	1.4994	0.4892	-0.0296	3.1171	-0.6918	-1.2838	1.0442	0.5266	0.9195	-0.7299	-0.0601	-0.8408	-0.0523	-1.0111	0.394	0.2566	-0.6194	-1.4551	3.4149	0.6907	0.8154	-2.7937	-1.1772	-1.2646	-0.2091	1.3882	-0.7865	0.0669	-0.6198	0.2923	-0.1604	-1.2434	-0.4151	-0.4071	-0.0819	-0.2585	1.965	-1.2953
RIPK3	-0.1673	-0.368	0.15	0.5859	1.4155	1.4257	1.8973	1.6886	-0.0243	-0.776	-2.2523	-0.3348	-0.0326	-0.8984	-1.0077	-2.178	-0.8504	-1.3644	-1.1551	-0.7956	0.1892	0.4522	-0.9541	0.888	3.2846	2.4017	0.2694	-2.5298	-0.3925	-1.0749	-0.1296	-1.1999	-0.5331	-0.2683	0.5302	3.0016	-0.6112	-0.2515	-0.2407	1.0038	0.4584	1.7066	-1.7102	-0.6654	0.1742	-1.2702	0.5195	1.6305	0.4847
RNASEL	1.7778	1.1445	1.8616	-0.3343	0.8585	1.1416	2.0434	0.3452	-0.3965	0.0162	2.1625	-0.365	0.3137	-1.1526	-0.7216	1.2217	-0.1865	0.4099	-0.4822	-1.5326	0.8561	0.8106	1.5714	1.2117	1.4103	0.0219	-0.999	1.7836	0.2817	-1.1026	-0.4611	-2.0023	-0.0029	-0.4402	1.2404	1.8259	-1.7534	0.4188	0.5443	2.2458	1.601	-0.2732	1.3737	-0.7864	0.4723	-0.2763	0.895	0.123	2.1229
ROCK1	0.8787	-0.6248	0.0591	0.1673	0.1304	-0.204	0.3976	0.2246	0.2943	-0.0181	0.0266	0.6509	-0.5094	-0.3879	0.8348	0.6584	0.6782	0.6275	0.8885	-0.5227	0.0927	0.6153	0.1567	0.4115	0.0112	0.0954	0.3012	0.4335	-0.2289	-0.1533	0.9756	-2.5112	0.3769	0.3289	-0.1977	0.9927	0.4942	-1.0991	0.2526	0.1216	-0.345	-1.9314	-0.9136	-0.4995	1.7692	-0.8846	0.9869	0.2769	0.632
ROCK2	0.4454	-0.3928	-0.0348	0.3563	-0.2554	-2.3419	0.2745	1.3699	-0.6055	0.2561	0.4355	1.0972	-0.6469	-0.9224	-0.0021	0.0866	0.3589	-0.0814	0.5376	0.5131	0.1168	0.5969	0.6015	0.6434	0.6688	0.9416	-0.3033	0.4384	0.285	0.9547	-2.4774	-2.6816	0.4692	-0.0736	-0.7312	0.5166	0.6137	-0.9157	0.828	0.4626	-0.3416	-2.2794	-1.0205	1.6157	0.0729	-0.5616	1.1706	-0.8087	0.958
ROR2	0.0618	0.8537	1.0013	-1.841	0.3306	-1.3801	1.2564	-1.0155	-1.0108	0.6597	2.9546	-0.1953	1.6988	-0.7983	0.2221	1.0094	0.8093	0.4286										-0.5204	0.4122	0.1917	-0.6281	-0.574	1.1999	0.3383	0.9722	1.3643									-1.1703	-1.2138	0.2899	-1.5492	2.327
RPS6KA1	1.5487	-0.266	0.2894	0.775	0.0637	0.4788	0.2258	-0.3754	0.0624	-0.4884	1.1046	1.5389	-0.5876	0.0725	0.0854	0.4744	2.0461	0.7478	0.122	0.0709	-0.0608	0.1972	-0.8961	0.2153	1.3696	-0.6655	-0.4772	1.8657	-1.0205	-0.6494	0.1995	-1.3415	1.3449	-0.701	-0.292	0.8882	-0.1838	-0.6031	-0.0047	-1.574	-1.4096	-1.8642	-0.967	-0.7189	0.3769	-1.358	-0.4746	-0.0841	0.7199
RPS6KA3	-1.1759	-0.9557	-2.5007	0.5936	-0.2815	-1.1334	-0.6894	-0.4242	-0.4067	-0.2904	-1.3631	1.1995	-1.1047	-2.6501	-0.0171	-0.6664	2.1602	1.6121	-1.1235	-0.3215	-0.6246	0.443	-0.5921	-0.3479	0.7576	-1.8696	0.912	-1.9526	-2.0119	-0.322	0.4083	-1.9038	0.0314	-2.6152	-0.8461	-0.752	-0.671	-0.6482	-0.543	-1.5614	-2.2877	-2.637	-2.9223	-0.1029	2.1627	-0.7372	0.5655	0.4653	0.1389
RPS6KA4	1.1327	0.2042	-0.1832	0.9447	-0.5049	0.7379	-0.7894	-0.3151	-1.6353	-0.8616	0.7271	-0.6463	-0.4904	-1.7112	-1.2767	-0.3097	0.2553	-0.1808	-0.2221	-0.2498	0.5534	0.2868	-0.6391	0.623	0.1144	-0.5565	0.123	0.3587	-0.8321	-0.521	0.3984	-0.4036	-1.1424	-1.266	1.0253	-0.0204	-2.3832	0.8396	0.1703	-0.576	-0.1077	-1.1491	-1.0971	1.5145	0.7764	-0.5679	0.0198	-1.0316	-0.0964
RPS6KA5	-0.5732	-0.1546	-0.0469	-0.4558	0.1652	2.2231	-0.0793	3.4597	-0.3047	-0.4408	0.5842	-0.2302	-0.507	0.6271	-1.503	2.6285	0.5281	-0.7405	0.4991	-2.7238	1.0053	-2.4032	0.5407	0.7938	-0.02	1.4583	-1.5123	0.9552	0.3924	-3.6006	-0.4881	-2.7349	1.4109	0.4196	0.5714	0.4324	-1.1398	-0.7324	-1.1689	-1.1391	2.5604	1.4402	2.0936	-0.2182	-0.2879	-0.6118	-0.0478	0.2185	0.8248
RPS6KA6										0.8083	0.2153	0.3836	0.4797	-0.1577	1.7828	-0.0719	-0.4487	0.3166
RPS6KB1	-0.2569	-0.1391	-0.9436	-0.3999	0.2726	4.7448	-0.1485	0.8992	-0.2486	-0.7569	-1.1829	-0.1093	-0.6825	-0.0496	-0.57	0.3187	-0.6707	-0.4316	0.0793	0.0251	-0.482	0.1719	-0.5314	-0.7021	-0.0824	0.1854	-0.2397	3.6891	-1.1097	0.0733	-0.3162	0.1669	-1.0237	-0.3533	0.4094	-0.0349	-0.5055	3.0577	0.0457	-0.3351	-0.2874	-0.314	0.6864	-0.4151	2.8067	0.6047	0.2008	0.1999	-0.102
RPS6KB2	0.8115	-0.3124	0.5438	1.0315	-0.4411	0.2645	-1.5611	1.3441	0.9443	-0.3209	-0.1593	3.1406	-0.7608	-1.6611	-0.2348	0.4206	-1.4804	1.0234	-0.5193	0.4135	-0.1201	0.6498	0.118	-0.9824	-1.3423	-1.8412	-0.0658	0.576	-0.1926	-0.2616	-0.0485	-0.5822	-0.2799	0.0568	1.8269	-0.81	0.2897	2.1981	-0.4555	0.2686	-0.2026	-0.0644	2.0286	0.6087	0.845	-0.7874	-1.6848	0.2291	-0.3826
RPS6KC1	0.1889	-0.5289	1.2436	-0.4944	-0.3976	-0.2962	0.4078	-0.338	0.3045	-0.1419	0.1295	-0.3325	0.1737	-0.536	1.2383	0.1545	0.6866	0.128	1.2381	-0.3912	0.5293	1.1161	1.4249	0.8855	0.988	0.1356	-0.1761	0.25	1.4781	0.2269	-0.0584	-0.6232	0.3215	1.0715	0.6038	0.1538	-0.1585	-0.2485	0.1332	1.1665	0.8382	0.6795	0.0362	0.1334	-0.5204	0.4197	0.7843	-0.169	1.094
SCYL1	1.0107	-0.2134	0.256	-0.6584	-0.5078	0.6482	0.1694	-0.8605	-0.3455	-0.0086	0.8987	0.6881	0.4773	-1.0926	0.1687	0.4433	0.6634	1.5623	-0.9886	0.535	-0.6663	-0.152	1.0768	-0.9365	0.0136	-0.1061	-0.7678	0.5374	0.3246	0.2471	0.3542	-0.0568	-0.4434	-0.0283	0.6628	0.0057	0.2506	0.7343	0.2022	-0.0223	-0.1518	-0.0644	1.0626	0.1868	0.1265	-0.6651	-0.2666	0.6272	0.1927
SCYL3	-0.4736	0.4238	0.6135	-1.4493	-1.0241	0.8152	0.1874	-0.0395	-1.1051	-0.1514	-0.6139	0.3557	-0.1986	-0.0956	0.3843	0.5593	1.2786	-0.4876	-0.8166	-1.2717	-0.1288	-0.214	-0.7938	-0.3734	1.1416	0.2542	-0.2948	1.1243	0.5147	-0.9692	0.2388	0.7641	0.4771	-0.1265	0.4565	0.2583	-1.1053	-0.7684	-0.1506	0.253	1.9976	0.4299	-0.0358	-1.5655	1.1789	0.3226	0.2386	-0.3415	0.0879
SIK2	-0.0353	-1.4784	0.6256	-0.1009	1.1544	1.3609	0.1104	0.6666	0.7531	1.29	0.6986	0.265	0.4418	0.7512	2.0688	0.6018	-0.7172	1.3157	0.6959	0.9673	3.3481	2.6253	0.2976	0.7581	0.532	0.5315	-1.2047	0.8344	-0.105	0.5367	-0.633	0.2018	1.5454	-0.0037	1.149	1.0247
SIK3	-0.9742	-0.2134	0.8862	-0.8706	-2.0772	0.6931	1.4256	-0.5447	-0.5978	-0.496	-0.1507	-1.2274	-0.6659	1.1236	-0.1516	1.2613	-1.066	0.3456	1.011	-1.2239	1.2992	-0.1887	-0.1915	0.9161	1.4439	-0.1014	-0.1591	-1.0445	0.9063	0.5367	-0.5201	0.8954	2.3024	1.8009	-0.3333	-1.0626	-0.1263	-0.0591	-1.4633	-1.5333	-0.8502	0.0436	-1.0646	-0.6851	-0.4876	-0.4613	1.0274	-0.9281	0.9438
SLK	0.8688	0.0372	0.6499	0.1326	-0.3047	1.5129	0.1438	1.2207	-1.1484	0.079	1.462	0.7741	-0.1275	-0.6261	-1.0184	1.5331	0.6232	0.9861	0.3903	-1.7179	0.2792	-0.2232	0.6375	0.2331	0.2032	0.4296	-0.4263	-0.0302	0.0883	0.8917	0.6637	-0.9926	0.2872	-0.0566	-0.3893	-0.5691	-0.7698	-0.6242	-0.9859	-0.3789	0.1364	1.037	0.2359	1.3147	0.997	-0.0223	0.1954	0.2849	0.4818
SMG1	-0.2544	0.164	0.3318	0.0689	-0.2815	-0.2887	-0.6535	-0.0912	-0.2231	-1.132	0.3011	0.1302	-0.3149	-0.4279	-0.2626	0.9273	-0.2563	0.2648	0.8307	0.4773	-0.8286	0.0502	-0.6806	-0.0115	-0.44	-0.3763	0.0679	0.3394	-0.0306	0.2823	0.202	0.2223	0.0656	-0.289	-0.1388	0.685	-0.7629	-0.5941	-0.437	-0.8357	0.1364	-0.6836	-0.4051	0.3106	-0.0434	-0.7403	-0.534	0.0539	0.0425
SNRK	0.8438	0.6929	-1.4919	1.6238	-0.4962	-5.7906	-2.3865	0.1959	-1.4008	0.6179	-0.3708	0.0837	-0.2224	-0.0696	-1.2895	-0.2333	0.0714	-0.1249	1.1583	-0.447	1.3212	1.061	0.6596	0.4421	0.3256	-0.5423	0.0318										1.7881	-0.002	1.2046	1.2322	0.7229	-0.0356	0.201	0.44	1.2683	-0.2324	1.646	-1.1431	-0.0142
SPEG																																					2.149	-2.136	0.3666	-0.2507	-1.8198	-1.7179	-1.2202	5.2554
SPHK2										0.7016	0.0609	-0.3301	-0.8034	-0.3178	-0.7088	-0.3522	0.3632	0.7187	-1.6726	0.8737	0.2463	0.7141	-0.3379	0.8014	0.7024	0.7188	-0.2885
SRC	0.139	0.13	-1.1011	-0.1144	-0.676	-2.2074	-0.31	0.6638	1.9053	-0.3913	-0.9656	2.2735	-0.0042	-0.0155	0.7281	1.635	-0.7827	-0.015	-0.3046	-0.1183	-0.5742	-0.0233	-0.4927	-0.8983	-1.0615	-0.6726	-0.596	1.3754	-1.8946	1.7404	-0.6846	1.5686	-1.7597	-0.6745	0.5655	2.8622	0.223	-0.7204	1.4247	0.2342	-0.7519	-0.0452	-0.5235	0.6594	2.115	0.3696	-0.0559	0.5954	-0.1616
SRM	-0.4686	-1.1877	-0.2044	-0.1491	0.4437	1.189	-0.792	-0.9437	-0.1976	0.9511	0.79	1.425	1.8387	-0.6101	0.1815	1.1056	0.6486	-0.0689	-2.6304	1.3378	-0.267	-0.2921	-0.1804	0.1592	0.3952	-2.0735	0.3966	-0.163	-1.0816	0.1741	1.3808	-1.0624	-0.8127	-0.3419	-0.7989	0.1857	1.271	1.2754	0.7803	-0.3445	-1.0943	-0.2516	-1.1923	1.1375	0.055	-1.1009	0.0468	0.7653	0.4478
SRMS	0.4006	-2.9538	-7.8204	-0.9111	-1.0125	-1.1633	-0.0485	1.1776	1.839	-0.7512	0.0495	3.3034	0.4489	0.2928	0.8135	1.1934	1.49	0.3083	-1.1937	0.9972	-1.3639	-0.0004	-1.4736	-0.4574	-0.5	-0.08	-5.4148	1.6653	-4.8971	2.6519	-1.0113	2.0795	-7.3807	-6.3793	0.9988	3.9973									1.8795	0.9904	-0.5962	0.2105	-0.3118
SRPK1	-1.0041	-0.5691	-1.0466	1.2399	-1.6826	-2.2647	-1.7072	-1.67	0.6512	-0.9549	-0.4052	0.5044	-1.0288	-0.8784	-0.395	-1.8411	0.0904	0.0244	0.0793	1.5111	-2.7591	-2.0104	-1.8411	-2.0833	-1.7719	-2.5025	2.2079	-0.7281	-0.1992	0.577	0.477	-0.2148	-1.4431	-1.1923	-1.1025	-1.5909	0.3425	-1.568	-0.7419	-2.5406	-1.6232	-0.386	-1.6567	1.9842	-0.2908	-1.2921	-2.2575	-1.1723	-2.463
SRPK2	-0.5384	-0.4701	0.2833	-0.3497	-0.4614	0.1598	-0.1741	-0.5964	-0.5953	-1.0806	-0.3337	0.2534	-1.3466	-0.1817	-0.412	-0.9891	0.3124	0.3995	0.7069	0.529	-1.0261	-0.3059	0.6319	-0.2587	0.4168	-1.0851	-0.1951	0.378	0.4866	1.0504	0.6956	0.7969	-0.0214	-0.1454	-1.0642	-0.4616	0.5816	0.3977	-0.1452	-1.5176	-0.8197	-0.0428	0.4147	-0.6401	-0.431	-0.778	-1.6416	-1.0184	-0.2268
SRPK3
STK10	-0.3914	0.7115	0.6286	0.8618	-0.0494	-0.6325	-0.1305	0.1356	0.6028	-0.3685	-0.2736	0.4324	-0.8888	-0.5921	-0.7088	-0.1936	-1.529	-0.4109	0.7275	-0.5446	-0.7979	0.9806	-0.1915	0.07	0.112	-0.2294	1.105	-0.419	-0.8552	-0.2339	1.8131	-0.4775	-1.2031	-0.4402	-0.6486	0.8505	-1.4753	1.8735	-0.2991	0.4564	-0.4128	-1.3555	-1.5174	-0.1029	3.6265	-0.5522	0.4574	1.0625	-0.2976
STK11	0.6098	0.099	-0.2014	0.0284	0.641	0.0627	1.341	0.0524	-0.292	0.0314	-0.042	0.0186	-0.2129	-0.0456	0.0342	0.848	0.1348	0.0326	0.2431	-1.0187	1.8674	0.4292	0.2727	0.0853	0.6688	-0.0753	-0.8951	0.5664	1.5607	-1.8228	1.7246	-0.2436	0.0472	1.4097	1.0872	-0.5836	0.7861	-0.4589	0.7485	0.6597	0.1398	0.2307	1.3227	-0.8539	-0.3714	0.0498	0.814	-0.2964	1.1366
STK17A	0.4528	2.2363	1.9313	1.7087	-2.6341	-6.127	1.8332	0.2877	-0.1237	-0.4542	-1.3287	0.8508	-0.3789	-1.9394	-0.3629	0.1942	-0.0047	0.1798	1.3069	-4.6281	-4.718	1.5227	1.3282	1.9558	1.3647	-0.5091	2.9248										-0.4572	-0.507	0.2393	0.7254	-0.9688	-2.5866	-1.6776	0.6228	4.0171	0.4605	1.2976	1.7553	0.7568
STK17B	0.3134	0.8414	0.2288	0.9061	-0.3424	-0.3958	0.4591	-0.0395	0.6716	-1.0844	1.2933	1.3925	-1.3418	-1.561	-0.1452	0.2168	-2.25	1.5313	-0.1037	-3.5305	-1.592	-0.0118	0.8917	-0.6664	-1.1167	-2.787	1.5928	-0.6678	-1.541	0.1111	1.1229	-0.5165	-1.4853	-1.2528	-0.516	0.3018	0.6413	0.8426	0.2022	1.1196	-0.6502	-2.6442	-1.7659	1.5229	3.1346	0.379	-0.5934	0.6564	-0.3968
STK24	1.1203	0.4052	-0.4013	0.9814	0.5307	-0.3784	0.4694	0.9422	0.7506	-0.0314	-0.7826	1.1623	0.8616	-0.3859	-0.2199	0.2338	-0.9328	0.9426	-0.4725	-0.0865	-0.0411	0.5211	0.5988	-0.7709	0.0616	0.5386	0.8356	-0.4069	0.6783	-0.2162	-0.4243	0.2223	-0.1559	0.0246	-0.3156	0.4179	0.0116	0.0731	-0.3441	1.6389	1.0043	-0.6836	1.3227	0.53	0.3084	0.6737	0.1522	0.7626	0.4223
STK25	0.5898	0.5846	-0.2347	0.0168	0.1942	0.9323	1.3	0.9824	0.7812	0.2751	-0.7454	0.616	-0.0397	-0.1096	-0.126	0.1234	0.0587	-0.7902	-0.1092	-0.2438	0.5622	0.103	1.0547	-0.5619	-0.2096	0.1451	-1.0096	-0.0471	-0.8255	0.0758	-1.2028	0.0089	0.3901	-0.6197	-1.1732	0.2409	0.4253	-0.7564	1.0985	-0.2569	-0.5824	-0.9883	0.8884	2.2936	1.3071	0.6016	0.2656	0.0646	1.1196
STK26	-0.7476	-0.1608	0.0561	-0.56	0.8701	2.7189	-1.6226	-1.2279	0.3376	-1.9184	-0.9198	-2.1736	-1.6051	-1.1907	0.1068	0.6556	0.1285	1.5396	-1.7373	1.8218	-2.3291	-1.1811	-0.9375	-1.1939	4.8038	-0.6371	0.6617	-0.9672	-2.0037	-0.3321	-1.9838	2.018	-3.9384	-3.0026	0.8927	0.1538	0.1426	-0.4679	-1.2538	-1.9619	2.0044	3.42	-0.0567	-0.1141	1.0924	-0.2418	-2.7708	0.3194	-1.8452
STK3	-0.3914	0.5846	-0.4256	0.3949	0.1507	-0.3759	0.1874	0.0093	0.3835	0.7112	-0.4709	-0.4045	0.8046	0.8073	1.7507	0.0186	-0.6622	0.7208	0.5638	0.9952	-0.7124	0.3971	0.4772	-0.353	-0.7327	0.5599	0.299	-0.6557	-1.1295	-0.2641	1.1524	-0.3503	-0.9288	-0.6991	-0.2184	0.1393	1.1492	-1.1622	-0.5961	-0.2913	0.0584	1.6106	-0.3331	-0.2885	0.3769	1.7178	-0.4854	1.3864	0.4847
STK32C	-0.3142	-1.4289	-0.8709	0.5492	1.4039	-1.2057	-0.0459	1.1432	0.3606	-1.469	-0.2222	-0.3278	-1.1663	1.6801	1.2832	-1.9005	2.1645	-1.0017										-1.1749	-0.0835	0.6097	-0.7337	-1.4892	0.4217	0.9732	0.2443	-0.5865	0.0277	1.4076	-3.4417	-3.7169	-4.3489	-1.761	1.1601	-1.6358	-2.0796	0.6956	-2.6195	-1.4484	-2.0436
STK35	-0.379	1.2589	0.9286	0.0978	1.0587	0.095	-0.3202	0.6379	1.6274	-0.4865	-0.1135	0.5649	-0.5971	1.0975	-0.0042	1.1906	0.2997	0.0016	-0.1133	-0.1462	-0.153	1.8696	0.0738	0.7173	1.6311	1.0767	0.9162	-1.2474	-1.0122	-1.4904	-0.9179	-0.223	0.2239	-0.7218	-0.8962	-1.4603	-1.0617	1.3896	-0.3972	0.0684	0.0821	-0.4268	0.4402	-2.6991
STK36	0.3682	-0.866	-3.3399	-0.3227	1.3517	0.3343	-0.3382	-0.2433	1.4745	1.0749	0.527	1.0461	0.2639	-0.8764	0.111	-1.1872	-1.0977	0.6545	-1.0643	0.6745	0.7596	0.9897	-0.8602	0.5007	0.6376	-0.2839	-1.8749	0.6871	-1.0618	0.9774	0.4525	1.6014	-7.6893	-2.5037	3.2267	1.7243									-2.2585	0.4072	-0.0937	-1.3262	-0.0085
STK38	-0.2694	-0.3618	0.1197	1.1473	-0.0959	-0.4257	-1.0739	0.2877	-0.7355	-0.3932	-0.8941	0.1883	-0.552	-1.7092	-0.4184	0.2196	-0.7531	-0.5228	-0.0597	0.4932	-0.8572	1.0104	0.1539	-0.5747	-0.4952	-0.8386	0.3563	0.8707	-0.8387	0.096	0.2806	-0.5329	-1.0211	-0.7463	-0.905	0.0377	0.9883	-0.0291	-0.0073	-0.382	-0.935	-0.4028	-0.5049	2.6396	1.4025	-0.4989	-0.3773	-0.3017	0.2551
STK38L	1.4814	-0.8196	-0.4407	-0.0507	0.4263	0.0054	-0.1023	-0.5619	-0.32	0.1304	0.0495	0.7811	-0.265	-1.0125	-0.9864	-0.2559	-0.7362	0.8659	-0.2441	0.6028	-0.2254	-0.0325	0.7148	-0.1058	-0.8335	-0.4143	-1.0647	1.0615	0.166	2.6846	-0.9007	-1.3599	0.15	-0.1832	0.0262	-0.2236	1.0527	-0.9758	0.7882	0.5127	-1.3486	-0.9811	-1.0785	-0.702	-0.0702	-0.0882	0.2629	-0.6521	0.7766
STK39	2.5249	2.1559	4.1397	-1.9104	-1.0329	1.7396	1.7973	1.5364	-1.8978	-0.835	-1.9635	-1.7435	-1.4059	1.6881	0.5103	2.5549	1.8537	-1.5489	-0.668	-0.7777	3.1068	-1.1283	1.6654	1.0792	1.4655	-0.8101	-1.3362	0.6002	1.7044	-2.3743	1.371	-2.2485	-1.604	0.1437	2.6491	-1.0393	-1.7695	1.9156	-1.7815	1.0288	3.1435	1.709	3.552	-2.4825	-0.4936	1.7178	-0.8798	-0.7954	-0.3146
STK4	-0.6205	0.6805	0.2227	1.2823	0.5104	-0.4257	-0.2305	-0.4213	0.2408	-0.1209	-2.1665	1.1088	-0.3433	-0.8484	-0.822	0.698	-2.0935	-0.0627	-0.09	0.2701	-1.1577	0.9392	-0.5562	-0.646	-0.8191	-0.6442	1.6713	-0.8489	-0.8998	-0.4278	1.479	-0.381	-0.6334	-0.9636	-0.2302	1.6198	-0.4848	1.1732	-0.5404	0.0121	0.1838	-0.35	-1.1946	0.0574	2.9557	0.5326	-0.3773	1.5323	0.1899
STRADA	0.1465	-0.6031	-0.4801	-0.1896	0.3799	0.2446	0.4078	0.6178	0.3912	0.6788	-0.9856	0.1511	-0.3647	-0.502	0.0299	1.0943	0.6845	-0.2783	-0.3418	-0.1044	1.161	1.0012	0.3501	0.4778	1.3096	0.5836	0.1294	0.3587	-1.0072	-1.1354	0.2241	-0.3195	-0.2456	-0.5082	0.1176	-0.0669	-0.4205	-0.2274	1.0269	-0.6136	0.0143	-0.8612	-0.3006	-1.0986	0.8838	0.5765	1.0031	0.6724	1.471
SYK	-0.902	0.2784	1.4617	0.9139	0.4959	-0.9141	-0.7766	-0.7055	1.5025	-0.14	-0.8741	0.5812	-0.8936	-2.2337	-0.3117	0.1177	-3.3768	-1.041	-1.1152	-0.0845	-0.6356	1.5204	1.005	-0.4447	-0.548	-1.4477	0.649	-1.6628	-0.5231	-0.7123	1.1671	0.5979	-1.3772	-0.1851	0.3475	0.0841	-0.733	0.1092	-0.071	0.4626	0.0211	-1.1035	-2.0213	0.5412	2.2343	-0.6525	0.063	1.6863	0.6434
TAOK1	0.7268	-0.7578	-0.465	-0.6256	-0.5368	-1.4623	0.1797	-0.4959	-0.1824	-0.0143	0.2611	-1.4483	-0.8485	0.2347	-0.6384	0.6952	-0.0005	-0.5166	0.2582	-1.0984	-0.3263	-0.4162	0.6927	-0.4804	-0.0008	0.5386	-0.3245	1.4044	-0.0026	0.1715	-1.4337	-0.182	-0.4171	-0.3438	-0.1712	-1.1584	-1.365	-1.078	-1.3625	0.3156	0.3601	-0.0764	0.6794	0.1587	4.9293	-0.4205	1.0652	-0.5167	0.3316
TAOK2	1.2697	-1.2403	-0.1378	-0.0758	0.9514	-0.7696	0.0797	0.4399	-0.1161	0.3075	0.1724	0.0744	-0.6564	1.1756	-0.8903	-0.1823	0.082	0.184	1.823	-0.6103	0.3362	0.1191	0.0848	0.7275	0.1312	2.0201	-0.3988	2.4212	-0.4685	-0.6569	2.4811	1.195	0.2793	-0.5574	0.6392	0.1886	-0.3469	-0.1463	-0.4078	-0.3946	-0.8129	-0.0404	0.064	0.1081	0.5499	-0.4738	1.5893	-0.0602	0.9835
TAOK3	0.931	0.2692	0.1591	0.5936	0.5278	-0.4357	0.0464	1.1747	-0.32	-0.3647	-0.591	0.5416	-0.635	-0.0576	0.1452	-0.4541	-1.0555	-0.413	0.1825	-0.1721	0.3647	0.6015	0.8834	-0.0268	-0.2576	1.5839	0.4284	-0.6098	-0.1893	0.0557	-0.4046	0.4706	-0.9156	-0.718	0.6245	-0.6707	-0.8893	-0.2004	0.0324	1.423	1.3637	0.7899	1.102	0.1249	0.9732	0.5357	0.4034	1.0466	1.7998
TBK1	0.3258	0.1207	0.7589	0.2174	-0.1481	-0.0769	-0.6586	0.2418	0.2969	-0.3361	0.0094	0.4254	-0.6374	0.1346	0.2626	1.1396	0.1496	0.2233	0.2761	-0.7936	-0.2912	0.907	0.0765	0.4982	0.3928	-0.611	0.6829	-0.3465	0.2139	-0.1054	0.6514	-0.4262	0.5721	-0.0037	1.0341	1.3643	-0.6664	0.0761	-0.0975	-0.4102	0.1872	-0.7412	0.3914	0.0715	0.6363	0.3633	0.3926	0.7069	0.5952
TEC										-0.1419	-0.5996	0.0953	0.9185	0.9634	1.1764	0.5735	-1.4931	1.6618
TESK1										-2.2383	0.0809	0.4765	-2.6487	-1.2187	-2.5983	3.557	-0.5269	-2.7822
TESK2	-1.6192	-1.531	-1.6828	-0.9072	-0.8675	-1.8187	-1.2867	1.8292	-0.0957	0.4236	-0.1106	0.2813	0.3208	0.6731	0.4313	0.6527	-0.8673	1.0338	1.1087	-1.8135	0.9834	-1.0846	1.2509	0.4701	0.9928	2.0058	-0.8802	0.7765	-1.0155	-1.6466	2.5744	2.8737	-1.2796	1.1112	-0.8608	0.7228	-1.5857	1.4407	-0.8454	-0.3727	-2.2165	0.9458	-2.1537	-0.823
TEX14
TGFBR1	0.5151	-2.0166	-1.4132	-0.8474	-1.6536	-1.1085	-2.2942	0.8016	-2.6498																			-1.4623	-0.1794	1.6623	2.6309	-3.1125	-0.6202	-0.2418	-1.6064	1.2975	-1.6776	-3.3893	1.8888	-1.5583	-3.1996	-2.7905	-3.2962	2.3639
TGFBR2
TLK1	-0.5384	1.194	-0.0439	0.1615	0.0347	-1.3527	-0.1126	0.4743	0.2816	-0.2999	-1.1829	-0.7765	0.354	-0.0356	0.5957	0.4206	0.4118	-0.355	-0.3569	-1.0127	0.0554	-1.0295	0.3446	-0.9544	-0.1448	-0.3692	0.2778	0.8127	0.4271	0.0003	0.5016	0.1772	0.4138	-0.1757	0.1471	0.537	0.053	0.9958	0.043	0.0935	0.7568	0.6411	-0.001	-0.6964	-0.3326	0.4386	-0.6556	0.0354	0.1332
TLK2	-0.638	1.2002	0.047	0.8232	0.0405	-1.2306	-0.7612	1.2637	0.251	-0.8312	-1.2372	-1.5645	-0.8509	-0.0956	-0.6896	-0.8589	0.2532	-0.0109	0.4275	-0.1044	-0.6224	-0.7446	-1.0481	-0.8983	-0.488	-0.3503	0.1654	1.9502	-0.2917	-1.6717	0.0718	0.4255	-0.1533	0.2816	-0.1624	-0.1423	-0.6986	4.2569	-1.0416	0.522	0.333	-0.3356	-0.3099	-0.1957	-1.3462	-0.1572	-0.3395	-0.6654	-0.8758
TNIK	0.017	0.2815	-0.3196	-0.4732	-0.8414	-1.6966	0.5873	-1.1963	1.737										0.3807	-1.2418	0.1607	0.3626	0.3308	2.7152	0.3232	3.6343	-0.7381										-1.457	0.6742	1.2338	0.1341	0.6076	-2.2002	-2.6158	-0.9974	2.2104	0.241	-1.2634	0.7732	0.4705
TNK1	-0.907	-0.7578	-0.4074	0.827	-1.1924	-0.2862	0.9539	0.0753	1.0973	-1.2044	-0.1078	0.795	-0.6374	0.6691	0.3075	0.7263	1.082	-0.2161	0.4413	0.288	0.2572	0.4981	-0.816	0.172	0.9784	0.0076	-0.9884	1.2474	0.6998	-0.6922	-1.0653	-0.3626	0.5009	0.5707	0.8337	-0.0175	-3.3024	-1.1532	-0.6252	-1.9681	-0.5078	1.361	1.3203	-1.363	0.2517	-0.5271	0.2737	-0.9308	-0.2749
TNK2	-0.0328	1.0641	1.8889	-0.3266	0.1855	-2.0504	0.3617	0.4341	0.9316	-0.0828	0.4841	0.1488	0.6742	0.9734	-0.2156	1.0292	-0.2711	0.0617	0.2114	0.041	-0.0477	-0.0164	-0.0285	0.2943	-0.0296	0.1712	-0.3224	-0.5615	0.2222	-0.0878	0.0865	0.0828	0.9862	-0.0264	-0.0415	-0.1046	0.1518	-0.1072	0.7114	0.4939	0.4618	0.4731	0.3032	-0.7808	0.6095	1.1597	1.7001	-0.0974	0.0283
TP53RK	1.2473	-0.7732	-1.0981	0.0419	0.2145	0.4489	1.2538	0.4628	-1.2963	0.3951	0.1352	0.1069	-0.0279	-0.2338	-0.6874	1.6633	1.1708	-0.7633	0.0435	0.1984	0.6016	-1.1857	-0.1169	1.6576	1.5495	0.5955	-0.3012	0.0978	-1.308	-0.2263	-0.805	0.9426	1.4162	0.8958	0.6687	0.9143	0.3471	1.4407	-0.1824	-0.1912	0.1635	1.0034	1.3482	-0.117	1.2743	-0.6964	0.5222	-0.3654	0.8531
TRIM24	-0.892	-0.1051	-0.165	-0.4867	-0.4034	-0.8992	-0.4254	1.1719	-0.5927	0.1875	-0.9484	-0.7207	-0.2556	-0.8724	-0.3523	0.2678	-0.9751	-0.2119	0.6972	1.5708	0.0401	-0.9307	-0.1473	0.8167	-0.332	-0.8101	-0.5218	-0.7306	-0.148	0.6374	-0.6871	1.4003	-0.2852	-0.6141	-1.8834	-1.2019	0.1357	1.6601	-1.3917	-0.6511	-0.9655	1.8626	-0.0591	-0.7048	0.0341	-2.2923	-1.466	-0.4079	-0.9807
TRIM28	0.1565	1.1878	-0.3135	-0.0796	0.1304	-0.1915	0.454	1.4273	0.1439	0.7607	-0.2193	-1.6947	1.5138	0.3248	-0.7152	0.7603	-0.0068	-0.3902	-0.7354	-0.1084	0.1739	-0.0072	0.5988	1.0537	0.8896	-0.0895	-0.1867	-1.3609	-0.4256	-0.2011	0.0595	0.7805	0.1237	-0.306	0.483	-1.4283	0.4873	3.5927	-0.6809	0.4376	0.6246	1.5914	0.2893	-1.4446	-0.7023	-0.0756	-0.5637	-0.1451	-0.4167
TRIM33	-0.4088	0.5785	-0.0469	1.7878	-1.0357	-3.8719	-3.6273	-1.2049	-1.8978	-1.4862	-1.283	-2.5548	-0.9007	-0.5901	-2.3357	-0.856	0.1243	-2.4319	1.0564	-1.5565	-1.5657	-3.1797	-0.6888	1.0435	-0.9463	-1.8459	1.9576	-0.6653	-0.4983	0.1766	-0.2794	-0.0486	-0.1612	0.4007	-0.8932	-0.0756	-6.4464	2.177	-4.6695	-0.4696	-3.7896	2.0377	-1.2178	1.3513
TRPM6
TRPM7	-1.2232	1.0115	-1.1526	3.1729	-2.141	-2.1276	-2.9326	0.5202	-2.609	-0.3399	1.1389	-3.508	-1.1402	-0.6862	-1.2981	-2.277	-0.2796	-1.7499																											-0.75	-1.2984	-0.4854	-1.9075	-2.3157
TRRAP	-0.4562	-0.0123	0.147	0.7499	-0.5542	-0.3884	-0.8714	-0.5849	-0.218	-0.9626	-0.408	-0.2766	-0.9054	-0.508	-0.6106	-0.188	0.361	0.499	-0.0982	0.0131	-1.0809	-0.5425	-1.084	-0.2103	-0.548	-0.8931	0.7932	0.3708	-0.1166	0.0683	-0.0952	0.5158	0.0683	-0.2342	-0.3097	-0.1859	-0.0504	-0.1162	-0.6332	-1.2267	-0.0433	0.0772	-0.7255	0.7241	0.3233	-0.4487	-0.5908	-0.9308	-0.2012
TSSK4	-0.5682	-0.2505	-0.2135	0.7557	2.747	-0.6874	-1.1996	-0.0165	0.3071
TTBK1																												-2.2424	0.9113	0.5971	-0.7436	0.1197	0.6037	0.618	-1.1703	0.7402									-1.5817	0.1344	1.1165	-2.1437	0.1105
TTK	-2.1024	-1.5279	-2.7764	1.2264	-1.9437	-0.9091	-2.5224	-1.6269	1.0335	-2.5582	-0.877	-0.5022	-1.477	-0.7643	-0.3437	-1.2467	-2.3726	1.2597	-0.8785	1.9852	-0.5961	-0.2439	-0.9569	-2.1495	-2.8998	-0.8575	-1.0223	-2.1917	-1.07	2.6595	-0.9351	-1.8668	-1.6621	-0.6764	-3.0858	-1.9944	0.3012	-2.4726	-1.2458	-1.5646	-1.2197	0.1803	-2.6274	3.0812	-0.1448	-0.4895	-1.909	-0.7238	-2.2958
TTN	-1.2407	-0.2783	0.05	-0.9304	-1.6014	-2.3021	-2.084	0.7499	-0.2537	-0.1666	0.0666	-0.3092	-0.526	-0.3839	-0.2114	-0.021	-1.1696	-1.5219	1.8546	-1.8394	0.3932	-0.4759	0.0876	0.1592	1.0768	-0.502	-0.789	-2.7858	-0.7098	0.4284	-1.5663	-0.5534	-0.6808	-0.2135	-1.5917	-2.0002	-1.6431	-0.2875	-0.5536	-1.0765	-1.0299	-0.7676	-1.4176	0.1671	0.681	-1.3329	0.3358	-1.0157	-0.2182
TWF1	0.5076	-0.2598	0.05	-0.6082	-0.0465	0.8551	1.4589	0.0983	0.1771	0.6579	0.4384	1.1995	0.2662	0.1246	0.1516	0.0526	0.5281	-0.2638	-0.8524	-0.451	0.2243	0.5142	0.6375	0.623	1.6551	0.5528	-1.2599	0.7234	0.171	0.3151	0.4869	0.3906	0.0498	-0.2475	1.7473	0.9318	-0.232	-1.3816	0.3242	0.7348	1.0958	0.5451	0.424	-0.4039	-0.0345	1.1032	0.0171	0.3963	1.7063
TWF2	0.5176	0.0031	-0.268	0.4894	1.3778	0.1349	1.6897	-0.6165	0.9494	1.1072	0.2754	1.4854	0.5224	-0.3779	0.743	0.1489	-0.861	0.0078	-0.6776	0.7442	0.1936	1.6146	0.223	0.6154	0.5608	0.1902	0.3181	1.0228	-0.2636	1.0151	0.0251	-1.0152	-0.6307	-1.1186	0.318	0.6995	0.986	-0.8466	0.6397	0.7535	-0.1179	-0.6524	-0.7789	0.0349	1.1312	0.5608	0.1143	1.9889	1.1337
TYK2	0.1764	-0.7485	-0.9376	0.3023	-0.3946	-0.1242	0.0053	-0.4041	0.1133	-0.4104	-0.3394	0.1604	-0.8651	-0.3639	-0.0768	0.2649	-0.0914	0.8182	-1.2226	-1.1302	-0.4162	0.6429	0.6706	0.5287	-0.4976	-1.1348	0.2503	-0.3151	-0.1017	-0.1835	-0.2008	0.5671	0.2714	0.5537	0.3062	0.2554	-0.5836	-0.1463	0.2711	0.1998	0.1635	0.3843	0.3706	0.5806	1.167	-0.223	0.7519	-0.1849	-0.2041
TYRO3																																													0.3143	1.0154	2.8211	-0.0655	0.992
UCK1	0.8389	1.2373	0.1106	0.4026	0.3103	-0.1491	0.0438	-0.2835	0.3224	-0.06	-0.5996	-0.3301	-0.1773	0.0806	-0.0683	0.5055	0.194	-0.3259	0.9064	-0.3016	0.3077	2.499	0.375	1.3111	0.532	0.1404	-0.6236	0.3877	-0.4289	-0.5587	0.2388	0.329	0.522	-0.0075	0.315	0.7228	0.0116	0.6442	-0.0683	-0.1756	-0.0196	-0.3572	-0.1659	-0.1226	1.8974	-0.6902	0.3169	-0.6786	-1.0686
UCK2	-1.0489	0.1547	-0.774	0.692	-1.526	-0.0171	-0.7381	-0.0108	0.5696	-0.6769	0.2839	-0.8508	-1.0691	0.4389	1.9728	-0.4399	-1.0787	0.1964	-0.5138	2.0848	-0.1288	-1.2385	-0.1694	-1.1073	-1.0831	-1.3719	-0.4115	0.2114	0.1875	0.6047	-1.0137	0.6738	-1.306	-0.1851	-2.1104	-1.4516	2.0088	0.016	-1.0416	-0.7887	-0.9146	0.7083	-0.621	-0.522	-2.5983	-0.408	-1.4066	-0.4398	-2.1286
UCKL1	-0.6903	0.0403	-0.0954	0.1364	-0.7428	-0.8344	-0.028	0.127	-0.0498	-0.4751	-0.0306	-0.4231	-0.6185	0.8853	1.0291	1.2415	1.1327	0.2648	1.1803	-0.2319	-0.7102	-0.0164	-0.2771	-0.3224	0.2944	-0.2246	0.789	0.7089	0.0404	-0.8609	-0.7657	1.0719	-0.1955	-0.7161	0.7482	1.1176	0.3931	1.3114	-0.0498	-0.2319	-0.4739	0.3867	0.1941	-0.1648	0.8301	0.3915	-0.3665	-0.1053	-0.411
ULK3	-0.5633	-0.5041	-0.8497	-0.126	-0.7166	-0.4257	-0.1075	1.0542	1.0667	-1.2653	-0.571	0.5533	-0.9742	-1.0686	-1.3856	-1.8807	-0.085	-1.6214	-1.3629	-0.0367	-0.8067	-0.0256	0.2064	0.939	-0.1304	-0.464	-0.1888	1.0228	-0.6867	-0.0702	0.1897	0.4275	-0.2219	-0.9391	-0.9699	2.2149	-0.6365	0.563	0.1916	-1.2424	0.2076	-0.4124	-0.6582	1.3794	1.7155	-2.076	-0.7177	-1.4484	-1.3293
ULK4	1.1701	-1.9331	1.9404	-0.805	2.0827	-0.9191	4.2302	0.7642	0.3861	-0.7474	0.1839	-1.3739	-1.534	-1.3849	0.3523	-0.5616	-1.565	-0.4814
VRK1	-0.5483	1.2094	0.5469	1.4521	-0.4121	-0.3834	-0.8381	-1.2394	-0.4322	-0.378	0.8129	0.6462	0.2947	-0.0376	-1.4689	0.3498	0.0672	-0.5933	0.3683	1.2422	-0.8572	-0.7492	-1.41	-0.3912	-2.1991	-0.8101	1.1538	-0.4407	-0.8337	1.8486	-0.5078	-1.2614	-1.3851	-1.4927	-0.295	-2.1105	-0.3745	-1.1742	-2.1448	-2.1871	-1.63	0.7035	-1.529	1.7817	0.368	-0.9504	-1.5957	-0.4822	-2.1541
VRK2	-0.8621	-1.0485	3.0158	-0.2764	-1.7697	-2.3046	-1.8123	-1.3399	-0.7176	-1.9755	-0.308	-0.6091	-1.9799	-2.1356	-0.3288	-0.0408	3.3336	-0.9975	-0.0542	0.4593	-0.787	-0.1612	-1.6145	5.8852	-0.8119	-2.2892	-0.7954	-0.8875	-0.3347	-0.1332	-0.665	-2.0926	-1.5249	-1.5456	1.818	-1.0393	-1.8408	-1.057	1.5361	-1.2267	-1.4672	-2.0682	-1.4988	0.7409	-0.5055	-0.0443	-0.2044	-1.6686	0.2211
VRK3	-0.496	0.2877	0.6499	1.018	-0.6035	-0.2513	-0.6766	0.2992	0.9188	-0.6655	2.8602	-0.7881	0.0931	0.0525	-0.6789	4.3411	0.989	-1.182	-0.69	0.3657	-0.9997	-0.7469	-0.4733	0.1643	-1.0543	-2.0498	0.929	-1.1725	1.1641	-1.362	0.5507	0.7353	-0.1243	0.0057	1.6884	-0.4123	-0.7284	1.6811	-1.3201	0.0622	0.194	0.0963	-0.0521	-0.8736	-0.1537	0.1846	-0.0964	-1.2254	-1.318
WEE1	-0.7725	1.0857	1.5375	1.2495	-0.9284	2.2903	0.4924	-0.783	-0.3531	-0.5284	0.3011	-0.0116	-1.7213	-0.1517	-1.0184	-0.7938	0.712	0.0865	0.9436	0.7741	0.6631	-1.0686	-1.8742	-1.5787	-1.7671	-2.1494	0.7741	0.2742	0.4205	-2.3516	-1.9789	-0.3892	1.2711	-0.9769	-2.4522	-1.3761	0.6827	0.5961	1.4831	-2.184	-0.5959	-0.2972	-0.1171	0.1278	-1.6175	-2.0634	0.2764	-2.6879	-0.7624
WEE2																																													-0.5264	-0.5146	0.8032	-1.1484	0.0907
WNK1	0.4902	0.7269	0.3136	-0.1009	-0.1684	-0.7173	0.7052	0.7614	-0.2104	-0.2599	0.3869	1.2181	-0.4453	1.2677	-0.3416	-0.0096	0.4794	0.4099	1.6413	-0.4948	-0.0981	0.3327	0.27	0.6969	-0.4016	0.5979	-0.2439	-0.262	0.6948	1.4684	0.3125	0.4829	0.4481	0.3156	0.704	-0.6213	1.2549	0.2204	-0.1134	0.1091	-0.0569	-0.194	1.1276	0.5159	0.0401	0.2755	0.117	-0.3654	0.8191
WNK2	2.3207	-3.1765	-1.4404	-1.1503	-0.5165	-2.2273	1.1513	-2.7866	-0.2767	-1.5186	-1.9264	-1.8644	-1.3181	-1.6411	0.7281	0.4942	0.0059	0.5239	0.188	0.6725	-0.1771	-1.0525	-1.3216	1.2423	-2.3383	-0.6181	-0.42	-1.0759	2.5373	2.5285	-2.5929	3.4402	2.2602	0.6161	0.3209	-0.8419	-1.9672	-2.4336	-4.818	-4.8087	-3.0945	2.1097	0.2684	-2.8369	0.0311	-3.1263	0.144	-2.3667	-2.8457
WNK3																			1.2064	1.1266	7.367	0.3167	2.9088	1.5965	-1.9759	-1.1135	0.14										0.1495	-3.756	-1.6648	-0.892	3.4385	-1.2883	1.8057	-1.3799
WNK4	1.3295	-3.3374	-2.1069	-2.7747	-1.7059	3.3718	-0.4715	-2.8239	-2.6039	-1.41	-3.8707	-1.718	-3.4219	1.7782	-1.0824	1.7822	-0.1527	-2.179	-0.1395	-0.3016	2.3698	1.1092	0.6236	-0.7964	0.1552	-0.8172	-4.0659	-4.1117	-0.0736	-0.7954	2.2035	4.1646	-0.2904	-0.1832	0.1913	-1.5067	-2.5279	-1.2584	-3.8156	-2.0682	-2.5419	1.145	-0.0753	-4.0745
XYLB	0.1291	-1.6114	-2.1675	0.1171	0.0115	0.7928	1.1513	0.1672	-1.2121	0.0809	-0.3365	3.1058	0.5248	0.2027	-0.0448	-0.5899	1.0609	-0.3695	-0.0514	0.2562	-0.0652	-0.4552	-0.3462	0.4421	1.3983	-0.1772	-0.6363	1.0929	0.0685	-0.7753	-1.5098	-0.2436	-0.3775	-0.0188	-0.9993	-0.6213	1.3216	0.001	1.9631	-0.8169	-1.318	0.1299	1.8591	1.2613	-1.5788	-0.9128	0.0684	-1.3501	0.5669
YES1	-0.4188	-0.433	-2.531	-1.0461	-0.473	-3.4807	1.3948	-0.2806	0.5441	-0.2714	-0.1307	1.3157	-0.1465	-1.2027	0.4975	-1.9119	1.8135	0.4368	-1.1854	-0.6004	-0.3241	-0.6528	-0.5507	-1.1939	0.9976	-1.3031	-0.5006	3.0974	-1.7558	-0.1206	0.8847	-5.1709	-2.129	-2.1938	-1.0818	-0.2149	1.3561	-3.1279	2.0453	-0.5228	-0.9044	-2.9225	0.6167	0.1812	0.8182	-1.4332	-0.1423	-1.0237	0.9608
ADCK1	-0.2096	-0.7794	1.486	-1.2912	-0.6267	-1.0686	-0.5843	0.8044	-0.5112	0.5684	-0.3423	-0.2209	-0.8129	1.0215	0.7131	0.8933	-1.0047	-1.182	-0.445	0.5788	0.9219	-0.1175	-0.5037	0.7046	0.9232	0.6405	-0.2885	-0.7354	0.8171	-0.6821	0.1258	-0.5514	1.5902	0.9638	1.6766	-0.4413									-1.3343	-0.1446	1.1003	0.184	-0.873
ADCK5										0.0314	-0.7626	-1.6482	-0.0421	0.7732	1.4113	-0.1257	-1.0216	-0.2327	0.6532	-0.5884	-0.3021	-1.1719	-1.3824	-0.0727	-1.3783	-0.0208	0.7635	1.5252	-0.6222	-0.5537	-1.1562	1.4269	-0.4988	-1.7686	0.4329	-0.1133									-0.9408	-0.3578	2.035	-2.234	-0.822
ADK	0.3981	-1.3207	-0.0469	-0.1221	0.9311	1.6674	0.7693	0.3107	-0.4525	0.5855	0.1867	-0.4278	0.8948	-0.472	0.3779	-0.2446	0.361	1.5375	0.6298	0.4573	1.2992	1.2654	0.7756	0.1108	0.8512	0.4011	-0.297	-1.1749	1.2946	-0.73	-0.1345	1.7512	0.5826	1.4683	-0.4866	2.032	-0.5009	0.6682	-0.4582	-0.5134	-0.2094	0.7083	0.633	0.8647	0.2935	-0.1885	0.5412	1.7261	0.9438
AGK	0.0992	0.1578	-0.8497	-0.6237	-0.5397	0.0826	-0.2254	-0.0366	0.2561	1.0672	-1.2315	0.3417	-0.0895	0.505	1.9535	-0.3295	-0.0258	-0.5933	-0.0707	-0.4789	-0.289	-0.5241	-0.1196	0.1643	-0.1952	0.0005	-0.2142	-1.3561	-0.6255	1.491	1.7688	-0.3605	0.5985	0.8334	-2.1369	-0.6242	1.471	0.7043	0.7564	-0.357	0.0177	-0.9595	1.9218	-0.8848	-0.896	-1.7844	-0.5394	2.0313	-0.6462
AK6	-1.42	1.6146	2.3191	-1.1291	0.3973	1.0021	-0.4433	-0.9208	1.8212	0.5646	1.9967	1.2646	0.5698	1.4159	-1.1913	0.3612	0.619	1.6909	-2.6414	0.3478	-0.0301	-0.4506	0.5297	0.1975	0.8344	-0.419	-1.069	-0.6074	0.2883	-0.6872	-0.5692	0.4049	-1.8942	-0.8446	1.5263	-0.5778	-0.363	0.8997	0.5602	0.7379	-0.4128	-0.8012	0.6887	-0.1338	1.0269	-0.2669	0.2899	1.6438	-0.6888
AK9	-0.8198	-0.566	-0.3377	-0.9381	-1.6188	0.0228	-0.8509	0.8331	0.0726																			-1.187	-1.4435	-1.5181	-0.3703	-0.2661	-2.9678	0.4989	0.2148	-0.6271	2.1237	-0.008	0.6504	0.5439	1.6586	-0.4052	1.0533	-0.162	-0.8454	-0.2857	-0.0072	-0.0708	1.2499
AURKB	-2.1298	0.0434	-0.5983	3.1806	-1.5695	-0.4706	-3.1274	-2.1321	0.5467	-2.3221	-2.2094	-0.4161	-1.7047	-0.9444	-0.4676	-2.1383	-0.9963	0.6255	-2.5272	1.8836	-4.367	-1.675	-4.9413	-4.3461	-5.2517	-3.4341	2.1909	0.1751	-1.9475	0.5694	-1.0751	-1.401	-4.1442	-3.046	-3.1919	-4.1484	0.9286	-3.5006	-2.5506	-2.6783	-3.7658	-1.4683	-3.4356	1.717	-2.1989	-3.6217	-5.9558	-0.6813	-9.0189
BLK	0.6845	-1.364	-3.1096	0.229	0.4176	0.7205	0.0592	-0.7112	1.1227	-0.1742	0.3669	1.2042	0.1073	1.4759	-0.333	-0.5418	1.285	0.9882	-2.3442	0.8199	-1.7632	0.2822	-0.617	-0.5008	-2.3887	-0.1606	-5.1349	1.9333	-2.2135	0.6349	0.45	0.2859	-3.3133	-0.1624	0.4094	0.8737	1.3698	-2.3554	-0.5271	-0.0473	0.055	0.7179	0.6097	1.101	1.3518	0.4072	-0.6961	0.9272	0.4336
BUB1B	-1.5047	0.1547	0.453	1.0489	-1.1431	0.2545	-2.3096	-0.7227	1.9231	-0.9835	0.5756	-0.2952	-1.2304	0.7432	-0.1046	-1.725	-0.2648	0.3539	0.6628	1.288	-0.5062	-0.1198	-0.2799	-0.7862	-1.4551	-1.5094	0.3627	-0.1195	0.3775	1.7026	-0.5029	0.0992	-0.7151	0.9732	-1.5062	-1.6374	-4.0677	-0.0681	-3.3091	-2.1058	-1.8808	0.7443	-4.2251	-1.048	0.0252	-1.2608	-0.0667	-0.2619	-2.5623
CAMK2A	-3.2206	2.6106	4.3518	-2.4506	-4.5777	0.2844	-2.7352	-1.9685	-0.32	1.3224	1.9224	-1.2042	2.0617	1.0475	1.249	1.9435	-1.9794	1.6888	-0.9872	0.039	-2.7306	-6.3429	3.0828	0.4446	-1.7695	-4.6951	-1.9004
CDK2	-0.0253	0.5321	3.0825	0.6013	0.0695	-0.2364	-1.1842	0.2935	0.4116	-1.6518	-1.8463	-0.0651	-1.1521	0.595	-1.2596	2.6144	-0.2965	0.5508	0.3449	0.2183	-1.886	0.1696	-1.1834	-0.7301	-0.3512	-1.1017	1.0986	0.5398	-0.6222	-0.3497	-0.4194	2.4654	-1.5961	-1.4209	0.3209	-0.1104	0.3586	-1.2343	-1.2962	-1.3675	0.4415	0.5091	-1.8448	1.5876	0.3978	-0.0913	-0.688	0.0672	-1.0175
CDK20	0.6845	-0.9928	-3.1096	0.229	1.0674	-0.1417	0.0592	-0.5505	1.1227	0.6559	0.2554	0.1325	0.316	0.511	1.0291	0.1432	0.0503	0.8493	-0.9446	0.5828	-0.8484	0.3006	-0.8077	-0.5466	-0.9151	-0.6276	-3.0499	1.972	-2.2251	0.8187	0.6465	1.9072	-4.5715	-1.591	0.6304	1.2482	3.5968	-3.194	-0.0206	-0.0066	0.2991	1.2074	0.3822	0.89	0.4187	0.3163	0.7492	0.6299	1.437
CDK4	0.2586	-0.8908	-3.1551	0.0766	-0.1162	-1.1832	0.1207	-0.7485	0.9086	0.3894	-0.6768	0.8369	0.1666	0.2828	-0.3629	1.4425	0.2596	0.2834	0.122	0.5788	-0.1354	-0.021	0.3308	0.4676	-0.1832	0.5173	-0.3309	0.4939	-1.66	-1.0372	0.6244	-0.9392	-1.5091	-1.3831	0.6893	-0.0175	6.6121	-1.072	0.1597	-0.2069	-0.2806	-0.9883	0.3636	-0.522	-0.9616	-0.3766	-0.1747	0.9033	0.5045
CDK6	-1.2481	-2.1311	-1.6373	-0.5137	-0.8182	-1.2929	-0.9868	-2.3043	-0.2818	-0.2123	-0.774	0.8229	-0.8841	-1.7212	0.4825	-0.7117	-2.8504	0.9675	-0.7079	1.6186	-0.9274	2.136	-1.7831	-0.6562	-1.3807	-2.2584	-1.1835	-0.7668	0.7592	2.3019	-0.272	-2.817	-1.5724	-1.8612	-2.2282	0.7895	1.363	-1.7182	0.2313	0.1028	-0.1247	-2.2986	-2.7969	0.7466	1	-0.2136	-0.2288	0.5078	-0.5584
CDK8	0.3358	1.7074	-0.7073	1.9189	-0.415	-1.0238	-0.9817	0.3509	1.3573	-1.7585	-2.7556	-2.7315	-2.4803	-3.8873	-2.8459	-2.7469	-0.9963	-2.4339																			-1.2984	1.2664	-1.0575	0.253	0.9941	-3.8968	-0.7975	1.5313	0.0043	-0.4331	-2.1035	1.6199	-1.3463
CDKL1	1.6757	-1.63	-5.9118	0.9968	1.2589	0.6781	1.5102	1.0857	0.9774	1.132	0.527	2.5594	1.1865	-0.1637	0.111	-1.1872	1.0503	0.6545	-1.0643	0.798	-0.346	0.9897	-0.8602	0.5007	-0.6584	-0.2839	-3.892	0.6871	-1.0618	0.9774	0.4525	1.6014	-7.6893	-2.5037	3.2267	1.7243
CDKL2	0.9858	-0.9372	-0.989	0.5589	0.5075	0.0801	4.0918	1.4704	1.1329	1.132	0.527	-1.5134	1.1865	-0.1637	0.111	-1.1872	-1.2056	-1.0307	0.305	-0.9589	1.1062	-1.1673	0.1843	1.5073	-1.1647	0.2874	-3.9641	-0.4432	-1.7856	1.1763	-0.4341	1.3818	-3.4452	-1.164	-0.1476	1.312
CDKL3	4.1288	-0.5722	-0.989	1.6219	-1.0125	-0.6126	2.8459	-1.9857	0.1363	0.6769	0.8301	0.523	0.4251	-0.4139	0.0513	-1.2042	-0.0766	-0.1891	-0.0982	-1.8951	2.9094	-2.2332	-1.7416	2.2998	2.2839	7.2372	-0.5345	-0.4432	-1.7856	1.1763	-0.4341	1.3818	-3.4452	-1.164	-0.1476	1.312									1.7871	-0.408	1.4704	1.6597	6.5927
CHKA	-0.0527	-1.0609	-0.268	1.4714	-0.8907	1.2488	-0.8842	-1.1935	-0.6055	-1.1358	-0.9513	1.3669	-0.322	-0.9144	-0.6362	0.2961	0.6359	0.6524	1.9056	-0.6681	-0.9076	0.2202	1.3144	-1.3162	-1.1623	-0.9357	0.3733	0.535	1.1558	-0.7652	0.6268	-0.4857	-0.7336	0.2797	-0.2066	0.926	0.4712	-0.5611	-0.1479	-1.1329	-0.3484	1.1498	1.174	1.2613	-0.1955	-0.5553	-1.0122	-0.6866	-1.5334
CKMT1B	1.1352	-0.8784	-3.1096	3.6976	-0.3424	-1.5346	-4.8143	-0.7141	1.9792	3.4817	2.9574	1.7505	-1.681	4.599	-0.8049	-2.0845	-2.0914	-1.4867	-0.6115	-3.1003	-1.5087	1.803	-1.7914	-0.2689	-2.8902	-2.5855	-2.893	-1.2087	2.4514	-1.0649	-1.9494	0.0253	2.9091	-0.9958	-2.7381	-2.3834	1.0964	-4.3572	-0.01	-0.357	-3.4471	-3.1841	-0.2564	-2.0971	-3.0873	-6.3745	-4.5186	1.1342	-4.6568
CKMT2	-3.0861	0.2475	-0.2317	-3.0891	-1.1982	1.9216	-3.1223	-3.3894	2.8714	2.7828	0.9444	1.1739	-1.8494	0.6011	0.6875	-1.3769	-2.7235	0.3208	-1.8226	-0.8812	4.6907	1.4515	1.9444	2.152	-0.8983	-0.1061	-2.8803	-0.2427	2.4167	0.8993	-1.4705	-1.8217	0.7488	-0.2607	0.9722	3.5821	2.8913	-0.8135	0.9129	-0.185	-0.6095	1.5506	0.7305	-0.2407	0.3173	1.0374	6.0088	0.3459	1.3973
CKS2	-1.1983	0.4702	0.5226	0.1962	1.0674	1.1964	-1.538	-1.3399	-0.0778	-0.3475	-2.7241	-1.1926	0.6623	0.2347	-0.1772	-1.725	-2.3324	-1.269	-0.0762	0.2163	-2.9609	0.3902	-1.6449	-2.6872	-3.4086	-1.9905	-2.9057	0.0423	1.0022	0.2874	1.7566	1.4064	0.398	-0.8994	-2.4345	-2.993	-0.6365	-3.4765	-3.1208	-0.5541	-1.491	1.5674	-2.9409	0.215	-0.6784	-0.825	-2.1279	0.0619	-0.8928
CMPK2	0.9758	1.5651	-0.3559	4.4616	0.0173	-2.0977	-0.4587	-0.384	-0.1441	-0.6979	-2.4324	0.0093	-2.2835	-1.7032	-0.7664	0.3017	-2.9984	-1.5427	-0.99	-0.1223	-1.1687	1.3343	-1.9129	-0.3377	-1.4431	-1.59	0.7657	-3.037	-1.422	-3.3035	-1.0211	1.585	-1.9733	0.8976	-1.0288	-1.7825	-1.2133	0.2414	-0.2566	-1.5364	1.2789	-1.893	1.1438	-2.1675	-0.3028	-1.0539	0.9545	0.1787	-0.3741
CSNK1G1	0.0419	0.3403	-0.4316	-0.7664	-0.3192	-0.9465	0.1925	0.5116	-0.2843	-2.7886	-0.7597	-0.2278	-2.153	-1.7853	-1.834	-2.0789	2.2617	-2.2598	0.0697	-0.3235	0.4854	-1.8542	-0.4788	0.8778	-0.5048	-1.7985	-0.7296	1.2185	-0.7081	-0.1558	0.6612	0.7969	-2.0973	-1.6571	0.2532	0.3221	0.2506	0.2324	-0.0736	-1.186	0.4347	-0.83	1.1438	-0.1563	1.5605	-0.3265	1.5623	-0.8777	-0.2891
DCAKD	-0.1	-0.634	1.7889	-1.6114	-0.2148	-1.7514	-2.1174	-0.737	-0.269	-0.4941	-0.734	-0.8276	-1.8162	2.4288	-1.3493	0.0639	0.7733	-0.5602	-0.1354	-0.69	1.0448	0.1375	0.48	0.2153	1.9263	-1.6824	-1.4826	0.7741	0.4502	-0.0223	-0.4906	0.5589	2.0598	0.6747	0.5066	0.8331	-1.3443	-1.3455	-0.4635	0.8599	-1.0943	-0.2708	0.3078	-1.1774	-2.0677	-1.8126	0.8788	-1.3422	0.7539
DCLK3	1.8326	-1.2186	-1.1102	-0.1993	2.5614	0.581	2.9587	-0.1515	-0.557	1.3567	0.2525	1.2483	1.2363	1.1796	1.4497	-0.4852	-0.5523	0.7851	-2.2272	1.2581	2.7624	2.5817	2.9613	0.1822	-1.6759	0.9984	-2.98	-0.6412	1.5673	-0.2414	-0.2647	-0.4919	-0.3326	0.4139	-0.8756	-0.2497	3.3509	-3.0858	2.4113	2.7119	1.9129	1.841	2.579	-0.4348	-0.3207	0.4448	0.0414	1.1289	0.2749
DGKB	2.3506	0.2568	2.8795	-0.1375	0.8063	1.5702	1.5769	0.2619	0.4141	-0.1304	-0.062	-0.2929	-0.5236	-2.0575	0.6106	1.4991	0.378	-0.6679	-0.5014	-0.2578	0.6653	0.8703	-0.2053	-0.0344	1.4535	-0.1938	-0.6087	0.0809	0.4023	-0.8458	0.8896	-1.8771	-0.5041	0.6066	-0.1005	1.6894									2.4817	0.2191	-1.2877	0.7334	1.0345
DGKE	0.012	0.8166	-0.3256	-1.0288	-0.705	-2.5936	-1.7277	2.0014	-2.1094	-0.2999	-0.3566	-1.5366	-1.9514	1.5139	-0.1388	1.4878	0.7797	-0.527																			-2.8865	4.2509	-0.8056	1.4105	-1.0502	-1.7539	-0.5792	-0.6345
DTYMK	0.3682	1.7229	0.5499	-0.2243	0.0985	1.0145	0.4232	0.2648	1.1023	-0.1514	-2.9643	0.7416	-0.45	1.4219	0.3843	0.4008	0.9086	-0.5892	-0.229	0.5111	-1.2586	-0.5264	0.8723	-1.1837	-0.2672	0.97	-0.1464	0.4915	-0.0637	0.7935	0.2953	1.8312	0.0076	-0.6405	-0.0474	0.3773	0.9286	0.7223	0.9553	-2.2027	0.3906	1.1546	0.6585	1.5426	-0.3803	0.1532	-0.8933	-0.0628	-0.907
EPHA3																																					1.2434	0.1483	1.1198	-0.0536	1.5671	1.4978	0.7375	-0.5586
EPHA4										-2.3164	-2.5726	-4.9702	0.0148	-2.4479	-1.2767	-3.5254	2.1708	-1.6318
EPHA6																			-1.4593	-2.0884	-0.3482	-2.1551	-1.2802	-1.6602	2.1711	-2.7253	-2.7891
EPHA7	-0.6978	1.9456	3.5672	-3.1894	-3.5682	0.8077	-1.4406	-1.2365	4.4594										0.6133	-0.6044	0.8802	0.976	-0.3628	-0.6842	3.8534	0.3822	2.0276	1.943	-1.2799	-0.4731	0.4034	-0.1491	-1.4326	-2.7909	-1.3677	1.2046									1.319	-0.7717	0.6924	1.3412	3.9199
EPHA8
EPHB1
ETNK1	-0.8297	1.1569	0.7589	-0.6488	-1.4448	3.3892	-1.0637	-0.7428	-0.8833	-1.1016	0.5041	-0.3441	-0.673	-0.5801	-0.7152	-1.1504	2.0503	0.1197	-1.7483	0.4514	-2.0527	-0.0486	-1.9019	-0.4218	-0.4496	-1.3837	0.8293	-1.629	-1.5261	1.3727	0.1971	0.446	-1.8309	-1.4833	-0.631	-1.3558	-0.278	-0.02	-0.1055	2.3083	-0.5451	0.7251	-0.2286	0.1868	0.1533	0.4166	-0.5097	-1.1352	-0.9864
FASTK										0.9492	1.1074	0.6602	-0.0563	0.9674	0.9394	0.0158	-0.899	1.0131																			1.8203	-0.3236	1.9604	0.6628	-0.4671	0.5643	1.7453	-0.8145	0.7884	1.0437	2.0918	0.545	1.1366
FASTKD1	-0.2744	-0.0494	0.3621	-0.4751	0.0898	0.9472	-0.9586	-0.0079	1.0233	-0.3132	-0.2879	-0.4696	-0.3196	-0.0195	1.8383	-0.9806	-0.7975	0.5301	-0.0707	1.4971	4.2344	-1.1329	1.3365	-1.8131	-3.387	-2.2347	0.263										-1.2593	-1.1081	-1.2246	-1.1986	-0.8841	-0.818	-2.3371	-1.0874
FASTKD3										-1.1606	0.1095	-0.9764	-1.3158	-0.3619	0.284	-0.7286	-0.918	-0.386
FASTKD5	-0.0677	1.2837	-0.5225	-0.452	-0.5571	-0.2339	-1.8097	-0.3151	0.0776	-0.1685	0.9788	0.8764	-0.4761	0.2187	0.6042	-0.2163	-0.7574	0.0492	0.3945	-1.1302	-1.6096	0.5326	-1.1862	-1.5609	-1.2151	0.7899	-0.5472	0.2452	0.4866	1.1158	1.678	-0.0301	-1.3007	0.189	0.2148	-1.588	-0.972	0.1212	0.5496	-1.4113	-0.3078	-0.8516	2.0379	-0.7976	-0.4071	-0.2794	-0.6691	0.0699	-0.839
FLT3	-2.9641	-1.3331	2.3281	-1.54	-5.8889	-2.4914	-3.2146	0.7843	3.2104
FLT4	1.4839	-1.2063	-5.3726	-0.0893	1.0152	2.1084	1.564	1.502	-0.0422	1.1815	1.2361	1.0089	0.558	0.9614	-0.254	1.0886	0.5704	0.3436	-1.7428	0.8876	1.0185	1.4101	-0.2357	0.437	0.6952	2.3614	-4.5155	1.2015	-4.256	0.0255	0.5728	0.4091	-5.6345	-3.1632	0.8042	0.1335	1.4066	0.3797	1.3823	0.8881	0.5737	0.9698	0.1523	0.8591	0.9642	1.7773	1.9189	0.5715	1.369
FUK	-0.115	-0.6495	0.6377	-1.0037	-0.6615	0.3567	-0.7971	0.2877	-0.2486	-1.2634	0.8215	0.6276	-0.2058	0.591	0.2626	-1.2155	0.7501	-1.3147	1.1913	0.302	0.0269	1.3159	-0.2274	2.1214	1.7055	-0.7224	-0.5196	1.332	0.0735	-1.3922	-1.3281	0.959	1.0416	0.7314	1.8003	-0.4152	-0.6365	0.2294	0.9102	-1.0296	-0.1586	-0.782	0.9116	-1.1239	0.5797	0.1282	-0.018	-0.1266	0.0085
GALK1	0.7891	0.2537	-2.1281	0.1924	-0.3569	0.1723	0.6924	-0.051	-0.1976	-0.0562	-1.4174	-0.1906	-0.1109	-0.2798	1.217	-1.2552	-0.0829	-0.7301	-0.4271	-0.6482	0.13	1.2103	-0.722	-0.4498	0.484	0.8373	-0.3669	3.6674	-0.614	-0.1206	-0.9327	0.407	-0.3933	-0.8862	1.096	0.5428	0.0277	-0.8767	0.4833	0.5502	-0.4942	0.9458	1.6988	0.3359	-0.7678	-0.5083	0.4655	-0.2194	0.377
GK	1.0232	-1.2063	-0.159	0.0863	-0.8443	-0.4681	0.4514	-1.8881	0.4676	-0.9245	-0.7912	-0.0953	-1.0691	0.1506	-0.3458	3.1381	2.1962	-0.2244	-0.4849	-0.6303	-0.4733	1.502	-0.7469	-1.78	2.6943	-0.3858	-0.0127	-2.9839	-0.4305	-0.4983	-0.0608	-1.5056	-1.3403	-0.7898	1.6353	-0.3659	-1.2156	-0.1493	-0.665	-1.527	-1.7249	-1.7251	0.8605	0.9238	-0.103	0.2786	-0.869	2.7692	-0.8446
GK5	-1.6391	-1.5805	-0.2771	-0.7529	-1.3142	1.4307	-1.538	1.0484	0.1159
GUCY2C																																													2.7917	-2.4585	2.5267	-4.8776	1.7148
HIPK4	-0.6579	-2.6569	-3.3944	-1.7406	-2.1381	0.1225	-1.5175	-0.8346	-3.2717										1.8422	-0.9868	3.0015	-0.4001	-2.0898	-0.1058	2.6631	-0.3432	1.4401																		-2.0349	-2.4741	-2.9734	-1.167	-1.9784
HYKK																			-1.4689	-1.9967	-0.5062	-0.1244	-0.3849	1.1658	1.9839	-1.2699	-0.772										-0.8617	-1.4357	0.226	-0.4915	-0.3959	-1.4851	0.3102	0.966	-4.5421	-1.0946	-0.8825	0.2955	1.1054
IDNK	-0.2818	-1.1413	1.4163	-1.432	-0.3946	1.0893	0.8565	-1.6011	-1.1841	0.3113	-0.5567	0.0116	-0.5829	-0.1196	-0.4291	-0.3295	-0.6432	-2.4339	-2.1047	-1.3075	1.3168	1.2264	0.0323	0.8804	0.7576	1.1051	-0.439	0.6533	1.1228	-1.6868	-0.8934	1.8148	2.3552	0.6407	0.6274	-0.392	-1.1674	-0.3266	0.8678	-2.4405	-0.9824	-0.1004	-0.6536	-0.5135	0.1683	0.2034	0.2224	-0.7848	0.0935
IP6K2
IPPK										-0.8864	-5.8465	-2.0178	-1.3917	-0.0936	-0.3309	-1.7675	-1.9011	-0.4503										0.8031	1.3806	0.7255	0.5802	-0.1512	-0.7916	2.4642	-0.6221	0.2757	-3.045	1.9907	-0.0339	1.4074	-1.274	-0.3836	-0.7882	-1.0339	-0.2133	-0.4268	-0.0451	0.0194	-0.8135
JAK1	-0.0004	-0.9279	0.253	-0.5446	1.3546	-0.7895	0.3053	-0.0912	-1.1076	-0.0048	-0.2279	0.2882	-0.1132	-0.44	0.0897	0.3583	2.1729	0.0389	-0.0101	-1.4051	0.2419	-0.7699	-0.4125	1.1046	0.9616	-1.0661	-1.052	0.477	0.0834	-0.6217	0.4869	-0.3934	0.6802	0.0398	0.4152	0.3396	-0.7652	0.3587	0.0377	-0.1506	-0.1213	0.1899	-1.2968	-0.4235	0.9374	-0.756	1.3597	-1.2387	0.7114
KSR2										-5.4505	1.3162	-2.1992	-3.9817	-3.8613	-6.7701	-0.2304	-1.8314	-6.7183	-1.7483	-0.2896	1.6744	-0.0095	0.2285	-0.9671	0.568	2.058	-0.8102	-0.9866	-1.9723	-1.3595	1.118	0.8482	-0.9156	-1.1432	-0.681	0.4005									-1.9753	1.6707	-0.5826	1.6465	-1.9274
LRRK2	1.0132	0.5228	1.1588	0.1769	0.757	-0.189	-0.1408	1.169	1.008	1.0215	0.4898	0.5649	0.3848	-0.0796	1.7998	0.0158	-0.844	-0.3176	-1.8364	0.2442	-0.3767	0.4361	0.2423	-0.3173	-0.7711	-0.5826	0.316	0.9649	-0.2967	0.5342	0.0964	-0.4796	-0.2984	0.4347	-0.2626	0.5863	1.4457	-0.0501	1.1728	1.983	0.7161	0.0196	0.7584	0.305	0.8987	0.6141	1.6406	1.1024	1.2074
LTK	-0.0527	-1.4382	-2.1796	-0.0083	-0.882	-1.0387	-0.0331	-0.7141	2.1067	0.338	0.0037	0.523	1.0869	1.0595	2.4062	1.0349	-1.4064	1.9313																											0.7884	0.8775	0.8086	2.2941	1.2046
MAP3K15
MKNK1	-0.0602	-0.5598	0.7438	0.3177	0.4959	0.6931	0.3412	-0.1543	0.6537	0.6122	-1.4831	1.783	0.4892	-1.1667	1.9685	1.0518	-0.6855	0.7954	0.0614	0.531	0.413	1.247	-0.6778	-0.0727	0.1024	-0.0445	-0.1167	0.8272	0.2734	1.0277	-0.4022	0.9036	0.1738	0.2136	-0.7606	1.0856	-0.2297	0.0731	0.9129	0.6753	-0.8468	-0.6428	-1.3084	0.7184	1.3071	-0.2575	0.8761	1.1316	-0.598
MOS	-2.2966	-1.3547	-2.1554	1.5023	-2.5529	-3.9442	-2.8941	0.6954	-0.348																			-3.5466	-4.1254	-1.5257	-5.5768	0.799	-2.7646	-1.1942	-5.0367	-3.8523									-1.8858	-6.804	0.4034	-5.5544	-2.7295
MST1	-0.4138	-2.1311	-0.2014	-0.9188	2.4018	0.5536	4.1713	1.3269	0.6435	2.2763	-2.1437	-0.4092	2.1162	-0.0776	1.8703	0.3414	-3.899	0.6794	0.5596	-0.5864	4.1598	4.3781	2.4307	0.7708	3.2918	-1.6065	-0.3627	0.7258	-1.46	-0.0299	-1.1709	-0.7607	-0.3854	-1.3869	-0.8873	0.8708	1.5629	-2.7762	1.5785	1.7171	0.6178	0.1131	-0.08	-0.2013	1.483	2.21	3.4911	-1.0476	-0.3855
MUSK	2.4253	-0.0804	0.3075	0.555	0.0724	-0.1018	1.5769	0.2877	-1.049	-0.6903	-0.9685	0.6555	-1.5814	-1.3588	-0.0662	0.4489	-0.047	-1.7292	-0.6803	-1.0446	3.6092	-0.0509	3.2818	2.1724	-0.4112	-0.1014	-1.1644										-0.5331	2.1079	1.0296	-0.4415	-0.4671	-0.5588	-1.1575	-1.8074	-4.2052	2.7085	2.1647	-5.3209	0.8446
MVK	0.8787	-0.3618	0.4742	-1.3413	-0.94	1.5852	-0.3843	2.2368	-0.8222	0.1399	-1.5089	2.7106	-1.4201	0.3348	-1.6333	0.3159	-0.5121	-0.1746	0.4027	-0.1781	-0.1398	-0.9353	-1.2	0.6281	-0.7399	-0.3503	-0.4009	1.9502	0.8187	-1.3696	0.4795	0.8626	-0.9525	0.2552	0.5891	-2.3747	-1.5351	-0.0832	3.7505	-1.5708	-1.2841	-1.2259	0.1174	-0.2998	1.4562	-0.6243	-1.3012	-0.4132	-0.598
MYLK4	1.3121	-2.3012	-11.7162	-0.7008	0.8324	0.7753	1.4307	0.4915	1.2859	2.2459	0.1124	1.9969	2.1542	1.2537	0.7046	-0.3239	0.0482	1.2991	-2.8933	0.9713	2.9335	4.7503	4.4506	1.5608	-0.4208	1.5128	-8.3439	1.7764	-5.0624	1.3727	-0.1124	0.0273	-6.6922	-5.9239	2.0007	1.823	2.1512	-3.6027	1.2364	0.2311	1.0382	2.0881	1.8126	1.3316	0.5976	1.6707	0.2494	1.4819	1.4427
NAGK	0.5475	0.6341	-0.8467	1.3576	0.493	0.4962	1.159	-0.5619	0.6716	0.4008	-1.0828	2.327	-0.5592	-0.6962	-0.3031	2.17	-0.9096	-0.9042	-0.9611	0.296	-0.6488	0.9024	0.6568	1.3977	0.6352	-0.5636	0.0297	1.1726	-1.0618	-0.6872	0.202	-0.9454	-1.6199	-0.2399	0.0292	0.8476	-0.186	1.2123	1.0216	0.1936	0.6992	-0.434	0.0036	0.6481	0.9404	0.6267	-0.1936	1.0333	0.581
NEK5	8.7187	-0.6866		-0.3825	-5.564	-1.0462	-1.72	-3.9808	-0.7788	0.3322	-0.3337	-0.3952	0.8616	1.3858	1.9834	0.0724	-0.4762	1.8484										-1.7159	-2.4862	2.6192	-0.8713	-2.5851	-1.9285	-1.2754	-2.7528	-3.8581									-0.2968	1.2506	-0.5043	-0.2141	-0.9495
NEK8																												-0.0398	5.2374	-0.7123	-1.3182	-0.1635	2.7772	5.2098	-1.7655	-0.7055									-0.6874	-4.0324	2.1242	-1.3422	1.6156
NME6	0.2461	1.2435	-1.9191	-0.1298	0.4669	1.184	-1.0483	0.0179	0.2892	1.3776	0.4384	0.0999	0.188	-0.7583	1.5543	0.1036	0.4541	-0.3612	1.2711	0.0151	0.8649	-0.0922	0.1318	-0.1491	0.7888	2.5558	-0.4836	0.8562	0.242	0.4762	1.9138	0.4111	-1.2163	-0.7142	-1.409	-0.2904	1.4572	0.031	1.0137	-0.6417	-1.874	-0.5228	0.4936	-0.7217	1.1908	0.8399	-0.0397	-0.1743	-0.9977
NTRK2
PANK4	1.4167	-0.3959	-1.2375	0.2213	0.5075	-0.7821	0.7642	0.0265	-0.7355	0.7112	-0.3423	0.4882	-0.5995	0.4189	-0.9629	0.4574	1.4943	-0.6596	-0.6982	-0.708	-0.1968	0.3511	0.3252	0.33	1.2904	-0.4806	-0.017	-1.1339	-1.1295	-0.7627	0.7865	-0.2394	-0.3643	-0.5536	-0.3392	-0.3572	-0.1355	1.1792	-0.6677	-0.1724	-1.179	0.4923	-0.5955	1.0503	0.1981	-0.2732	0.117	-0.2115	0.4535
PDK1	-0.4088	-1.2434	-0.6679	0.0998	-2.5732	0.9074	-1.3098	-1.1533	1.1304	0.5493	-3.0615	4.2588	-0.2129	0.6932	1.0739	-0.1002	-1.8144	1.7302	-0.8331	0.8737	-1.0129	-0.2484	-1.1227	-2.4196	-3.0438	-3.1828	0.2609	-2.2859	-1.1427	-0.0349	0.7644	-2.3758	-1.5882	-0.9788	-1.854	-2.3312	2.0455	1.3595	-0.307	-0.4665	-0.4806	-1.1755	-0.5119	2.0686	-1.0481	-0.1478	-1.6119	-0.2009	-1.3321
PDK2	0.1316	1.8281	-0.4801	0.2637	0.3306	2.4822	0.0489	1.99	-0.9063	1.549	-2.2094	-0.0442	0.2164	3.7742	-0.412	-0.7938	-2.0935	0.3602	0.6174	-1.1004	0.5468	1.015	0.2782	-1.0588	1.1824	1.8897	-0.9269	3.2206	-0.7412	-0.5159	1.4422	2.2725	0.3663	0.4933	0.0911	-1.4022	2.4064	3.3282	-0.6756	-0.5072	-0.2298	1.0082	1.3087	-0.3082	-2.4523	0.3069	0.2953	-1.2705	-1.3463
PDXK	-0.2694	-0.6217	-0.4135	0.8637	-0.4788	0.9273	1.3256	-0.5074	0.4167	1.8327	-0.8798	2.3247	-0.0326	-1.2688	1.5949	0.9301	-1.0576	-1.2981	-0.2097	1.0231	0.7881	1.2011	0.8364	0.5007	0.916	-0.7817	0.7084	-0.1944	-0.2372	1.2846	-1.3182	-1.3476	-1.6911	-0.5082	1.3259	-0.2439	3.2176	-0.1403	-0.6491	1.0539	-0.3857	0.1683	1.1578	1.0222	0.0401	-0.107	0.1467	-0.0814	1.1196
PFKFB4	-1.0813	0.5382	0.6135	-1.1793	-1.1634	-0.3734	-1.2098	-1.2078	1.6478	0.7074	0.507	1.2321	1.6917	0.539	1.3878	-0.6126	-0.6178	0.2544	-0.123	1.0928	0.005	1.5962	1.2536	1.5379	1.4391	0.1404	0.246	0.6557	1.1145	-2.1955	0.6072	-2.936	-2.6697	1.697	-2.5082	-2.4647	-0.0803	-0.3537	1.5414	-0.2632	-1.1316	-1.2115	1.3644	-0.387	-0.1448	-0.5177	1.2678	0.4123	0.8758
PGK2	0.3109	-0.8691	-0.9194	-0.2591	0.3277	-0.949	-0.2382	-1.1619	2.2545	-5.2678	-1.6547	-4.8656	-3.0092	-2.6821	-2.31	0.5112	-3.7299	-1.9614	2.2757	-0.8494	1.2883	2.1843	1.2481	-0.5619	-0.4976	0.3822	-1.6013	-6.778	-10.1635	-9.3143	-2.6886	-7.3195	-8.7022	-11.4247	-12.7049	-2.3805	-5.9477	-1.5619	2.6287	-2.4906	-0.3891	-2.1618	-0.5514	-0.5332	-1.0451	-4.7817	-1.8334	-0.7476	-3.4324
PHKG1	2.1738	-1.3083	-2.8552	-1.1696	-1.1924	0.5884	-0.0613	1.1891	-0.8527	-0.1286	-0.4338	1.3227	0.7216	2.2046	0.7665	0.4093	1.0566	0.7498										1.7836	-2.3771	-0.4907	0.4721	1.2751	-1.7702	-2.8571	0.8809	-0.1162	-5.6305	0.9417	-0.2938	-2.4468	-1.1757	0.2019	1.5177	-0.837
PIK3CB	-0.9642	0.1145	-0.9466	-0.0218	-0.824	0.262	-0.0818	1.0513	0.302	-0.5474	-0.4423	0.4277	-1.0596	0.8073	0.7323	0.3612	0.8917	-0.5684	0.1839	0.9892	-0.2495	0.3075	-0.3352	0.7428	0.8464	0.1688	-0.6384	-1.5444	-0.1496	-0.7627	0.1455	1.4454	0.0709	-0.8144	0.4683	-0.5546	-0.9514	-0.1583	1.4327	-0.2475	0.3059	1.3154	0.7862	0.6172	-0.2461	0.125	-0.9419	-0.9042	-0.2551
PIK3R2	-0.4861	-0.3093	-0.2802	-0.2841	-0.4353	-0.4407	0.0797	-0.2404	-0.5265	-0.1304	-0.7397	0.5068	0.7453	1.536	0.3331	1.8303	0.12	0.4182	-0.1712	0.6565	0.8101	0.6819	0.0047	0.1643	0.4576	1.1999	-0.263	0.5036	1.7854	-0.3699	0.4083	0.0725	0.1237	1.1187	0.259	0.3076	0.7264	0.1633	-0.1293	0.6347	-0.0738	0.0268	0.6956	-0.7442	-0.0076	0.8242	0.2008	0.6113	1.5277
PIK3R3										1.191	-1.0428	0.4277	-0.6516	-0.0436	0.9693	0.2819	-1.028	0.0928
PIM1
PINK1																												0.4818	1.1459	1.0101	0.9289	0.3762	2.582	3.6282	0.8219	3.5909
PKD1	0.2088	-0.6897	-2.525	-0.533	-0.1829	0.9796	0.1745	0.5002	0.2331	-1.1358	1.1389	3.1336	-2.2763	-0.6081	-1.614	0.9669	2.2237	-1.6111	-1.2047	1.7362	-0.0455	0.9714	1.4056	-0.1134	-3.0654	-0.246	-1.8092	1.6628	4.9532	0.8842	0.2658	-0.8941	-0.1955	1.1376	-0.6398	-1.2251	0.9309	0.1723	0.059	-2.3373	-0.3078	0.0076	0.0431	0.8816	0.2935	-1.9756	-1.7686	1.4952	-0.873
PKDCC
PLAU	3.1924	-0.6804	-1.2102	-0.1317	1.7259	1.4107	1.8845	2.0703	1.4312	0.1266	2.5743	1.3669	1.2268	-2.0255	0.6661	-0.2757	-1.3937	-0.0896	0.0559	0.0968	0.0905	2.8275	1.0215	-0.5415	-1.2679	0.0622	-1.2556	0.9673	-0.1314	2.7375	-1.6203	-3.2521	-2.4428	-1.2017	0.598	-0.5836	0.9975	-2.3103	1.2311	2.2645	-0.5315	-1.7778	-2.2791	1.3147	-0.6307	2.1536	1.1679	0.7095	2.1258
POMK	-1.4723	-0.8258	-0.1529	-0.8204	4.8357	-0.0918	-2.2327	-0.2519	1.2324	1.1263	-0.8798	-1.1135	0.399	-0.9825	0.2477	-1.7081	-2.14	0.1922	-1.4318	1.0171	0.8934	0.0433	1.3946	-0.5492	-1.1719	-0.5257	-0.912										-1.4271	-1.6281	-0.2009	-0.2507	0.1466	0.2451	-0.1148	0.0406	-1.0213	0.4887	1.9027	-1.5651	0.4478
PRKACG
PRKAG3	0.3981	-0.5165	0.1258	1.1994	1.3749	-0.5154	0.7437	2.6932	2.0276																			-1.2112	0.2916	0.3654	-1.5982	-1.364	-0.148	-0.3797	-0.2213	0.1247									-2.1362	-0.0945	-0.2288	-1.0768	3.0384
PRKCA	1.6881	-1.0516	0.2227	-0.2243	-0.1771	-0.9664	0.5206	-0.2864	-0.7074	1.1244	-0.2622	-0.8904	-0.526	-1.6972	-0.5081	-0.4314	-2.4614	3.7242	0.0821	-0.3614	0.9724	2.0258	1.2896	0.6001	-0.2744	-1.0566	-0.7636	-1.5831	-1.3791	1.5968	-0.5274	-1.7745	-0.3089	-0.9448	-1.2351	1.0014	-0.0413	-0.0561	1.5971	0.9882	-1.4265	-1.9914	-1.1621	-0.0016	0.6035	-0.5365	1.5596	-0.5486	1.9217
RBKS	2.7864	-1.3516	-0.7255	-2.7264	1.4648	0.3866	3.0176	-1.9484	-2.428	0.0638	-0.4023	1.4483	-1.3158	1.9304	-1.74	0.1319	2.3759	0.8908	-0.5303	-2.3812	1.7007	-0.5287	1.3946	2.7406	1.4871	2.0651	-2.3246	-1.0349	-2.4664	-2.2358	-0.4243	3.3499	1.0521	-1.7365	2.2188	-2.0467	-2.4958	0.1723	2.3238	-0.0442	1.8112	1.7954	1.9798	-1.6612	-1.0392	0.2379	-0.0802	-1.6686	0.1304
RFK	-0.5857	0.031	-0.7467	-0.0526	0.6555	3.5213	0.295	-0.4816	-0.6947	-0.0676	-0.1049	0.4486	-0.3647	1.594	0.506	-0.1116	-0.751	-0.7218	0.2169	0.529	-0.618	-0.5103	0.6513	0.3631	-1.3879	0.2423	-0.017	-0.0809	-1.108	1.3525	1.9383	-0.5719	0.1131	-1.2565	-0.1771	-1.3732	-0.602	-0.0982	-0.6359	-0.795	-0.7451	0.3627	0.4472	-2.2096	0.043	-0.4174	-0.7852	0.314	-0.5754
ROR1
ROS1	-0.8372	-0.7578	1.1346	0.6284	-0.6702	-2.2921	-0.7612	0.5088	0.4345	-0.1438	-0.042	1.3041	-0.5924	0.1947	2.2823	-0.3946	-0.4804	2.0536																											-4.2201	1.9592	2.4781	-2.1411	-0.89
RPS6KA2																			1.4239	-0.0227	3.9777	2.4462	2.5109	3.7421	2.1711	1.0648	-0.4009
SGK3	-2.1273	0.4207	1.0134	-0.8378	0.6149	-1.5097	-2.4634	-2.1063	-2.1833	-1.469	-1.7519	-0.3882	-2.0463	4.3167	-0.4014	-1.2778	0.7184	0.3912	2.1643	0.0888	0.0072	-1.7026	-2.3827	0.409	-4.4933	4.4046	-0.7551	-1.5879	0.7014	-0.6166	5.1727	0.7641	-0.1638	0.7918	-0.0474	0.5805	-0.1952	-1.9978	-1.5455	-0.8982	-0.9146	0.8067	-1.8193	-0.4882
SHPK	1.2174	0.1733	0.6196	-0.4674	-1.8509	-0.5179	-0.1357	2.521	0.4039	0.0828	-0.6882	1.0042	0.2235	1.7182	-0.2156	1.1594	-0.0829	-1.3354	0.0697	-1.3314	1.5471	-0.5333	-0.139	0.5389	0.3184	0.6073	-1.0287	0.436	0.898	-0.4026	-0.159	0.1607	-0.5938	0.5707	-0.8667	1.0885	-1.2984	-0.7775	-0.2168	-0.3351	-0.2501	1.8122	1.8846	-1.4193	-1.4357	-0.5052	0.5087	0.476	1.0317
SIK1	0.9285	-0.4051	1.1134	-0.5369	0.7802	0.8551	1.9024	0.3107	0.7174																			0.8272	-0.105	0.5367	-0.633	0.8954	1.5454	-0.0037	0.1441	0.1306
SLC22A18	0.0394	1.0734	0.7983	-1.6731	-1.2997	-1.9981	-2.8993	1.0656	-1.2504	-0.8769	1.7479	0.1209	-2.8527	-1.1126	-1.1166	-2.9988	4.0144	-1.2981	0.5761	-2.8453	-2.3489	0.018	-0.9182	0.8065	-1.0567	-3.3938	-1.7053	0.3804	0.713	-2.4373	-1.6302	-1.912	1.8065	-0.3835	0.2296	0.8969
SPHK1	0.418	-0.8753	0.7832	-0.506	1.4474	0.8899	1.4538	0.4456	1.6733	-0.2714	1.868	0.0139	1.4853	-1.5811	-0.0363	0.4348	-1.7827	1.1312	-0.0184	1.286	0.1783	1.7455	1.961	1.52	-1.3399	0.0503	-2.244	0.436	1.1905	0.9471	-2.2687	-2.9381	-0.024	-0.5328	0.1323	0.7286	1.3078	0.2414	1.3054	0.4939	-0.084	-1.2667	-2.1514	-0.3251	-0.1984	1.2788	0.7438	1.4899	2.6898
STK16	-1.532	-1.3825	2.8553	-1.893	-0.3047	-1.9706	-1.9892	-0.3007	4.1127	-1.2044	-2.1637	-1.6831	-1.4344	-0.442	-1.4347	-0.5305	0.748	-1.1986										-0.221	-0.4834	-0.1533	0.7644	0.7723	0.1078	-0.958	0.3475	0.8302									-0.6903	0.3414	-0.6151	-2.1942	0.1984
STK19	0.5151	0.0836	-0.0166	1.0373	0.5974	0.2072	-0.0921	-1.004	0.4804	0.9301	-0.2393	0.6579	1.381	0.0806	0.9223	-0.1823	-0.9963	0.4949										-0.5059	-0.181	1	0.3518	0.1854	0.58	0.4252	-0.1152	0.6821	0.6091	-0.8015	0.12	1.5575	-0.1993	0.6891	-1.046	2.2008	-1.069	0.6424	1.2976	-0.5751	0.6065
STK32A
TAF1	0.1191	0.1918	0.5711	1.0161	0.3277	0.3044	0.3053	0.5375	0.3733	-0.4237	0.2925	-0.3766	0.086	0.0826	-0.4569	0.3244	-0.4212	0.5052	1.1473	0.061	-0.0674	0.234	0.5573	-0.0344	-0.0824	0.6192	0.2587	0.5205	1.0484	-0.3749	-0.2818	1.1684	0.9387	0.4063	-0.7459	-0.4791	0.3402	0.0731	0.0855	0.7754	0.7365	0.6243	-0.1496	0.7184	0.1444	0.5107	0.2413	-0.3283	-0.2778
TAF1L	-1.2208	1.5744	0.2742	1.4849	-1.3142	-1.5919	-1.4021	1.6139	0.9774	-0.1438	-0.9885	-0.3906	0.6837	0.595	-0.2178	1.9124	-0.102	0.3643	0.9381	-0.198	-1.0129	-0.8388	-0.4899	-0.697	0.2872	0.2376	0.1633	0.291	1.483	-0.9213	-0.4832	0.9939	0.7013	0.5821	-1.5976	-1.858	-2.744	4.4944	-2.1448	0.9131	-1.2672	-1.2403	-1.1203	1.1516
TBCK	0.8737	-0.334	0.6711	-0.3285	-0.705	-0.3036	-0.4407	-0.4643	-0.2996	0.416	0.5756	0.2557	0.0006	-0.2177	0.111	0.6556	0.5408	0.1259	0.6216	-0.1402	0.9351	0.1742	0.8171	0.9492	0.0376	-0.035	0	0.3394	0.6188	-0.0677	-0.3359	-0.6458	1.1471	0.601	1.2375	0.4092	-0.209	-0.02	0.5734	-0.3382	0.2313	-0.1436	0.2823	-0.2745	0.5618	1.6112	1.1301	0.76	1.1025
TIE1	1.1153	-0.6866	0.6802	-0.3401	0.1217	-1.1932	0.5642	0.3652	-0.4984	1.8003	1.239	-0.9415	0.5414	-0.3298	0.0278	-0.2984	0.0334	-1.0141	1.0358	-5.5444	4.3902	-2.6467	5.2353	2.6693	-1.5799	-1.917	-1.9683
TK2	0.164	-1.132	0.2621	-0.3613	-0.0756	0.3193	0.6565	0.5088	0.3147	1.6537	-0.2708	1.3251	0.2069	0.3348	1.0056	0.0668	1.4034	-0.5539	0.9257	0.6546	1.0777	0.9989	0.7148	0.86	0.328	0.2755	-1.5653	0.4046	0.7741	-0.6091	-0.8909	-1.1424	1.9437	1.1168	-0.2331	-0.0436	-0.1723	0.1573	1.727	0.4407	-0.3857	-0.9643	1.9659	-1.0789	0.7228	0.1877	1.4542	0.5662	0.6604
TPK1	1.2971	0.4052	-1.2647	0.1788	2.2858	1.944	2.5972	-0.5935	1.1176	2.4801	-1.7405	1.9597	-0.0326	-0.8464	0.1836	2.0369	-0.8842	0.3042	-3.2181	0.5191	1.3651	1.394	0.2396	-0.3173	0.2296	0.2281	-0.3012	1.0325	-0.9858	-0.9113	0.3469	-0.3174	-0.578	-1.0336	1.3347	1.2714	0.747	0.8636	1.4539	0.4126	0.689	-0.7172	-0.2007	-0.8201	2.3386	1.4293	1.5623	1.251	1.9273
UHMK1	-1.1137	0.9001	0.8044	-0.8012	0.8266	2.0661	-1.7533	1.2695	0.9188	1.4576	1.239	0.5742	-0.8817	1.7202	0.9053	0.2196	1.5534	-0.7405
ULK1	-0.3018	-0.4113	-1.7191	-0.3825	-0.325	1.164	-1.0278	0.7126	-0.2257	-1.2558	0.1638	0.3231	-1.4913	0.3468	-1.202	1.1509	0.5048	0.4306	3.9809	-1.2398	1.6744	-0.1451	0.3197	0.5924	0.3304	-1.0045	-0.2736										-1.0203	-1.069	-0.0153	0.5408	-0.2569	-1.0699	1.3134	-0.0945	-1.1316	-0.0882	-0.2477	-0.8963	-1.0005
ZAP70	-3.0836	1.2064	-0.1136	1.2341	-0.4208	-0.7023	-1.097	-1.6527	0.0139	-0.4237	-4.271	0.9206	-0.1678	-3.0004	-1.9386	-0.2248	-4.8779	-0.3135	-1.8074	-0.2538	-1.7829	0.0318	-2.8828	-1.8947	-2.3599	-3.4056	2.3882	-3.5925	-1.9971	-1.571	3.2178	-0.2415	-2.1078	-1.608	-0.9934	1.2656	-2.9761	1.591	-3.5026	-2.7033	-1.2841	-2.9369	-2.4045	-0.0691	5.5613	-0.2261	-1.539	1.8986	-0.8843
[truncated: 73 more columns]
