# Supplementary material for: PhosphoDisco: A Toolkit for Co-regulated Phosphorylation Module Discovery in Phosphoproteomic Data
Source: Mol Cell Proteomics. 2023 Jun 30;22(8):100596. doi: 10.1016/j.mcpro.2023.100596 (PMC10416063; doi:10.1016/j.mcpro.2023.100596)
Supplement: Supplemental Table S4 — Breast cancer modules output file. Module information for phosphosites from breast cancer dataset.The rows are phosphosites, described by the first two columns gene_symbol, and variable_sites_names. The remaining column HDBSCAN;min_cluster_size-4 assigns a module number to each of the phosphosites, according to the output of running HDBSCAN with the parameter min_cluster_size set to 4. A regular PhosphoDisco output module file would also include rows which are assigned −1 to signify that this phosphosite has not been assigned to a module. This data file is also used in the PhosphoDisco tutorial notebook, and the −1 rows have been removed, leaving only phosphosites which have been assigned a module. [file mmc11.xlsx]

## Sheet: Supplementary Table 4 _ breast 
geneSymbol	variableSites	HDBSCAN;min_cluster_size-4
ABCC1	S930s	66
ACBD3	S316s	54
ACIN1	S655s S657s	61
ACIN1	S863s	36
ACTN1	S6s	12
ADD1	N462n S465s	13
ADD1	Q614q S617s	13
ADD1	S457s N462n	13
ADD1	T755t	21
ADD3	N457n S461s	40
AES	S196s	66
AFAP1	S668s	60
AFF4	S620s	66
AFTPH	S518s	66
AGFG1	S167s	54
AHCYL1	S2s M7m	11
AHDC1	S1187s	42
AHNAK	S1010s	44
AHNAK	S1298s	54
AHNAK	S1324s	53
AHNAK	S1580s	53
AHNAK	S2185s	53
AHNAK	S2387s	53
AHNAK	S2580s	53
AHNAK	S2708s	53
AHNAK	S3294s	53
AHNAK	S3347s	41
AHNAK	S3362s	44
AHNAK	S3483s	44
AHNAK	S379s	46
AHNAK	S4520s M4521m	44
AHNAK	S4995s	46
AHNAK	S5031s	15
AHNAK	S511s	30
AHNAK	S5293s M5294m	54
AHNAK	S5318s	54
AHNAK	S5321s	44
AHNAK	S5519s	54
AHNAK	S5530s	54
AHNAK	S559s	66
AHNAK	S5720s	44
AHNAK	S698s	53
AHNAK	S819s	53
AHNAK	S845s	54
AHNAK	S947s	53
AHNAK	T158t	44
AHNAK	T3366t	34
AHNAK	T3716t	34
AHNAK	T4100t	34
AHNAK	T4430t	34
AHNAK	T4564t	34
AHNAK2	S3408s	42
AHNAK2	S4419s	34
AKAP1	S151s	26
AKAP1	S592s	54
AKAP11	S1580s	50
AKAP11	T1485t	54
AKAP12	S286s	34
AKAP12	S696s	66
AKAP17A	S584s	66
AKAP8L	S283s	66
ALYREF	S101s	23
ANK3	S841s	2
ANKRD28	S1011s	46
ANKRD54	S63s	66
ANP32A	T15t	66
ANP32B	T244t	66
AP3B1	S276s	39
AP3D1	S829s	66
AP4B1	S593s	54
APBB2	S717s	15
APIP	S87s	57
ARAF	S186s	9
ARAP1	S1428s	54
ARFGAP1	S348s	54
ARFGAP2	S432s	46
ARFGAP3	S231s	66
ARFIP1	S39s S44s	54
ARFIP1	S93s	54
ARHGAP12	S165s	66
ARHGAP15	S243s	66
ARHGAP17	S162s	54
ARHGAP35	S1150s	16
ARHGAP35	S770s	54
ARHGAP45	S73s	45
ARHGAP5	S1218s	68
ARHGAP5	S590s	35
ARHGEF12	S1288s	30
ARHGEF17	S420s	60
ARHGEF17	S569s	0
ARHGEF2	S142s	44
ARHGEF7	S228s	66
ARID1B	S1568s	40
ARID4B	S295s S296s	67
ARL6IP4	T232t	10
ASAP1	S1008s	66
ASUN	S626s	56
ATRX	S1352s	55
ATXN2	T741t	66
ATXN2L	S634s	67
BAIAP2	T340t	38
BAZ1B	S158s	66
BAZ1B	S312s	66
BAZ2A	S1770s	66
BAZ2A	S1783s	63
BCCIP	S42s	67
BCKDK	S31s M42m	60
BCL3	S374s	22
BCL6	S457s	66
BCL9	T257t S278s	39
BCLAF1	S496s	66
BRAF	S732s	59
BRCA2	S93s	63
BRD4	S1045s	56
BRMS1	S237s	66
BUD13	S248s	66
C11orf58	S147s	67
C12orf43	S169s	66
C12orf45	S178s	63
C17orf49	S96s	63
C1orf198	S289s	33
C2CD5	S295s	68
C2CD5	S323s	66
C2CD5	S864s	10
C2orf49	S147s	36
C6orf106	S215s	63
C9orf78	S15s S17s	40
CALD1	S498s	33
CALML5	S58s	0
CALU	S52s	11
CALU	S52s Y55y	11
CAMSAP2	S844s	39
CAPG	S337s	0
CAPRIN1	S335s	9
CARMIL1	S1288s	27
CARMIL1	S880s	46
CASKIN2	S858s	60
CASP7	S47s	40
CAST	S582s	54
CBL	S669s	54
CBX1	S89s	66
CBX1	S89s S91s	66
CBX8	S191s	66
CCDC117	S53s	25
CCDC86	S217s	66
CCDC86	S80s S91s	14
CCNK	S329s	66
CD3EAP	S287s	63
CDC42BPG	S1462s	66
CDC42EP1	S190s	32
CDC42EP4	N167n S174s	30
CDC42EP4	S109s	45
CDK12	T893t	38
CDK13	S867s	38
CDK17	S92s	51
CDK18	S89s	20
CDK18	S98s	20
CDKN2AIP	S131s	42
CDR2L	S318s	54
CENPC	S177s	63
CENPC	S73s	63
CENPC	T130t	63
CEP170B	S585s	26
CEP350	S1648s	66
CFL1	T25t	66
CHAMP1	S247s S253s	22
CHAMP1	S282s S284s S286s	68
CHAMP1	S286s S297s	68
CHAMP1	S378s S379s S382s	68
CHAMP1	S572s	12
CHAMP1	S603s	68
CHGB	S259s	5
CHGB	S259s S263s	5
CHGB	S377s	5
CHGB	S377s S380s	5
CHGB	S391s	5
CHGB	S405s	5
CIT	S699s	66
CKAP5	S1861s	36
CLASRP	S285s	58
CLINT1	S245s	40
CLIP2	S42s	66
CLTC	S1498s	38
CLU	S133s	12
CNN3	S162s	44
CNOT3	S299s N303n	57
COG3	S516s S527s	54
COIL	S487s	23
COMMD3-BMI1	N461n S468s	66
CPEB4	S124s	66
CRTC3	S370s	21
CTNND1	S346s	32
CTR9	Q1079q S1081s S1085s	66
CTR9	S1085s	66
CTR9	S941s	64
CTTN	S282s	44
CTTN	T323t	45
CTTNBP2NL	S549s	66
CYBA	T147t	8
CYLD	S3s	54
CYLD	S547s	54
CYLD	S552s	54
DAP	S91s	39
DBNL	S141s	54
DBNL	S275s	27
DCAF1	S979s	42
DCP1B	S227s	54
DDX3X	S606s	25
DDX3X	S612s	25
DDX41	S619s	11
DDX50	S41s	66
DEK	S230s S231s	55
DEK	S303s S306s S307s	55
DEK	S306s S307s	19
DENND4C	S1672s	54
DHX29	T72t	42
DIP2A	S94s	44
DIP2C	S89s	44
DKC1	S513s	39
DLG5	S1021s	39
DMAP1	S454s	66
DNAJB2	S313s	66
DNAJC1	S430s	22
DNAJC21	S283s	67
DNM1	S774s	37
DNMBP	S659s	66
DNMT1	S143s	42
DNPEP	S2s M15m N16n	40
DNPEP	S5s	40
DNTTIP2	S74s	42
DOCK7	S30s	49
DOPEY2	S1021s	54
DOT1L	S834s	63
DPF2	T176t	63
DSG2	S701s	42
DSP	S2598s	54
DSP	Y172y T173t	41
DTNBP1	S11s	44
DTNBP1	S316s S321s	7
DTX3L	S545s	35
DYNC1LI1	S421s	63
DYNC1LI2	S446s	27
EDC4	S486s	54
EEA1	S52s	54
EEF2	T435t	24
EHD1	T468t	63
EIF2S2	S105s	68
EIF2S2	T111t	68
EIF2S3	T9t	54
EIF3D	S161s	66
EIF3H	S183s	63
EIF4ENIF1	S138s	66
EIF5	S390s	47
EIF5B	S66s	54
ELMSAN1	Y624y T628t	34
EML4	S200s	39
ENSA	S67s	44
EPB41L1	S578s T580t	46
EPRS	S817s	54
EPS15	Q661q T668t	23
EPS15	S681s	54
EPS15	S796s S814s	42
EPS15	S851s	54
EPS8L1	S543s	66
EPS8L2	S28s	40
ERC1	S37s	66
EVI5L	S694s	54
EXOC7	S250s	49
FAM110A	S189s	66
FAM120A	S417s	54
FAM160B1	S190s	54
FAM160B2	S526s	42
FAM21C	S539s	52
FBLN2	S578s	12
FCHO2	S394s	37
FGA	S588s	11
FGD1	S135s	42
FGD6	S1288s	66
FIP1L1	S87s S89s	55
FKBP3	S152s	63
FLII	S436s	66
FLNA	S2158s	61
FLNB	S983s	63
FMNL1	S211s	66
FN1	T2256t	12
FNBP4	S466s	66
FOXK1	S213s S223s	63
FRMD6	S375s	66
FRYL	S1941s	40
FUBP3	S296s	24
GAB2	S543s	30
GEMIN5	S757s	46
GIGYF1	S230s	66
GMIP	S19s	52
GOLGA1	S760s	54
GOLGA2	S126s N146n	54
GOLGA3	S22s	54
GOLGA3	S983s	54
GOLGB1	S636s	54
GOLGB1	S658s	54
GORASP2	M219m T225t	26
GORASP2	T222t	26
GORASP2	T222t T225t	26
GPATCH8	S1035s	60
GPATCH8	S1081s	66
GSK3B	S9s	30
GTF2F1	T331t	66
GTF2I	S103s	42
GTF2I	S722s	42
GTF2I	S823s	66
GTF3C2	S220s	66
H1FX	S2s	11
HBA1	S132s	5
HBA1	T135t	5
HBB	S10s	5
HDAC2	S422s	55
HEBP2	S181s	63
HECTD1	S357s	66
HECTD4	S1363s	42
HELZ	S1127s	66
HIRIP3	S289s	19
HIST1H1E	T4t	63
HIST1H2BD	S113s	66
HIVEP1	S779s	66
HLA-A	S352s	2
HLA-A	S352s S356s	2
HLA-A	S352s S356s S359s	2
HLA-A	S356s	2
HLA-A	S356s S359s	2
HLA-A	T345t	2
HMGA1	S102s S103s	41
HMGA1	S103s	41
HMGA1	S44s	11
HMGA1	T39t T53t	63
HMGA1	T42t	63
HMGN3	S6s	66
HMGN4	S80s	12
HNRNPA0	S84s	42
HNRNPA2B1	S212s	23
HNRNPA3	S350s	66
HNRNPA3	S356s S358s	31
HNRNPC	S240s	56
HNRNPC	S240s S247s	56
HNRNPK	S216s	63
HNRNPM	S513s	42
HNRNPM	S633s	23
HNRNPM	S637s	23
HNRNPU	T286t	58
HNRNPUL2	S636s	54
HP1BP3	S156s	62
HPRT1	S110s	54
HS1BP3	S249s	1
HSP90AB1	S226s	67
HSP90AB1	S255s	67
HSP90AB1	S255s S261s	67
HTATSF1	S407s	42
HTATSF1	S453s	41
HTATSF1	S579s	18
HTATSF1	S721s	65
HTT	S1866s	66
IFIT1	S2s N4n	66
IGF2R	S2347s	66
IKBKB	S697s	54
IL16	S175s	17
IL16	S177s	17
IL16	S322s	17
IL16	S584s	17
IL16	S683s	17
IL16	S795s	31
IL16	S834s	66
IL16	S845s	29
ILF3	M465m S477s S482s	56
ILF3	S476s S477s S482s	56
ILF3	T592t	63
ING4	S150s	66
INO80	S468s	42
INO80B	S130s S132s	9
IQSEC1	S403s	66
IQSEC1	S463s	7
IQSEC2	S322s	46
IQSEC2	S412s	46
IRF2BP2	T384t	23
IRX2	S252s	4
IRX2	T310t S317s	4
IWS1	S363s	64
IWS1	S365s	64
IWS1	S400s	54
IWS1	S438s S440s	18
IWS1	S440s	55
KANSL3	S515s	66
KAT6B	S998s	4
KAT7	T88t	62
KDM3B	S798s	10
KHSRP	S193s	42
KIAA0430	S1093s	58
KIAA0556	S1596s	10
KIAA0930	S309s	68
KIAA1429	T184t	67
KIAA1462	S200s	38
KIAA1522	M1082m S1087s	54
KIAA1671	S1019s	66
KIAA1671	S1441s	20
KIAA1671	S404s	66
KIF13B	S1391s	49
KIF13B	T1793t	21
KIF1C	S1033s	66
KIF21A	S1209s	66
KIF3A	S714s	20
KLC1	S521s	40
KLC1	S561s	66
KLC2	S545s	66
KLC2	S556s	16
KMT2E	S845s	66
KNOP1	S238s	66
KRT18	S18s	8
KRT18	S23s	8
KRT18	S34s	8
KRT5	S77s	3
KRT5	S82s	3
LAMTOR1	S27s	63
LARP4B	S736s	66
LEO1	S151s S154s	67
LEO1	S205s	67
LEO1	S229s S238s	67
LIG1	S36s S46s	68
LIG3	T209t	63
LIMA1	S698s	66
LLGL1	S1044s	54
LMNA	S406s	66
LMNA	T409t	66
LRCH1	S370s	67
LRIF1	S502s	36
LRRC1	T480t	42
LRRFIP1	S531s	67
LYST	S2149s	42
MAGED2	T87t	54
MAP1A	S2617s	66
MAP1A	T1834t	34
MAP1S	S547s	44
MAP2K2	S222s	30
MAP2K2	S222s S226s	30
MAP3K4	S499s	60
MAP4	S358s	18
MAP4	S928s	54
MAP4K4	S771s	33
MAP7	S242s	45
MAP7D1	S753s	40
MAPK1	T185t Y187y	30
MAPK3	T202t Y204y	30
MAPRE2	S200s	66
MARCKS	S170s	45
MARK3	S469s	49
MARK3	S601s	45
MAST2	S1414s	66
MAST4	S137s	4
MAST4	S206s	4
MAST4	S206s S213s	4
MAST4	S23s	4
MAST4	S2440s	50
MBD2	S181s	63
MECP2	S372s	66
MED1	S1401s	66
MED12	S698s	56
MEPCE	S254s	63
MFAP1	S53s	55
MFF	T112t	28
MIA3	S1745s	40
MICAL3	S1704s	63
MKI67	S1071s	66
MKI67	S1937s	48
MKI67	S2528s	66
MKI67	T1315t	48
MKI67	T1557t	48
MKI67	T1801t	48
MKI67	T2406t	48
MKL2	S77s	30
MLH1	S388s	41
MLLT1	S315s	66
MLLT1	S475s	43
MLLT6	S222s	66
MLPH	S337s	10
MLPH	S482s	10
MLPH	S524s	8
MORC2	S725s	66
MPDZ	S1250s	66
MPRIP	S800s	54
MPRIP	T378t	44
MRE11A	S676s	12
MSH6	S227s	67
MSH6	S309s	12
MTDH	S298s	42
MTDH	T143t	28
MTM1	S18s	15
MTMR14	S415s	31
MTOR	S1261s	54
MTSS1	T607t	45
MTUS1	S541s	25
MVP	S445s	55
MXRA5	S1525s	66
MYEF2	S431s	23
MYH14	S2010s	22
MYLK	S1438s	67
MYLK	S1759s	44
MYLK	S1760s	44
MYO18A	S1998s	66
MYO18A	S2002s	66
MYO1C	S717s	66
MYO9A	S1829s	66
MZT2B	S212s	66
N4BP1	T401t	54
NAA10	S205s	66
NAA15	S588s	67
NAB2	S147s	66
NANS	S275s	66
NBAS	S1937s	66
NCBP3	S444s	42
NCDN	S2s	51
NCL	S145s S153s	58
NCL	S153s	47
NCL	S206s M211m	47
NCL	S28s S34s	19
NCL	T121t	63
NCOA7	S491s	39
NCOA7	S89s	44
NCOR2	S1025s	66
NES	S556s	55
NF1	S2817s	66
NFATC1	S261s	66
NFIX	S265s T267t	30
NFX1	S95s	39
NHSL2	S1143s	66
NIPBL	S350s	68
NIPBL	T2667t S2672s	22
NIPBL	T702t	66
NIPBL	T724t	66
NKRF	S50s	42
NMI	S16s	1
NOL8	S660s	66
NOLC1	S518s	63
NOLC1	S653s	63
NOLC1	T617t T620t	63
NPAT	S554s	54
NPDC1	S320s	2
NPM1	S70s	63
NR3C1	S134s	42
NSMCE4A	S32s	64
NSUN2	S456s	67
NSUN5	S444s	40
NSUN5	T442t	66
NUCKS1	S132s M138m S144s	19
NUCKS1	S144s	19
NUCKS1	S229s S240s	19
NUCKS1	S73s S75s S79s	43
NUCKS1	S75s S79s	43
NUCKS1	T179t S181s	63
NUDT5	S3s	12
NUFIP2	S303s	66
NUMA1	S395s	3
NUMA1	S820s	3
NUP153	S547s S553s	35
NUP153	S645s	30
NUP35	T308t	24
NUP50	S221s	35
NUP98	S822s	63
OCIAD1	S113s	63
OSBP	S193s	50
OSBPL11	S15s	54
OSBPL8	S35s	2
OTUD4	S351s	44
OXR1	T195t	30
PAK1	S144s	29
PALM2-AKAP2	N363n S366s	66
PAPOLA	S653s	66
PARP2	S34s	57
PARP4	S1288s	23
PARP4	S1504s	2
PARVB	S20s	44
PAWR	S10s	44
PAWR	S15s	45
PBDC1	S181s N189n	66
PBRM1	S948s	42
PCBP1	Q244q S246s	44
PCF11	S645s	42
PCM1	S119s	66
PCM1	S1283s	16
PCM1	S1304s	66
PCNP	T138t	44
PCYT1A	T342t S343s	52
PDAP1	S176s	45
PDLIM4	S120s	33
PDLIM5	S119s	54
PDLIM5	S593s	42
PDS5B	T1220t	66
PDZRN3	S848s	66
PEA15	S111s	1
PEAK1	S281s	40
PHF2	S929s	42
PHF20L1	S599s	59
PHIP	S1281s S1283s	41
PHIP	S879s S880s S881s	66
PHLDB1	S430s	60
PHLDB1	S578s S583s	52
PHRF1	S864s	42
PI4KB	S266s	63
PKM	S37s	32
PKM	S519s	60
PKP3	S253s	68
PLCB3	S1107s	66
PLCL1	S95s	4
PLEC	T4030t	60
PLEKHA2	S184s	60
PLEKHA2	S349s	29
PLEKHA5	S410s	45
PLEKHA6	S848s	28
PLEKHO2	T364t	56
PML	S480s	66
PNN	S441s S443s	39
PNN	S443s	39
PNN	S66s	42
POLR3C	S217s	66
POM121C	T182t	66
PPFIA3	S1164s	49
PPHLN1	S155s	40
PPIG	S415s	66
PPIG	S717s	66
PPIG	S744s	18
PPP1R12A	S507s	44
PPP1R12A	S668s	44
PPP1R12A	S903s	53
PPP1R12A	S910s	44
PPP1R12C	S454s	44
PPP1R13L	S395s	28
PPP1R18	S133s	40
PPP3CA	S492s	54
PREX1	S1256s	54
PRKAA1	S501s T505t	41
PRKAB1	S96s	54
PRKCB	T500t	38
PRKCD	S299s	40
PRKCD	S664s	38
PRKG1	T517t	38
PRKRA	S130s	54
PRPF38A	S193s S194s S209s	40
PRPF40A	S908s S911s	55
PRPF40A	T346t	67
PRPF4B	S354s S356s	43
PRRC2A	S19s	45
PRRC2B	S1185s	15
PRRC2B	S416s	10
PRRC2C	S2694s	66
PRUNE1	S321s	66
PSIP1	S275s	55
PSIP1	T141t	68
PSMD4	S266s	54
PSMD8	S106s	39
PTRF	S171s	39
PUM2	S700s	54
RAB11FIP5	S482s	66
RAB34	S301s	54
RAB3GAP1	S537s	54
RABGAP1	S508s	54
RABGAP1	S56s	54
RAD21	S545s	43
RAF1	S43s	39
RAI1	S1102s	66
RALY	S177s	66
RANBP2	S1955s	54
RANBP2	S2276s	66
RANBP2	S2606s	63
RANBP2	S2804s	54
RANBP2	S2805s S2807s	54
RANBP2	S3207s	63
RANBP2	S781s	22
RANBP3	S244s	67
RANBP9	S467s	66
RAPGEF2	S1022s	18
RAPH1	Q843q S845s S856s	35
RAPH1	S571s	45
RAPH1	S5s	55
RB1	S37s	22
RB1CC1	S212s	37
RBBP5	S350s	67
RBBP5	S497s	57
RBBP6	S1052s	40
RBM14	S215s S220s	40
RBM14	S582s	40
RBM14	S620s	23
RBM14	S627s	40
RBM15B	S609s	66
RBM15B	T551t	68
RBM25	Q574q S583s	40
RBM26	S127s	66
RBM27	T888t	57
RBM39	S117s	11
RBM7	S204s	42
RC3H1	S462s	22
RCOR1	S460s	67
RCSD1	S242s	40
REPS2	S259s	40
RHBDF2	S129s	11
RHPN2	S616s	38
RIC8A	T447t	55
RICTOR	S1302s	39
RICTOR	S1615s	61
RIOK2	S350s	1
RMDN3	S46s	7
RNF113A	S253s	31
RNF113A	S85s	47
RNF169	S292s	66
RNPS1	S155s	66
RNPS1	S155s S157s	66
ROCK2	S1362s	40
RPA1	S392s	42
RPL12	S38s	63
RPL13	S140s	66
RPLP2	S102s	55
RPRD2	S914s	66
RPS26	T96t	66
RPS6	S236s	40
RPS6KA1	T582t	30
RPS6KC1	S610s	54
RRAGC	S2s S15s	68
RRAGC	S382s	42
RRAGC	S382s S385s	42
RREB1	S1238s	36
RRP8	S126s	4
RSF1	S227s	67
RSF1	S397s	63
RSF1	S748s	66
RSL1D1	S443s	66
RSRC2	S104s	66
SAMSN1	S74s	52
SAP130	S709s	66
SAP130	S910s	39
SASH1	S813s	60
SBNO1	S794s	36
SCAF11	S796s S802s	68
SCAF4	T237t	67
SCLY	S137s	66
SEC16A	S2037s	54
SEC16A	T2054t	26
SEC16A	T593t	26
SEC62	S341s	22
SEC63	T537t	54
SENP1	S132s	23
2022-09-09	T49t	28
SETD2	S624s T626t	40
SETD2	T1872t	62
SETDB1	S1066s	63
SF3A1	S359s	56
SF3B1	S129s T142t	68
SF3B2	S346s	66
SFPQ	T687t	28
SFSWAP	S922s	66
SGSM3	S406s	10
SH3BP2	S282s	66
SH3BP4	S241s	40
SH3KBP1	S71s	38
SHANK3	S375s S388s	41
SHB	S211s	49
SHROOM3	S1069s	45
SHROOM3	S1725s	66
SHROOM3	S664s	45
SIN3A	N855n S860s	66
SIRT2	S372s	66
SLAIN2	S48s	27
SLC4A7	S242s	40
SLC7A2	S687s	2
SLK	S518s	54
SLK	T181t T183t	38
SMC5	S12s	66
SMG6	S332s	15
SMTN	S355s	44
SNIP1	S76s	64
SNRK	S351s	66
SNX2	S119s	54
SNX27	S51s	50
SNX9	S197s M201m	39
SON	C2245c S2247s	42
SOWAHC	S513s	35
SP100	S478s	66
SPARCL1	S295s	4
SPECC1	S131s	44
SPECC1	S315s	66
SPECC1	S37s	44
SPINT2	S238s	54
SPP1	Q31q S35s S36s	6
SPP1	S228s S234s	6
SPP1	S234s	6
SPP1	S254s S258s S263s	6
SPP1	S254s S263s	6
SPP1	S263s	6
SPP1	S275s	6
SPP1	S275s S280s M284m	6
SPP1	S280s M284m	6
SPTB	S2114s	32
SQRDL	S343s	13
SRGAP2	S1013s	44
SRRM1	S207s S209s	66
SRRM1	S414s T416t	66
SRRM1	S429s S431s	40
SRRM1	S448s	66
SRRM1	S448s S450s	66
SRRM1	S638s	66
SRRM1	S638s S640s	66
SRRM1	S648s S650s	66
SRRM1	S650s	66
SRRM1	S658s	66
SRRM1	S665s	66
SRRM1	S665s S667s	66
SRRM1	S768s	66
SRRM1	T739t	66
SRRM2	S1219s	66
SRRM2	S1329s	32
SRRM2	S1421s	66
SRRM2	S1582s	66
SRRM2	S1601s	66
SRRM2	S1618s	66
SRRM2	S1762s S1764s	66
SRRM2	S231s	66
SRRM2	S2677s	40
SRRM2	S456s	66
SRRM2	S839s	66
SRRM2	S914s	40
SRRM2	S952s S954s	37
SRRM2	S970s S973s	66
SRRM2	S972s S973s S974s	66
SRRM2	S973s	66
SRRM2	T2034t	55
SRRM2	T2104t	37
SRRM2	T367t	33
SRRM2	T866t	37
SRSF10	S133s	65
SRSF11	S463s	66
SRSF5	S250s	66
SRSF6	S118s	38
SRSF6	S316s	64
STAMBP	S247s	54
STARD10	S259s	22
STAU2	S440s	26
STBD1	S175s	51
STIM1	S575s	49
STK10	T952t	30
STK11IP	S761s	59
STK24	T172t	38
STK38	T282t	38
STK38L	T283t	38
STXBP5	S1131s	54
SUB1	S11s S12s S17s	19
SUB1	S13s	19
SUB1	S17s	19
SUB1	S17s S19s	19
SUDS3	S234s S236s S237s	40
SUGP2	S329s	36
SUPT6H	S73s S75s	55
SVIL	S1120s	63
SVIL	T852t	29
SYNJ1	S1334s	42
SYNJ1	S1431s	32
SYNPO	S304s	40
SYNRG	S812s	61
SZRD1	S73s	28
TAB2	S450s	42
TACC2	S2072s	16
TACC3	S558s	44
TAGLN2	S163s	54
TANC1	S67s	45
TANK	S225s	54
TBC1D1	S237s	60
TBC1D15	S80s	20
TBC1D24	T464t	60
TBC1D2B	S338s	54
TBC1D5	S522s	54
TCEAL3	S121s	40
TCEB3	S151s	66
TCF12	S333s	23
TCF20	S1335s	63
TCF20	S1370s	42
TCF4	S420s	23
TCOF1	S156s	63
TCOF1	S583s	63
TCOF1	T249t	63
TERF2	S365s	63
TERF2IP	S154s	63
TFAM	S193s	66
TFAP2A	S187s	10
TFRC	S34s	42
THRAP3	M573m S575s	23
THRAP3	S211s	12
THRAP3	S243s S248s	40
THRAP3	S535s	66
THRAP3	S753s	40
THUMPD1	S86s	55
TJP1	S1278s	66
TJP1	S131s	55
TJP1	S927s	7
TJP3	S328s S336s	22
TLK2	S73s	42
TLN1	T2270t	66
TMSB4X	S2s	41
TNC	S903s	11
TNIP1	S266s	66
TNKS1BP1	S1689s	39
TNKS1BP1	S601s	32
TNKS1BP1	S936s	54
TNS1	S1156s	14
TNS1	T1168t	14
TNS1	T1168t S1171s	14
TNS1	T860t	60
TNS3	S730s	22
TOP1	S112s	68
TOP2B	S1452s	42
TOP2B	S1524s	55
TOP3A	S971s	66
TP53BP1	S1221s S1224s	60
TP53BP1	S1623s	63
TP53BP1	S1683s	62
TP53BP1	S403s	24
TP53BP1	S512s	23
TP53BP1	S525s	23
TP53BP1	T869t	57
TP53BP2	S486s	21
TPD52	S176s	41
TPR	T1672t	63
TRAFD1	S209s	44
TREX1	S222s	66
TRIM28	S596s S598s T599t	9
TRIM29	S168s	0
TRIM3	S437s	59
TRIOBP	S1890s	54
TRIP12	S382s	66
TRPS1	S103s	63
TRPS1	S1079s	66
TRPS1	S170s	66
TRPS1	S213s S229s	2
TRRAP	S2051s	42
TRRAP	S2077s	42
TSC2	S1002s	54
TSC2	S1132s	59
TSC2	S1365s S1388s	41
U2AF2	S2s	40
U2SURP	S810s	67
U2SURP	S973s	66
U2SURP	T918t	66
UBAP2L	S416s	28
UBAP2L	S493s	66
UBAP2L	S859s	53
UBR4	S1760s	66
UBR4	S365s	35
UBR5	S327s	46
UBR5	S636s	66
UFD1L	S247s	63
UFL1	S458s	66
UGDH	S476s	54
UHRF1BP1L	S418s	22
UHRF1BP1L	S953s	66
USF2	S155s	66
USP11	S648s	67
USP24	N1932n S1943s	66
UTRN	S2223s	33
UVRAG	S550s	52
VAMP8	T48t	54
VASP	S322s	39
VCAN	S1349s	67
VIM	T336t	39
VIPAS39	S124s S130s	54
VIPAS39	T21t	46
VPS13D	S2671s	54
VPS26B	S304s	54
VPS4A	S97s	66
VPS4A	S97s S99s	66
VPS50	S595s	16
VPS8	S32s	23
VTN	S364s	11
WBP4	S262s	66
WDFY3	S1942s	54
WDFY3	S2278s	51
WDR43	S77s	66
WDR44	S403s	18
WDR44	S50s	39
WHSC1L1	S150s	66
WIZ	S180s	68
WIZ	S196s S201s	68
WRN	S1133s	63
WRNIP1	S153s	41
XRCC1	T453t	55
XRCC6	T455t	63
ZAK	S584s	54
ZBED1	S9s	23
ZBTB33	S237s	7
ZBTB7A	S337s	18
ZC3H18	S46s	65
ZC3H18	S917s	66
ZC3H6	S188s	23
ZC3H8	S59s	66
ZC3H8	S77s	52
ZC3HC1	S24s T28t	63
ZDHHC5	S274s	54
ZFP36L2	S123s	40
ZFP64	T137t	66
ZKSCAN1	S361s	44
ZKSCAN1	S456s	42
ZMYM4	S1181s	10
ZMYND8	S495s	66
ZMYND8	S688s	66
ZNF217	S795s	66
ZNF217	S848s	66
ZNF318	S173s	32
ZNF318	S464s	66
ZNF326	S270s	39
ZNF451	S1027s	67
ZNF638	S128s	39
ZNF638	S383s	35
ZNF638	S605s	66
ZNF652	S100s	47
ZNF768	S125s	65
ZZZ3	S391s	66
