# Supplementary material for: PhosphoDisco: A Toolkit for Co-regulated Phosphorylation Module Discovery in Phosphoproteomic Data
Source: Mol Cell Proteomics. 2023 Jun 30;22(8):100596. doi: 10.1016/j.mcpro.2023.100596 (PMC10416063; doi:10.1016/j.mcpro.2023.100596)
Supplement: Supplemental Table S5 — Example sample annotation input data file. The rows are patient samples, and the columns sample annotations. This data file is also used in the PhosphoDisco tutorial notebook. [file mmc12.xlsx]

## Sheet: Supplementary Table 5
	categorical_12	categorical_48	categorical_63	categorical_random_12	categorical_random_48	categorical_random_63	continuous_12	continuous_48	continuous_63	continuous_random_12	continuous_random_48	continuous_random_63
X11BR047	0	1	1	1	1	1	-0.69428	2.28895	1.29666	-0.434632	1.40852	-0.509834
X11BR043	0	1	0	0	1	0	-0.181277	-0.050486	-0.0683487	0.406852	-0.238098	0.313678
X11BR049	1	0	0	1	0	1	3.76146	1.75474	0.731261	2.13089	-0.000466663	-0.703768
X11BR023	1	0	1	0	0	0	0.789401	1.51707	1.71095	-1.79944	-0.203619	1.19116
X18BR010	1	0	0	1	1	0	0.895042	0.369105	-0.107834	1.93528	1.11663	-1.69723
X06BR003	1	0	0	0	0	0	0.801735	0.652967	-2.08803	-0.384482	1.01421	-0.274807
X11BR074	1	0	0	1	0	0	0.258449	-0.381579	0.171362	0.900763	-1.70975	1.1513
X18BR017	1	0	1	1	0	1	1.69725	3.1474	0.833267	-0.70061	0.712541	-1.58144
X01BR017	0	0	1	0	1	0	-2.52634	2.03402	0.982282	-0.322846	1.0678	-0.629116
X06BR006	1	0	1	1	0	0	1.56858	1.18052	1.16492	-0.483725	-1.20647	-1.4163
X09BR005	1	0	0	1	0	0	-0.590327	0.187347	-1.8481	-0.934361	0.93551	0.879559
X11BR017	0	1	0	0	1	0	1.40239	2.42099	-0.625685	-0.429707	-0.685109	0.142454
X01BR015	1	0	1	0	0	1	0.938587	-0.0710031	-0.613577	-1.62551	-1.09343	-0.107392
X11BR025	1	0	1	1	1	0	1.72732	0.208937	2.08429	-0.569122	-0.875183	-0.115189
X01BR001	1	0	0	1	1	1	1.71958	-1.63472	0.883956	0.0556835	0.65014	-1.07999
X11BR031	1	0	1	1	1	0	1.48007	1.14398	2.56202	0.881326	0.0535068	-0.0390481
X01BR032	0	1	0	1	1	1	-0.332856	1.3155	1.65816	1.53023	-1.60559	0.120362
X05BR045	1	0	1	1	1	0	1.46239	-0.623469	2.09751	1.0768	-0.470733	-0.570495
X11BR053	0	1	1	0	1	0	-0.302436	0.368274	0.184684	0.191862	-1.19371	-0.42552
X01BR027	0	1	1	1	0	1	-0.366174	-0.0354859	2.11068	0.618359	1.00065	-0.193555
X14BR008	0	0	1	0	0	0	-0.155468	-0.0666799	-0.00364371	-0.0681637	-0.516526	0.684908
X18BR002	1	1	0	0	1	1	1.17437	0.218465	-2.29938	-0.266996	-0.0418103	-0.492631
X03BR013	0	1	0	0	0	1	-1.34645	-0.0292041	-0.123554	1.13884	0.44559	0.0754116
X11BR032	1	0	1	0	0	0	-0.625769	-0.163151	-0.871651	1.16458	0.748523	-0.0699112
X21BR010	1	0	1	0	0	1	-0.628124	-0.243419	-0.365803	-2.18464	0.775138	-1.04311
X03BR004	1	1	0	0	0	0	-1.37745	-0.254862	-0.22586	-0.339219	0.824199	-0.144203
X11BR003	1	0	1	1	0	0	1.09745	-1.14288	0.995165	0.335044	-0.994632	0.274385
X11BR028	1	0	0	1	0	1	0.0797519	-0.534278	0.585399	-0.934422	0.210307	0.490525
X18BR004	0	1	1	0	0	0	-0.317111	-0.249561	1.77752	0.857844	-0.374257	-0.702585
X20BR005	0	0	1	0	0	1	-1.20862	-2.13016	-3.28603	1.83086	-0.273973	0.917486
X11BR073	1	0	0	0	0	0	0.980229	-2.59483	-2.49442	1.31849	0.451389	0.554724
X11BR009	1	0	0	0	0	0	-0.627209	-1.97958	-2.39826	1.37117	0.840165	-1.87783
X18BR019	1	1	0	1	1	0	-1.63791	-1.58444	1.08697	-0.30142	0.119299	-0.41562
X20BR001	1	0	1	0	0	0	-1.4949	-3.83605	0.682246	0.730823	1.34295	-1.00609
X09BR007	0	1	0	1	1	0	-2.78148	1.07338	-2.63322	-0.55877	-1.42885	-0.540829
X11BR020	1	0	1	0	1	0	0.999538	0.866983	0.953797	0.351906	-1.85638	-0.564001
X20BR002	0	1	1	1	1	0	-0.662074	-0.608795	0.149517	0.0205604	1.51142	-0.889342
X11BR019	0	0	1	0	0	0	1.81995	0.442482	2.52816	-1.05214	1.13802	1.57892
X20BR008	1	0	1	1	0	1	0.0973317	0.311244	1.26865	-1.43401	0.212446	-0.97806
X01BR033	0	1	1	0	1	0	-0.346259	-2.02532	1.27067	0.744553	0.913099	0.19621
X11BR022	1	0	1	0	0	1	0.764589	-0.53724	0.747642	0.729687	0.685445	0.361962
X11BR013	0	0	1	0	1	1	-0.919017	-1.57939	0.169492	0.0313161	1.39939	1.06608
X03BR010	1	0	0	0	1	1	2.2474	0.443687	-0.460657	0.684299	2.14182	0.338047
X20BR007	0	1	0	0	0	0	-1.64811	0.584752	0.570147	0.681098	-1.58283	-0.405742
X11BR030	0	1	0	0	0	0	-1.31763	1.20278	-0.600831	0.640604	0.271545	0.427542
X18BR007	1	0	1	0	0	0	-1.10581	-1.76979	-2.79177	-0.189483	-1.02804	-0.153091
X11BR050	0	1	1	1	0	1	0.117937	-0.920082	1.6959	-1.11338	-0.319227	-0.994429
X05BR001	1	0	1	0	1	0	-0.857598	-3.71294	0.964999	-0.545156	0.727185	-2.53497
X11BR014	0	1	0	0	1	1	-0.44951	-0.0721318	-0.364532	-0.381005	-0.292367	0.314414
X22BR005	1	0	1	0	1	1	0.337549	-0.322858	2.34401	2.32331	-0.866752	-0.143301
X11BR010	1	0	1	0	0	0	-1.56706	-2.81357	0.490318	-1.13806	-1.73878	0.149446
X01BR031	1	0	1	0	1	1	-0.131336	-1.63086	-0.514596	0.103756	2.47108	-0.798806
X11BR011	0	0	1	0	1	0	-1.77375	-0.416992	-0.109038	-0.0374276	0.386177	-0.79972
X03BR005	0	1	0	0	1	1	-1.09925	-1.53825	0.405787	-2.07078	-1.3063	-0.199164
X18BR003	0	1	1	1	0	1	-0.285336	0.32969	-0.569863	0.736286	-1.13254	-0.13683
X11BR024	1	1	0	1	1	1	1.68006	1.6634	-0.0403845	-0.667569	3.3901	-0.0897706
X05BR016	0	1	0	0	0	0	1.29346	2.58367	-1.27254	-0.6989	0.0654683	-1.12694
X01BR030	1	1	0	0	1	0	-2.10132	1.55119	-1.81832	1.05479	0.239859	1.0132
X01BR018	0	1	0	1	1	0	-0.931678	1.35524	1.12544	1.36045	-0.793829	-1.35011
X05BR042	0	1	1	1	1	0	0.000440937	2.58701	1.2547	1.52116	-1.28786	-0.465059
X11BR054	1	0	0	0	0	0	0.943467	1.83093	1.72604	1.4966	1.71591	-0.68769
X05BR044	1	1	0	1	1	0	-1.47466	-0.543152	-1.70579	-0.108992	0.718158	0.552586
X11BR006	1	1	0	1	0	0	0.371037	0.81513	-0.0889592	0.459317	0.427309	0.447989
X14BR005	0	1	0	1	1	1	-1.70226	0.54741	0.695519	1.54	-0.231332	-1.19318
X11BR044	0	1	0	0	0	1	-0.800775	-1.03386	0.812796	0.945879	1.05236	0.2533
X11BR016	0	1	1	1	0	0	-1.93178	3.135	0.898589	-0.319553	-0.932545	0.72273
X11BR055	0	1	1	1	1	0	-0.175929	1.27385	0.198356	1.03832	-0.690218	0.126144
X06BR005	0	1	1	0	1	0	1.03642	0.126838	0.277407	-0.928472	0.70294	-0.360091
X11BR042	0	1	0	1	0	1	-0.979123	0.398529	0.144747	-0.855638	0.594018	-0.723601
X11BR018	0	1	1	0	1	1	-2.38797	0.244315	1.22757	0.75075	0.990089	-0.886167
X05BR009	1	0	1	0	0	0	1.01645	-2.41245	1.47319	-0.74358	0.251221	-1.57604
X01BR025	1	0	1	0	1	1	0.202277	1.18423	-0.704653	1.42565	0.179045	-1.12307
X11BR015	1	0	0	1	1	1	-0.355713	-2.02641	-0.640617	-0.77215	0.145378	-0.360339
X11BR040	0	0	1	0	1	0	0.574948	0.6269	1.27529	1.43574	0.222981	0.263156
X11BR004	0	1	1	0	1	0	-1.40619	1.68607	-1.30838	-1.20322	0.148212	0.355165
X01BR043	1	0	0	0	0	1	0.472429	-1.14901	-0.86744	-0.0691027	1.00163	0.82629
X05BR003	0	1	1	1	0	1	-1.38842	2.25677	1.94242	0.106718	-0.0365668	1.36865
X05BR029	0	1	1	0	0	0	-1.0153	1.04721	0.43274	-0.403594	-1.26173	1.68795
X05BR043	0	1	0	1	1	1	0.694787	3.39806	1.43237	0.37229	1.33465	0.683091
X05BR026	1	0	0	1	1	0	-2.3199	-3.07924	-3.20404	0.00878194	-0.110475	0.696848
X11BR056	1	0	1	0	1	1	-2.59709	-2.03406	-0.467431	-0.362932	0.286194	1.05788
X11BR038	1	1	0	0	1	1	0.214181	-3.07333	0.354356	-0.868757	-1.42616	1.7482
X11BR036	0	1	0	1	1	0	-0.936475	1.12277	0.0963415	0.997829	0.138971	2.07249
X18BR009	0	1	1	0	1	1	0.0589106	0.0228955	-1.25039	1.28228	-0.81142	-0.0502025
X18BR006	0	1	1	0	0	1	-0.427591	0.633194	-1.26177	0.247818	1.04861	0.761504
X22BR006	0	1	0	0	0	1	-0.589299	-0.518393	-1.878	0.222349	1.04496	-0.289305
X11BR072	1	1	0	1	1	0	-1.32582	-1.72462	-4.38284	-0.154139	-0.733237	0.409178
X11BR027	0	1	0	1	1	0	1.21797	1.09743	0.0541319	0.9625	-1.07959	-1.50817
X01BR040	0	1	1	0	0	0	-2.27655	-0.362112	0.339524	1.47743	-0.713854	0.957985
X11BR059	0	0	1	0	1	0	-1.39528	-3.30088	-0.33355	0.196458	0.670316	1.45883
X11BR051	0	1	0	0	1	0	-0.594262	0.0173947	-1.26817	-0.598519	1.12472	1.20092
X05BR038	0	1	1	1	0	0	-0.334395	2.08616	0.272071	-2.23386	-0.668366	0.224695
X11BR060	1	0	1	1	0	1	1.30267	0.628256	-0.929965	0.970768	0.018394	-0.552305
X09BR004	0	1	1	1	0	0	-0.927602	-0.818247	0.831439	-1.20508	-0.789278	1.59851
X11BR075	0	1	1	1	0	1	-1.61228	-0.986683	2.53928	-0.8449	-1.69297	-0.411874
X03BR002	1	0	1	1	1	0	-1.31557	-3.01494	-1.3319	0.47979	-0.687074	1.32096
X16BR012	0	1	1	1	0	1	-0.0301634	-0.398002	-0.09453	0.40881	-0.721315	-0.977391
X06BR014	0	1	0	1	1	1	-2.35882	-0.190521	-2.78534	1.34921	-1.80435	-0.945626
CPT001846	1	1	0	0	0	0	-0.217203	1.69359	-1.81991	0.0369031	-1.00652	1.74602
X18BR016	0	1	0	0	1	1	-2.23714	1.65257	-1.13561	0.397598	0.699516	-0.823183
X05BR005	1	0	1	1	1	0	-0.312353	-1.98107	-1.79037	-0.739456	-0.264498	-0.558231
X13BR009	0	1	1	1	1	1	-2.12339	0.525054	-1.49743	-0.0815669	-2.49781	0.459177
X11BR080	0	1	0	0	1	0	-0.248527	-0.765095	-0.543596	1.26303	1.25545	-0.199204
CPT000814	1	0	0	0	0	1	1.78268	1.3549	-1.47483	0.0463246	-0.23103	0.152947
X01BR042	0	1	0	0	1	1	-0.170822	2.51058	2.09525	-0.22169	-1.22867	0.718064
X15BR003	0	1	0	1	0	0	-0.462502	3.93329	0.602369	0.218673	-0.97174	-1.74617
X14BR014	0	1	0	1	1	0	-1.45943	1.05462	-2.1851	-0.332545	-0.70537	-0.285962
X11BR058	0	1	0	0	0	1	-0.0410314	1.30465	-0.754627	0.160205	-0.834623	-0.822295
X11BR012	1	0	0	1	1	1	-0.372329	-1.97097	-1.74619	0.841132	-0.090584	-1.17849
X01BR009	1	0	1	1	1	1	-1.41855	-2.97667	0.455538	-0.797346	0.818109	0.179065
X01BR008	0	1	0	1	1	1	-0.0195156	-0.937856	-1.67913	0.593109	-0.0604046	-0.312766
X21BR001	0	1	0	0	0	1	-1.90385	-0.336694	-0.643952	-0.607711	-0.0735071	-0.48021
X21BR002	0	1	0	0	1	0	1.34446	2.33393	1.87623	-0.123938	-0.498341	-0.997856
X01BR026	0	0	1	1	0	1	-0.17689	1.74992	1.87027	-0.235756	0.337348	1.28377
X05BR004	1	0	0	1	1	0	3.3183	0.746876	0.531391	-1.256	-0.344921	-0.252123
X03BR006	0	0	1	0	1	1	0.373912	0.650086	0.845959	-0.733074	-0.686307	-0.787027
X01BR023	0	1	0	1	1	1	-0.126276	0.377792	-0.600332	-0.994768	1.08737	-0.492798
X01BR020	1	0	0	0	0	1	-0.663854	0.0234345	0.339259	-0.279784	0.835086	0.414288
X20BR006	1	0	0	0	0	1	0.576838	-1.3663	-1.27211	-0.655606	2.37988	-0.10118
X09BR001	1	0	0	0	1	0	-0.71472	-2.22334	-2.16498	-0.799915	-1.20892	1.63687
X03BR011	0	0	1	0	0	1	-1.57486	-1.78745	0.0245633	1.67588	0.869949	1.23505
X01BR010	0	1	0	0	0	1	0.0245498	0.867885	-1.35136	-1.38877	0.0127309	-0.9968
