# Supplementary material for: PhosphoDisco: A Toolkit for Co-regulated Phosphorylation Module Discovery in Phosphoproteomic Data
Source: Mol Cell Proteomics. 2023 Jun 30;22(8):100596. doi: 10.1016/j.mcpro.2023.100596 (PMC10416063; doi:10.1016/j.mcpro.2023.100596)
Supplement: Supplemental Table S6 — DataFrame format for motif analysis. Each row represents a phosphosite. The column gene_symbol is the gene symbol, variable_sites_names will be concatenated with gene_symbol for plotting purposes, protein_id is the ID to be used to fetch the protein entry which matches the phosphosite, from the supplied fasta file, variable_sites the numerical indices of phosphorylated amino acids in the protein, and lastly module which is the module the phosphosite is assigned to. [file mmc13.xlsx]

## Sheet: Table 3 Module Site DF required
gene_symbol	variable_sites_names	protein_id	variable_sites	module
ABCC1	S930s	NP_004987.2	930	66
ACBD3	S316s	NP_073572.2	316	54
ACIN1	S655s S657s	NP_055792.1	655657	61
ACIN1	S863s	NP_055792.1	863	36
ACTN1	S6s	NP_001123476.1	6	12
ADD1	N462n S465s	NP_054908.2	462465	13
ADD1	Q614q S617s	NP_054908.2	614617	13
ADD1	S457s N462n	NP_054908.2	457462	13
ADD1	T755t	NP_054908.2	755	21
ADD3	N457n S461s	NP_001307520.1	457461	40
AES	S196s	NP_001121.2	196	66
AFAP1	S668s	NP_940997.1	668	60
AFF4	S620s	NP_055238.1	620	66
AFTPH	S518s	NP_982261.2	518	66
AGFG1	S167s	NP_001128659.1	167	54
AHCYL1	S2s M7m	NP_006612.2	2,7	11
AHDC1	S1187s	NP_001025053.1	1187	42
AHNAK	S1010s	NP_001611.1	1010	44
AHNAK	S1298s	NP_001611.1	1298	54
AHNAK	S1324s	NP_001611.1	1324	53
AHNAK	S1580s	NP_001611.1	1580	53
AHNAK	S2185s	NP_001611.1	2185	53
AHNAK	S2387s	NP_001611.1	2387	53
AHNAK	S2580s	NP_001611.1	2580	53
AHNAK	S2708s	NP_001611.1	2708	53
AHNAK	S3294s	NP_001611.1	3294	53
AHNAK	S3347s	NP_001611.1	3347	41
AHNAK	S3362s	NP_001611.1	3362	44
AHNAK	S3483s	NP_001611.1	3483	44
AHNAK	S379s	NP_001611.1	379	46
AHNAK	S4520s M4521m	NP_001611.1	45204521	44
AHNAK	S4995s	NP_001611.1	4995	46
AHNAK	S5031s	NP_001611.1	5031	15
AHNAK	S511s	NP_001611.1	511	30
AHNAK	S5293s M5294m	NP_001611.1	52935294	54
AHNAK	S5318s	NP_001611.1	5318	54
AHNAK	S5321s	NP_001611.1	5321	44
AHNAK	S5519s	NP_001611.1	5519	54
AHNAK	S5530s	NP_001611.1	5530	54
AHNAK	S559s	NP_001611.1	559	66
AHNAK	S5720s	NP_001611.1	5720	44
AHNAK	S698s	NP_001611.1	698	53
AHNAK	S819s	NP_001611.1	819	53
AHNAK	S845s	NP_001611.1	845	54
AHNAK	S947s	NP_001611.1	947	53
AHNAK	T158t	NP_001611.1	158	44
AHNAK	T3366t	NP_001611.1	3366	34
AHNAK	T3716t	NP_001611.1	3716	34
AHNAK	T4100t	NP_001611.1	4100	34
AHNAK	T4430t	NP_001611.1	4430	34
AHNAK	T4564t	NP_001611.1	4564	34
AHNAK2	S3408s	NP_612429.2	3408	42
AHNAK2	S4419s	NP_612429.2	4419	34
AKAP1	S151s	NP_003479.1	151	26
AKAP1	S592s	NP_003479.1	592	54
AKAP11	S1580s	NP_057332.1	1580	50
AKAP11	T1485t	NP_057332.1	1485	54
AKAP12	S286s	NP_005091.2	286	34
AKAP12	S696s	NP_005091.2	696	66
AKAP17A	S584s	NP_005079.2	584	66
AKAP8L	S283s	NP_055186.3	283	66
ALYREF	S101s	NP_005773.3	101	23
ANK3	S841s	NP_001191332.1	841	2
ANKRD28	S1011s	NP_056014.2	1011	46
ANKRD54	S63s	NP_620152.1	63	66
ANP32A	T15t	NP_006296.1	15	66
ANP32B	T244t	NP_006392.1	244	66
AP3B1	S276s	NP_003655.3	276	39
AP3D1	S829s	NP_001248755.1	829	66
AP4B1	S593s	NP_006585.2	593	54
APBB2	S717s	NP_004298.1	717	15
APIP	S87s	NP_057041.2	87	57
ARAF	S186s	NP_001645.1	186	9
ARAP1	S1428s	NP_001035207.1	1428	54
ARFGAP1	S348s	NP_060679.1	348	54
ARFGAP2	S432s	NP_115765.2	432	46
ARFGAP3	S231s	NP_055385.3	231	66
ARFIP1	S39s S44s	NP_001020766.1	39,44	54
ARFIP1	S93s	NP_001020766.1	93	54
ARHGAP12	S165s	NP_001257624.1	165	66
ARHGAP15	S243s	NP_060930.3	243	66
ARHGAP17	S162s	NP_001006635.1	162	54
ARHGAP35	S1150s	NP_004482.4	1150	16
ARHGAP35	S770s	NP_004482.4	770	54
ARHGAP45	S73s	NP_036424.2	73	45
ARHGAP5	S1218s	NP_001025226.1	1218	68
ARHGAP5	S590s	NP_001025226.1	590	35
ARHGEF12	S1288s	NP_056128.1	1288	30
ARHGEF17	S420s	NP_055601.2	420	60
ARHGEF17	S569s	NP_055601.2	569	0
ARHGEF2	S142s	NP_001155855.1	142	44
ARHGEF7	S228s	NP_001307781.1	228	66
ARID4B	S295s S296s	NP_001193723.1	295296	67
ARL6IP4	T232t	NP_061164.3	232	10
ASAP1	S1008s	NP_060952.2	1008	66
ASUN	S626s	NP_060634.2	626	56
ATRX	S1352s	NP_000480.3	1352	55
ATXN2L	S634s	NP_680780.1	634	67
BAIAP2	T340t	NP_006331.1	340	38
BAZ1B	S158s	NP_115784.1	158	66
BAZ1B	S312s	NP_115784.1	312	66
BAZ2A	S1770s	NP_038477.2	1770	66
BAZ2A	S1783s	NP_038477.2	1783	63
BCCIP	S42s	NP_057651.1	42	67
BCKDK	S31s M42m	NP_005872.2	31,42	60
BCL3	S374s	NP_005169.2	374	22
BCL6	S457s	NP_001124317.1	457	66
BCL9	T257t S278s	NP_004317.2	257278	39
BCLAF1	S496s	NP_055554.1	496	66
BRAF	S732s	NP_004324.2	732	59
BRCA2	S93s	NP_000050.2	93	63
BRD4	S1045s	NP_490597.1	1045	56
BRMS1	S237s	NP_001020128.1	237	66
BUD13	S248s	NP_116114.1	248	66
C11orf58	S147s	NP_055082.1	147	67
C12orf43	S169s	NP_001273120.1	169	66
C12orf45	S178s	NP_689531.2	178	63
C17orf49	S96s	NP_001136270.1	96	63
C1orf198	S289s	NP_116189.1	289	33
C2CD5	S295s	NP_001273103.1	295	68
C2CD5	S323s	NP_001273103.1	323	66
C2CD5	S864s	NP_001273103.1	864	10
C2orf49	S147s	NP_076998.1	147	36
C6orf106	S215s	NP_077270.1	215	63
C9orf78	S15s S17s	NP_057604.1	15,17	40
CALD1	S498s	NP_149131.1	498	33
CALML5	S58s	NP_059118.2	58	0
CALU	S52s	NP_001186600.1	52	11
CALU	S52s Y55y	NP_001186600.1	52,55	11
CAMSAP2	S844s	NP_001284636.1	844	39
CAPG	S337s	NP_001243068.1	337	0
CAPRIN1	S335s	NP_005889.3	335	9
CARMIL1	S1288s	NP_060110.4	1288	27
CARMIL1	S880s	NP_060110.4	880	46
CASKIN2	S858s	NP_065804.2	858	60
CASP7	S47s	NP_001253985.1	47	40
CAST	S582s	NP_001741.4	582	54
CBL	S669s	NP_005179.2	669	54
CBX1	S89s	NP_006798.1	89	66
CBX1	S89s S91s	NP_006798.1	89,91	66
CBX8	S191s	NP_065700.1	191	66
CCDC117	S53s	NP_775781.1	53	25
CCDC86	S217s	NP_077003.1	217	66
CCDC86	S80s S91s	NP_077003.1	80,91	14
CCNK	S329s	NP_001092872.1	329	66
CD3EAP	S287s	NP_001284519.1	287	63
CDC42BPG	S1462s	NP_059995.2	1462	66
CDC42EP1	S190s	NP_689449.1	190	32
CDC42EP4	N167n S174s	NP_036253.2	167174	30
CDC42EP4	S109s	NP_036253.2	109	45
CDK12	T893t	NP_057591.2	893	38
CDK13	S867s	NP_003709.3	867	38
CDK17	S92s	NP_001163935.1	92	51
CDK18	S89s	NP_997667.1	89	20
CDK18	S89s	NP_997668.1	89	20
CDK18	S98s	NP_997667.1	98	20
CDKN2AIP	S131s	NP_060102.1	131	42
CDR2L	S318s	NP_055418.2	318	54
CENPC	S177s	NP_001803.2	177	63
CENPC	S73s	NP_001803.2	73	63
CENPC	T130t	NP_001803.2	130	63
CEP170B	S585s	NP_055820.2	585	26
CEP350	S1648s	NP_055625.4	1648	66
CFL1	T25t	NP_005498.1	25	66
CHAMP1	S247s S253s	NP_001157617.1	247253	22
CHAMP1	S282s S284s S286s	NP_001157617.1	282284286	68
CHAMP1	S286s S297s	NP_001157617.1	286297	68
CHAMP1	S378s S379s S382s	NP_001157617.1	378379382	68
CHAMP1	S572s	NP_001157617.1	572	12
CHAMP1	S603s	NP_001157617.1	603	68
CHGB	S259s	NP_001810.2	259	5
CHGB	S259s S263s	NP_001810.2	259263	5
CHGB	S377s	NP_001810.2	377	5
CHGB	S377s S380s	NP_001810.2	377380	5
CHGB	S391s	NP_001810.2	391	5
CHGB	S405s	NP_001810.2	405	5
CIT	S699s	NP_001193928.1	699	66
CKAP5	S1861s	NP_001008938.1	1861	36
CLASRP	S285s	NP_008987.2	285	58
CLINT1	S245s	NP_001182484.1	245	40
CLTC	S1498s	NP_001275582.1	1498	38
CLU	S133s	NP_001822.3	133	12
CNN3	S162s	NP_001830.1	162	44
CNOT3	S299s N303n	NP_055331.1	299303	57
COIL	S487s	NP_004636.1	487	23
COMMD3-BMI1	N461n S468s	NP_001190991.1	461468	66
CPEB4	S124s	NP_085130.2	124	66
CRTC3	S370s	NP_073606.3	370	21
CTNND1	S346s	NP_001193814.1	346	32
CTR9	Q1079q S1081s S1085s	NP_055448.1	107910811085	66
CTR9	S1085s	NP_055448.1	1085	66
CTR9	S941s	NP_055448.1	941	64
CTTN	S282s	NP_005222.2	282	44
CTTN	T323t	NP_005222.2	323	45
CTTNBP2NL	S549s	NP_061174.1	549	66
CYBA	T147t	NP_000092.2	147	8
CYLD	S3s	NP_056062.1	3	54
CYLD	S547s	NP_056062.1	547	54
CYLD	S552s	NP_056062.1	552	54
DAP	S91s	NP_004385.1	91	39
DBNL	S141s	NP_001014436.1	141	54
DBNL	S275s	NP_001014436.1	275	27
DCAF1	S979s	NP_055518.1	979	42
DCP1B	S227s	NP_689853.3	227	54
DDX3X	S606s	NP_001347.3	606	25
DDX3X	S612s	NP_001347.3	612	25
DDX41	S619s	NP_057306.2	619	11
DDX50	S41s	NP_076950.1	41	66
DEK	S230s S231s	NP_003463.1	230231	55
DEK	S303s S306s S307s	NP_003463.1	303306307	55
DEK	S306s S307s	NP_003463.1	306307	19
DENND4C	S1672s	NP_001317569.1	1672	54
DHX29	T72t	NP_061903.2	72	42
DIP2A	S94s	NP_055966.2	94	44
DIP2C	S89s	NP_055789.1	89	44
DKC1	S513s	NP_001354.1	513	39
DLG5	S1021s	NP_004738.3	1021	39
DMAP1	S454s	NP_061973.1	454	66
DNAJB2	S313s	NP_006727.2	313	66
DNAJC1	S430s	NP_071760.2	430	22
DNAJC21	S283s	NP_001012339.2	283	67
DNM1	S774s	NP_004399.2	774	37
DNMBP	S659s	NP_056036.1	659	66
DNMT1	S143s	NP_001305659.1	143	42
DNPEP	S2s M15m N16n	NP_036232.2	2,15,16	40
DNPEP	S5s	NP_036232.2	5	40
DNTTIP2	S74s	NP_055412.2	74	42
DOCK7	S30s	NP_001317543.1	30	49
DOPEY2	S1021s	NP_001307643.1	1021	54
DOT1L	S834s	NP_115871.1	834	63
DPF2	T176t	NP_006259.1	176	63
DSG2	S701s	NP_001934.2	701	42
DSP	S2598s	NP_004406.2	2598	54
DSP	Y172y T173t	NP_004406.2	172173	41
DTNBP1	S11s	NP_115498.2	11	44
DTNBP1	S316s S321s	NP_115498.2	316321	7
DTX3L	S545s	NP_612144.1	545	35
DYNC1LI1	S421s	NP_057225.2	421	63
DYNC1LI2	S446s	NP_006132.1	446	27
EDC4	S486s	NP_055144.3	486	54
EEF2	T435t	NP_001952.1	435	24
EHD1	T468t	NP_001269374.1	468	63
EIF2S2	S105s	NP_003899.2	105	68
EIF2S2	T111t	NP_003899.2	111	68
EIF2S3	T9t	NP_001406.1	9	54
EIF3D	S161s	NP_003744.1	161	66
EIF3H	S183s	NP_003747.1	183	63
EIF4ENIF1	S138s	NP_001157973.1	138	66
EIF5	S390s	NP_001960.2	390	47
EIF5B	S66s	NP_056988.3	66	54
ELMSAN1	Y624y T628t	NP_919254.2	624628	34
ENSA	S67s	NP_004427.1	67	44
EPB41L1	S578s T580t	NP_036288.2	578580	46
EPRS	S817s	NP_004437.2	817	54
EPS15	Q661q T668t	NP_001972.1	661668	23
EPS15	S681s	NP_001972.1	681	54
EPS15	S796s S814s	NP_001972.1	796814	42
EPS15	S851s	NP_001972.1	851	54
EPS8L1	S543s	NP_573441.2	543	66
EPS8L2	S28s	NP_073609.2	28	40
ERC1	S37s	NP_829884.1	37	66
EVI5L	S694s	NP_001153416.1	694	54
EXOC7	S250s	NP_001138769.1	250	49
FAM110A	S189s	NP_113612.1	189	66
FAM120A	S417s	NP_055427.2	417	54
FAM160B1	S190s	NP_065991.3	190	54
FAM160B2	S526s	NP_073586.5	526	42
FAM21C	S539s	NP_001317003.1	539	52
FBLN2	S578s	NP_001158507.1	578	12
FCHO2	S394s	NP_620137.2	394	37
FGA	S588s	NP_000499.1	588	11
FGD1	S135s	NP_004454.2	135	42
FGD6	S1288s	NP_060821.3	1288	66
FIP1L1	S87s S89s	NP_112179.2	87,89	55
FKBP3	S152s	NP_002004.1	152	63
FLII	S436s	NP_002009.1	436	66
FLNA	S2158s	NP_001104026.1	2158	61
FLNB	S983s	NP_001157789.1	983	63
FN1	T2256t	NP_997641.1	2256	12
FNBP4	S466s	NP_001305268.1	466	66
FOXK1	S213s S223s	NP_001032242.1	213223	63
FRMD6	S375s	NP_001253975.1	375	66
FRYL	S1941s	NP_055845.1	1941	40
FUBP3	S296s	NP_003925.1	296	24
GAB2	S543s	NP_536739.1	543	30
GEMIN5	S757s	NP_056280.2	757	46
GMIP	S19s	NP_057657.2	19	52
GOLGA3	S22s	NP_005886.2	22	54
GOLGA3	S983s	NP_005886.2	983	54
GOLGB1	S636s	NP_001243415.1	636	54
GOLGB1	S658s	NP_001243415.1	658	54
GORASP2	M219m T225t	NP_056345.3	219225	26
GORASP2	T222t	NP_056345.3	222	26
GORASP2	T222t T225t	NP_056345.3	222225	26
GPATCH8	S1035s	NP_001002909.1	1035	60
GPATCH8	S1081s	NP_001002909.1	1081	66
GSK3B	S9s	NP_002084.2	9	30
GTF2F1	T331t	NP_002087.2	331	66
GTF2I	S103s	NP_127492.1	103	42
GTF2I	S722s	NP_127492.1	722	42
GTF2I	S823s	NP_127492.1	823	66
GTF3C2	S220s	NP_001030598.1	220	66
H1FX	S2s	NP_006017.1	2	11
HBA1	S132s	NP_000549.1	132	5
HBA1	T135t	NP_000549.1	135	5
HBB	S10s	NP_000509.1	10	5
HDAC2	S422s	NP_001518.3	422	55
HEBP2	S181s	NP_055135.1	181	63
HECTD1	S357s	NP_056197.3	357	66
HIRIP3	S289s	NP_003600.2	289	19
HIST1H1E	T4t	NP_005312.1	4	63
HIST1H2BD	S113s	NP_619790.1	113	66
HIVEP1	S779s	NP_002105.3	779	66
HLA-A	S352s	NP_001229687.1	352	2
HLA-A	S352s S356s	NP_001229687.1	352356	2
HLA-A	S352s S356s S359s	NP_001229687.1	352356359	2
HLA-A	S356s	NP_001229687.1	356	2
HLA-A	S356s S359s	NP_001229687.1	356359	2
HLA-A	T345t	NP_001229687.1	345	2
HMGA1	T42t	NP_001306006.1	42	63
HMGA1	S102s S103s	NP_001306007.1	102103	41
HMGA1	S103s	NP_001306007.1	103	41
HMGA1	S44s	NP_001306007.1	44	11
HMGA1	S44s	NP_001306009.1	44	11
HMGA1	T39t T53t	NP_001306007.1	39,53	63
HMGN3	S6s	NP_004233.1	6	66
HMGN4	S80s	NP_006344.1	80	12
HNRNPA0	S84s	NP_006796.1	84	42
HNRNPA2B1	S212s	NP_112533.1	212	23
HNRNPA3	S350s	NP_001317178.1	350	66
HNRNPA3	S356s S358s	NP_001317178.1	356358	31
HNRNPC	S240s	NP_001070911.1	240	56
HNRNPC	S240s S247s	NP_001070911.1	240247	56
HNRNPK	S216s	NP_112553.1	216	63
HNRNPM	S513s	NP_005959.2	513	42
HNRNPM	S633s	NP_005959.2	633	23
HNRNPM	S637s	NP_005959.2	637	23
HNRNPU	T286t	NP_114032.2	286	58
HNRNPUL2	S636s	NP_001073027.1	636	54
HP1BP3	S156s	NP_057371.2	156	62
HPRT1	S110s	NP_000185.1	110	54
HS1BP3	S249s	NP_071905.3	249	1
HSP90AB1	S226s	NP_001258899.1	226	67
HSP90AB1	S255s	NP_001258899.1	255	67
HSP90AB1	S255s S261s	NP_001258899.1	255261	67
HTATSF1	S407s	NP_001156752.1	407	42
HTATSF1	S453s	NP_001156752.1	453	41
HTATSF1	S579s	NP_001156752.1	579	18
HTATSF1	S721s	NP_001156752.1	721	65
HTT	S1866s	NP_002102.4	1866	66
IFIT1	S2s N4n	NP_001539.3	2,4	66
IGF2R	S2347s	NP_000867.2	2347	66
IKBKB	S697s	NP_001547.1	697	54
IL16	S175s	NP_757366.2	175	17
IL16	S177s	NP_757366.2	177	17
IL16	S322s	NP_757366.2	322	17
IL16	S584s	NP_757366.2	584	17
IL16	S683s	NP_757366.2	683	17
IL16	S795s	NP_757366.2	795	31
IL16	S834s	NP_757366.2	834	66
IL16	S845s	NP_757366.2	845	29
ILF3	M465m S477s S482s	NP_036350.2	465477482	56
ILF3	S476s S477s S482s	NP_036350.2	476477482	56
ILF3	T592t	NP_036350.2	592	63
ING4	S150s	NP_001121054.1	150	66
INO80	S468s	NP_060023.1	468	42
INO80B	S130s S132s	NP_112578.2	130132	9
IQSEC1	S403s	NP_001127854.1	403	66
IQSEC1	S463s	NP_001127854.1	463	7
IQSEC2	S322s	NP_001104595.1	322	46
IQSEC2	S412s	NP_001104595.1	412	46
IRF2BP2	T384t	NP_892017.2	384	23
IRX2	S252s	NP_001127694.1	252	4
IRX2	T310t S317s	NP_001127694.1	310317	4
IWS1	S363s	NP_060439.2	363	64
IWS1	S365s	NP_060439.2	365	64
IWS1	S400s	NP_060439.2	400	54
IWS1	S438s S440s	NP_060439.2	438440	18
IWS1	S440s	NP_060439.2	440	55
KANSL3	S515s	NP_001108488.1	515	66
KAT6B	S998s	NP_036462.2	998	4
KAT7	T88t	NP_008998.1	88	62
KHSRP	S193s	NP_003676.2	193	42
KIAA0430	S1093s	NP_055462.2	1093	58
KIAA0556	S1596s	NP_056017.3	1596	10
KIAA0930	S309s	NP_056079.1	309	68
KIAA1429	T184t	NP_056311.2	184	67
KIAA1462	S200s	NP_065899.1	200	38
KIAA1522	M1082m S1087s	NP_065939.2	10821087	54
KIAA1671	S1019s	NP_001138678.1	1019	66
KIAA1671	S1441s	NP_001138678.1	1441	20
KIAA1671	S404s	NP_001138678.1	404	66
KIF13B	S1391s	NP_056069.2	1391	49
KIF13B	T1793t	NP_056069.2	1793	21
KIF1C	S1033s	NP_006603.2	1033	66
KIF21A	S1209s	NP_001166934.1	1209	66
KIF3A	S714s	NP_001287720.1	714	20
KLC1	S521s	NP_001123579.1	521	40
KLC1	S561s	NP_001123579.1	561	66
KLC2	S545s	NP_001128247.1	545	66
KLC2	S556s	NP_001128247.1	556	16
KMT2E	S845s	NP_061152.3	845	66
KNOP1	S238s	NP_001013009.2	238	66
KRT18	S18s	NP_954657.1	18	8
KRT18	S23s	NP_954657.1	23	8
KRT18	S34s	NP_954657.1	34	8
KRT5	S77s	NP_000415.2	77	3
KRT5	S82s	NP_000415.2	82	3
LAMTOR1	S27s	NP_060377.1	27	63
LARP4B	S736s	NP_055970.1	736	66
LEO1	S151s S154s	NP_620147.1	151154	67
LEO1	S205s	NP_620147.1	205	67
LEO1	S229s S238s	NP_620147.1	229238	67
LIG1	S36s S46s	NP_001307900.1	36,46	68
LIG3	T209t	NP_039269.2	209	63
LIMA1	S698s	NP_057441.1	698	66
LMNA	S406s	NP_733821.1	406	66
LMNA	T409t	NP_733821.1	409	66
LRIF1	S502s	NP_060842.3	502	36
LRRC1	T480t	NP_060684.4	480	42
LRRFIP1	S531s	NP_004726.2	531	67
LYST	S2149s	NP_000072.2	2149	42
MAGED2	T87t	NP_803182.1	87	54
MAP1A	S2617s	NP_002364.5	2617	66
MAP1A	T1834t	NP_002364.5	1834	34
MAP1S	S547s	NP_060644.4	547	44
MAP2K2	S222s	NP_109587.1	222	30
MAP2K2	S222s S226s	NP_109587.1	222226	30
MAP3K4	S499s	NP_001288001.1	499	60
MAP4	S358s	NP_002366.2	358	18
MAP4	S928s	NP_002366.2	928	54
MAP4K4	S771s	NP_663719.2	771	33
MAP7	S242s	NP_003971.1	242	45
MAP7D1	S753s	NP_060537.3	753	40
MAPK1	T185t Y187y	NP_002736.3	185187	30
MAPK3	T202t Y204y	NP_002737.2	202204	30
MAPRE2	S200s	NP_055083.1	200	66
MARCKS	S170s	NP_002347.5	170	45
MARK3	S469s	NP_001122390.2	469	49
MARK3	S601s	NP_001122390.2	601	45
MAST2	S1414s	NP_001311249.1	1414	66
MAST4	S137s	NP_001158136.1	137	4
MAST4	S206s	NP_001158136.1	206	4
MAST4	S206s S213s	NP_001158136.1	206213	4
MAST4	S2440s	NP_001158136.1	2440	50
MAST4	S23s	NP_055998.1	23	4
MBD2	S181s	NP_003918.1	181	63
MECP2	S372s	NP_001104262.1	372	66
MED1	S1401s	NP_004765.2	1401	66
MED12	S698s	NP_005111.2	698	56
MEPCE	S254s	NP_062552.2	254	63
MFAP1	S53s	NP_005917.2	53	55
MFF	T112t	NP_001263994.1	112	28
MIA3	S1745s	NP_001310991.1	1745	40
MICAL3	S1704s	NP_056056.2	1704	63
MKI67	S1071s	NP_002408.3	1071	66
MKI67	S1937s	NP_002408.3	1937	48
MKI67	S2528s	NP_002408.3	2528	66
MKI67	T1315t	NP_002408.3	1315	48
MKI67	T1557t	NP_002408.3	1557	48
MKI67	T1801t	NP_002408.3	1801	48
MKI67	T2406t	NP_002408.3	2406	48
MKL2	S77s	NP_001295071.1	77	30
MLH1	S388s	NP_000240.1	388	41
MLLT1	S315s	NP_005925.2	315	66
MLLT1	S475s	NP_005925.2	475	43
MLLT6	S222s	NP_005928.2	222	66
MLPH	S482s	NP_001035932.1	482	10
MLPH	S524s	NP_001035932.1	524	8
MLPH	S337s	NP_077006.1	337	10
MORC2	S725s	NP_001290185.1	725	66
MPDZ	S1250s	NP_001248335.1	1250	66
MPRIP	S800s	NP_958431.2	800	54
MPRIP	T378t	NP_958431.2	378	44
MRE11A	S676s	NP_005582.1	676	12
MSH6	S227s	NP_000170.1	227	67
MSH6	S309s	NP_000170.1	309	12
MTDH	S298s	NP_848927.2	298	42
MTDH	T143t	NP_848927.2	143	28
MTM1	S18s	NP_000243.1	18	15
MTMR14	S415s	NP_001070993.1	415	31
MTOR	S1261s	NP_004949.1	1261	54
MTSS1	T607t	NP_001269900.1	607	45
MTUS1	S541s	NP_001001924.1	541	25
MVP	S445s	NP_005106.2	445	55
MXRA5	S1525s	NP_056234.2	1525	66
MYH14	S2010s	NP_001139281.1	2010	22
MYLK	S1438s	NP_444253.3	1438	67
MYLK	S1759s	NP_444253.3	1759	44
MYLK	S1760s	NP_444253.3	1760	44
MYO18A	S1998s	NP_510880.2	1998	66
MYO18A	S2002s	NP_510880.2	2002	66
MYO1C	S717s	NP_001074419.1	717	66
MYO9A	S1829s	NP_008832.2	1829	66
MZT2B	S212s	NP_001317211.1	212	66
N4BP1	T401t	NP_694574.3	401	54
NAA10	S205s	NP_003482.1	205	66
NAA15	S588s	NP_476516.1	588	67
NAB2	S147s	NP_005958.1	147	66
NANS	S275s	NP_061819.2	275	66
NBAS	S1937s	NP_056993.2	1937	66
NCBP3	S444s	NP_001107590.1	444	42
NCDN	S2s	NP_001014839.1	2	51
NCL	S145s S153s	NP_005372.2	145153	58
NCL	S153s	NP_005372.2	153	47
NCL	S206s M211m	NP_005372.2	206211	47
NCL	S28s S34s	NP_005372.2	28,34	19
NCL	T121t	NP_005372.2	121	63
NCOA7	S491s	NP_001116314.1	491	39
NCOA7	S89s	NP_001116314.1	89	44
NCOR2	S1025s	NP_006303.4	1025	66
NES	S556s	NP_006608.1	556	55
NF1	S2817s	NP_001035957.1	2817	66
NFATC1	S261s	NP_001265598.1	261	66
NFIX	S265s T267t	NP_002492.2	265267	30
NFX1	S95s	NP_001305687.1	95	39
NHSL2	S1143s	NP_001013649.2	1143	66
NIPBL	S350s	NP_056199.2	350	68
NIPBL	T2667t S2672s	NP_056199.2	26672672	22
NIPBL	T2667t S2672s	NP_597677.2	26672672	22
NIPBL	T702t	NP_056199.2	702	66
NIPBL	T724t	NP_056199.2	724	66
NMI	S16s	NP_004679.2	16	1
NOL8	S660s	NP_060418.4	660	66
NOLC1	S518s	NP_001271317.1	518	63
NOLC1	S653s	NP_001271317.1	653	63
NOLC1	T617t T620t	NP_001271317.1	617620	63
NPAT	S554s	NP_001308236.1	554	54
NPDC1	S320s	NP_056207.3	320	2
NPM1	S70s	NP_002511.1	70	63
NR3C1	S134s	NP_001019265.1	134	42
NSMCE4A	S32s	NP_060085.2	32	64
NSUN2	S456s	NP_060225.4	456	67
NSUN5	S444s	NP_683759.1	444	40
NSUN5	T442t	NP_683759.1	442	66
NUCKS1	S132s M138m S144s	NP_073568.2	132138144	19
NUCKS1	S144s	NP_073568.2	144	19
NUCKS1	S229s S240s	NP_073568.2	229240	19
NUCKS1	S73s S75s S79s	NP_073568.2	73,75,79	43
NUCKS1	S75s S79s	NP_073568.2	75,79	43
NUCKS1	T179t S181s	NP_073568.2	179181	63
NUDT5	S3s	NP_054861.2	3	12
NUFIP2	S303s	NP_065823.1	303	66
NUMA1	S395s	NP_006176.2	395	3
NUMA1	S820s	NP_006176.2	820	3
NUP153	S547s S553s	NP_001265138.1	547553	35
NUP153	S645s	NP_001265138.1	645	30
NUP35	T308t	NP_612142.2	308	24
NUP50	S221s	NP_009103.2	221	35
NUP98	S822s	NP_057404.2	822	63
OCIAD1	S113s	NP_001161726.1	113	63
OSBP	S193s	NP_002547.1	193	50
OSBPL11	S15s	NP_073613.2	15	54
OSBPL8	S35s	NP_001306584.1	35	2
OTUD4	S351s	NP_001096123.1	351	44
OXR1	T195t	NP_851999.2	195	30
PAK1	S144s	NP_001122092.1	144	29
PALM2-AKAP2	N363n S366s	NP_009134.1	363366	66
PAPOLA	S653s	NP_116021.2	653	66
PARP2	S34s	NP_005475.2	34	57
PARP4	S1288s	NP_006428.2	1288	23
PARP4	S1504s	NP_006428.2	1504	2
PARVB	S20s	NP_037459.2	20	44
PAWR	S10s	NP_002574.2	10	44
PAWR	S15s	NP_002574.2	15	45
PBDC1	S181s N189n	NP_057584.2	181189	66
PBRM1	S948s	NP_060783.3	948	42
PCBP1	Q244q S246s	NP_006187.2	244246	44
PCF11	S645s	NP_056969.2	645	42
PCNP	T138t	NP_001307327.1	138	44
PCYT1A	T342t S343s	NP_001299602.1	342343	52
PDAP1	S176s	NP_055706.1	176	45
PDLIM4	S120s	NP_003678.2	120	33
PDS5B	T1220t	NP_055847.1	1220	66
PDZRN3	S848s	NP_055824.1	848	66
PEA15	S111s	NP_001284505.1	111	1
PEAK1	S281s	NP_079052.2	281	40
PHF2	S929s	NP_005383.3	929	42
PHF20L1	S599s	NP_057102.4	599	59
PHLDB1	S430s	NP_055972.1	430	60
PHLDB1	S578s S583s	NP_055972.1	578583	52
PHRF1	S864s	NP_001273510.1	864	42
PI4KB	S266s	NP_001185703.1	266	63
PKM	S37s	NP_002645.3	37	32
PKM	S519s	NP_002645.3	519	60
PKP3	S253s	NP_001289958.1	253	68
PLCB3	S1107s	NP_000923.1	1107	66
PLCL1	S95s	NP_006217.3	95	4
PLEC	T4030t	NP_958782.1	4030	60
PLEKHA2	S184s	NP_067636.1	184	60
PLEKHA2	S349s	NP_067636.1	349	29
PLEKHA5	S410s	NP_061885.2	410	45
PLEKHA6	S848s	NP_055750.2	848	28
PLEKHO2	T364t	NP_079477.2	364	56
PML	S480s	NP_150241.2	480	66
POLR3C	S217s	NP_001290385.1	217	66
POM121C	T182t	NP_001092885.2	182	66
PPFIA3	S1164s	NP_003651.1	1164	49
PPHLN1	S155s	NP_057572.5	155	40
PPIG	S415s	NP_004783.2	415	66
PPIG	S717s	NP_004783.2	717	66
PPIG	S744s	NP_004783.2	744	18
PPP1R12A	S507s	NP_002471.1	507	44
PPP1R12A	S668s	NP_002471.1	668	44
PPP1R12A	S903s	NP_002471.1	903	53
PPP1R12A	S910s	NP_002471.1	910	44
PPP1R12C	S454s	NP_060077.1	454	44
PPP1R13L	S395s	NP_001135974.1	395	28
PPP1R18	S133s	NP_597728.1	133	40
PPP3CA	S492s	NP_000935.1	492	54
PRKAA1	S501s T505t	NP_996790.3	501505	41
PRKAB1	S96s	NP_006244.2	96	54
PRKCB	T500t	NP_002729.2	500	38
PRKCD	S299s	NP_001303256.1	299	40
PRKCD	S664s	NP_001303256.1	664	38
PRKG1	T517t	NP_001091982.1	517	38
PRKRA	S130s	NP_003681.1	130	54
PRPF38A	S193s S194s S209s	NP_116253.2	193194209	40
PRPF40A	S908s S911s	NP_060362.3	908911	55
PRPF40A	T346t	NP_060362.3	346	67
PRPF4B	S354s S356s	NP_003904.3	354356	43
PRRC2A	S19s	NP_004629.3	19	45
PRRC2B	S1185s	NP_037450.2	1185	15
PRRC2B	S416s	NP_037450.2	416	10
PRRC2C	S2694s	NP_055987.2	2694	66
PRUNE1	S321s	NP_067045.1	321	66
PSIP1	S275s	NP_001121689.1	275	55
PSIP1	T141t	NP_001121689.1	141	68
PSMD4	S266s	NP_002801.1	266	54
PSMD8	S106s	NP_002803.2	106	39
PTRF	S171s	NP_036364.2	171	39
PUM2	S700s	NP_056132.1	700	54
RAB11FIP5	S482s	NP_056285.1	482	66
RAB34	S301s	NP_001138415.1	301	54
RAB3GAP1	S537s	NP_036365.1	537	54
RABGAP1	S508s	NP_036329.3	508	54
RABGAP1	S56s	NP_036329.3	56	54
RAD21	S545s	NP_006256.1	545	43
RAF1	S43s	NP_002871.1	43	39
RAI1	S1102s	NP_109590.3	1102	66
RALY	S177s	NP_057951.1	177	66
RANBP2	S1955s	NP_006258.3	1955	54
RANBP2	S2276s	NP_006258.3	2276	66
RANBP2	S2606s	NP_006258.3	2606	63
RANBP2	S2804s	NP_006258.3	2804	54
RANBP2	S2805s S2807s	NP_006258.3	28052807	54
RANBP2	S3207s	NP_006258.3	3207	63
RANBP2	S781s	NP_006258.3	781	22
RANBP3	S244s	NP_015561.1	244	67
RANBP9	S467s	NP_005484.2	467	66
RAPGEF2	S1022s	NP_055062.1	1022	18
RAPH1	Q843q S845s S856s	NP_998754.1	843845856	35
RAPH1	S571s	NP_998754.1	571	45
RAPH1	S5s	NP_998754.1	5	55
RB1	S37s	NP_000312.2	37	22
RB1CC1	S212s	NP_055596.3	212	37
RBBP5	S350s	NP_005048.2	350	67
RBBP5	S497s	NP_005048.2	497	57
RBBP6	S1052s	NP_008841.2	1052	40
RBM14	S215s S220s	NP_006319.1	215220	40
RBM14	S582s	NP_006319.1	582	40
RBM14	S620s	NP_006319.1	620	23
RBM14	S627s	NP_006319.1	627	40
RBM15B	S609s	NP_037418.3	609	66
RBM15B	T551t	NP_037418.3	551	68
RBM25	Q574q S583s	NP_067062.1	574583	40
RBM26	S127s	NP_071401.3	127	66
RBM27	T888t	NP_061862.1	888	57
RBM39	S117s	NP_909122.1	117	11
RBM7	S204s	NP_057174.1	204	42
RC3H1	S462s	NP_001287779.1	462	22
RCOR1	S460s	NP_055971.2	460	67
RCSD1	S242s	NP_443094.3	242	40
REPS2	S259s	NP_001074444.1	259	40
RHBDF2	S129s	NP_078875.4	129	11
RHPN2	S616s	NP_149094.3	616	38
RIC8A	T447t	NP_068751.4	447	55
RICTOR	S1302s	NP_001272368.1	1302	39
RICTOR	S1615s	NP_001272368.1	1615	61
RIOK2	S350s	NP_060813.2	350	1
RMDN3	S46s	NP_001310825.1	46	7
RNF113A	S253s	NP_008909.1	253	31
RNF113A	S85s	NP_008909.1	85	47
RNF169	S292s	NP_001092108.1	292	66
RNPS1	S155s	NP_006702.1	155	66
RNPS1	S155s S157s	NP_006702.1	155157	66
ROCK2	S1362s	NP_004841.2	1362	40
RPA1	S392s	NP_002936.1	392	42
RPL12	S38s	NP_000967.1	38	63
RPL13	S140s	NP_000968.2	140	66
RPLP2	S102s	NP_000995.1	102	55
RPRD2	S914s	NP_001284602.1	914	66
RPS26	T96t	NP_001020.2	96	66
RPS6	S236s	NP_001001.2	236	40
RPS6KA1	T582t	NP_001006666.1	582	30
RPS6KC1	S610s	NP_036556.2	610	54
RRAGC	S2s S15s	NP_071440.1	2,15	68
RRAGC	S382s	NP_071440.1	382	42
RRAGC	S382s S385s	NP_071440.1	382385	42
RREB1	S1238s	NP_001161816.1	1238	36
RRP8	S126s	NP_056139.1	126	4
RSF1	S227s	NP_057662.3	227	67
RSF1	S397s	NP_057662.3	397	63
RSF1	S748s	NP_057662.3	748	66
RSL1D1	S443s	NP_056474.2	443	66
RSRC2	S104s	NP_075388.2	104	66
SAMSN1	S74s	NP_071419.3	74	52
SAP130	S709s	NP_001139400.1	709	66
SAP130	S910s	NP_001139400.1	910	39
SASH1	S813s	NP_056093.3	813	60
SBNO1	S794s	NP_001161328.1	794	36
SCAF11	S796s S802s	NP_004710.2	796802	68
SCAF4	T237t	NP_065757.1	237	67
SEC16A	S2037s	NP_055681.1	2037	54
SEC16A	T2054t	NP_055681.1	2054	26
SEC16A	T593t	NP_055681.1	593	26
SEC62	S341s	NP_003253.1	341	22
SEC63	T537t	NP_009145.1	537	54
SENP1	S132s	NP_001254524.1	132	23
2022-09-09	T49t	NP_001106963.1	49	28
SETD2	S624s T626t	NP_054878.5	624626	40
SETD2	T1872t	NP_054878.5	1872	62
SETDB1	S1066s	NP_001138887.1	1066	63
SF3A1	S359s	NP_005868.1	359	56
SF3B1	S129s T142t	NP_036565.2	129142	68
SF3B2	S346s	NP_006833.2	346	66
SFPQ	T687t	NP_005057.1	687	28
SFSWAP	S922s	NP_001248340.1	922	66
SGSM3	S406s	NP_056520.2	406	10
SH3BP2	S282s	NP_001139328.1	282	66
SH3BP4	S241s	NP_055336.1	241	40
SH3KBP1	S71s	NP_001019837.1	71	38
SHB	S211s	NP_003019.2	211	49
SHROOM3	S1069s	NP_065910.3	1069	45
SHROOM3	S1725s	NP_065910.3	1725	66
SHROOM3	S664s	NP_065910.3	664	45
SIN3A	N855n S860s	NP_056292.1	855860	66
SIRT2	S372s	NP_036369.2	372	66
SLAIN2	S48s	NP_065897.1	48	27
SLC4A7	S242s	NP_001308037.1	242	40
SLC7A2	S687s	NP_001158243.1	687	2
SLK	S518s	NP_055535.2	518	54
SLK	T181t T183t	NP_055535.2	181183	38
SMC5	S12s	NP_055925.2	12	66
SMG6	S332s	NP_060045.4	332	15
SMTN	S355s	NP_001193946.1	355	44
SNIP1	S76s	NP_078976.2	76	64
SNRK	S351s	NP_060189.3	351	66
SNX2	S119s	NP_003091.2	119	54
SNX27	S51s	NP_001317652.1	51	50
SNX9	S197s M201m	NP_057308.1	197201	39
SON	C2245c S2247s	NP_115571.2	22452247	42
SOWAHC	S513s	NP_075392.2	513	35
SP100	S478s	NP_001073860.1	478	66
SPARCL1	S295s	NP_001121782.1	295	4
SPECC1	S131s	NP_001230368.1	131	44
SPECC1	S315s	NP_001230368.1	315	66
SPECC1	S37s	NP_001230368.1	37	44
SPINT2	S238s	NP_066925.1	238	54
SPP1	S228s S234s	NP_001035147.1	228234	6
SPP1	S234s	NP_001035147.1	234	6
SPP1	S254s S258s S263s	NP_001035147.1	254258263	6
SPP1	S254s S263s	NP_001035147.1	254263	6
SPP1	S263s	NP_001035147.1	263	6
SPP1	S275s	NP_001035147.1	275	6
SPP1	S275s S280s M284m	NP_001035147.1	275280284	6
SPP1	S280s M284m	NP_001035147.1	280284	6
SPP1	Q31q S35s S36s	NP_001035149.1	31,35,36	6
SQRDL	S343s	NP_001258142.1	343	13
SRGAP2	S1013s	NP_056141.2	1013	44
SRRM1	S207s S209s	NP_001290377.1	207209	66
SRRM1	S414s T416t	NP_001290377.1	414416	66
SRRM1	S429s S431s	NP_001290377.1	429431	40
SRRM1	S429s S431s	NP_005830.2	429431	40
SRRM1	S448s	NP_001290377.1	448	66
SRRM1	S448s S450s	NP_001290377.1	448450	66
SRRM1	S638s	NP_001290377.1	638	66
SRRM1	S638s S640s	NP_001290377.1	638640	66
SRRM1	S648s S650s	NP_001290377.1	648650	66
SRRM1	S650s	NP_001290377.1	650	66
SRRM1	S658s	NP_001290377.1	658	66
SRRM1	S665s	NP_001290377.1	665	66
SRRM1	S665s S667s	NP_001290377.1	665667	66
SRRM1	S768s	NP_001290377.1	768	66
SRRM1	T739t	NP_001290377.1	739	66
SRRM2	S1219s	NP_057417.3	1219	66
SRRM2	S1329s	NP_057417.3	1329	32
SRRM2	S1421s	NP_057417.3	1421	66
SRRM2	S1582s	NP_057417.3	1582	66
SRRM2	S1601s	NP_057417.3	1601	66
SRRM2	S1618s	NP_057417.3	1618	66
SRRM2	S1762s S1764s	NP_057417.3	17621764	66
SRRM2	S231s	NP_057417.3	231	66
SRRM2	S2677s	NP_057417.3	2677	40
SRRM2	S456s	NP_057417.3	456	66
SRRM2	S839s	NP_057417.3	839	66
SRRM2	S914s	NP_057417.3	914	40
SRRM2	S952s S954s	NP_057417.3	952954	37
SRRM2	S970s S973s	NP_057417.3	970973	66
SRRM2	S972s S973s S974s	NP_057417.3	972973974	66
SRRM2	S973s	NP_057417.3	973	66
SRRM2	T2034t	NP_057417.3	2034	55
SRRM2	T2104t	NP_057417.3	2104	37
SRRM2	T367t	NP_057417.3	367	33
SRRM2	T866t	NP_057417.3	866	37
SRSF10	S133s	NP_473357.1	133	65
SRSF11	S463s	NP_001177916.1	463	66
SRSF5	S250s	NP_001307143.1	250	66
SRSF6	S118s	NP_006266.2	118	38
SRSF6	S316s	NP_006266.2	316	64
STAMBP	S247s	NP_964010.1	247	54
STARD10	S259s	NP_006636.2	259	22
STAU2	S440s	NP_001157852.1	440	26
STBD1	S175s	NP_003934.1	175	51
STIM1	S575s	NP_003147.2	575	49
STK10	T952t	NP_005981.3	952	30
STK11IP	S761s	NP_443134.3	761	59
STK24	T172t	NP_001027467.2	172	38
STK38	T282t	NP_001292031.1	282	38
STK38L	T283t	NP_055815.1	283	38
STXBP5	S1131s	NP_001121187.1	1131	54
SUB1	S11s S12s S17s	NP_006704.3	11,12,17	19
SUB1	S13s	NP_006704.3	13	19
SUB1	S17s	NP_006704.3	17	19
SUB1	S17s S19s	NP_006704.3	17,19	19
SUDS3	S234s S236s S237s	NP_071936.2	234236237	40
SUGP2	S329s	NP_001308627.1	329	36
SUPT6H	S73s S75s	NP_001307684.1	73,75	55
SVIL	S1120s	NP_068506.2	1120	63
SVIL	T852t	NP_068506.2	852	29
SYNJ1	S1334s	NP_003886.3	1334	42
SYNJ1	S1431s	NP_003886.3	1431	32
SYNPO	S304s	NP_009217.3	304	40
SYNRG	S812s	NP_009178.3	812	61
SZRD1	S73s	NP_001108072.1	73	28
TAB2	S450s	NP_001278963.1	450	42
TACC3	S558s	NP_006333.1	558	44
TAGLN2	S163s	NP_003555.1	163	54
TANC1	S67s	NP_203752.2	67	45
TANK	S225s	NP_004171.2	225	54
TBC1D1	S237s	NP_001240841.1	237	60
TBC1D15	S80s	NP_001139686.1	80	20
TBC1D24	T464t	NP_001186036.1	464	60
TBC1D2B	S338s	NP_653173.1	338	54
TBC1D5	S522s	NP_001127853.1	522	54
TCEAL3	S121s	NP_001006934.1	121	40
TCEB3	S151s	NP_003189.2	151	66
TCF12	S333s	NP_001309080.1	333	23
TCF20	S1335s	NP_005641.1	1335	63
TCF20	S1370s	NP_005641.1	1370	42
TCF4	S420s	NP_001230155.2	420	23
TCOF1	S156s	NP_001128716.1	156	63
TCOF1	S583s	NP_001128716.1	583	63
TCOF1	T249t	NP_001128716.1	249	63
TERF2	S365s	NP_005643.2	365	63
TERF2IP	S154s	NP_061848.2	154	63
TFAM	S193s	NP_003192.1	193	66
TFRC	S34s	NP_003225.2	34	42
THRAP3	M573m S575s	NP_001308400.1	573575	23
THRAP3	S211s	NP_001308400.1	211	12
THRAP3	S243s S248s	NP_001308400.1	243248	40
THRAP3	S535s	NP_001308400.1	535	66
THRAP3	S753s	NP_001308400.1	753	40
THUMPD1	S86s	NP_001291479.1	86	55
TJP1	S1278s	NP_001317168.1	1278	66
TJP1	S131s	NP_001317168.1	131	55
TJP1	S927s	NP_001317168.1	927	7
TJP3	S328s S336s	NP_001254490.1	328336	22
TLK2	S73s	NP_001271262.1	73	42
TLN1	T2270t	NP_006280.3	2270	66
TMSB4X	S2s	NP_066932.1	2	41
TNC	S903s	NP_002151.2	903	11
TNIP1	S266s	NP_001239319.1	266	66
TNKS1BP1	S1689s	NP_203754.2	1689	39
TNKS1BP1	S601s	NP_203754.2	601	32
TNKS1BP1	S936s	NP_203754.2	936	54
TNS1	S1156s	NP_001294952.1	1156	14
TNS1	T1168t	NP_001294952.1	1168	14
TNS1	T1168t S1171s	NP_001294952.1	11681171	14
TNS1	T860t	NP_001294952.1	860	60
TNS3	S730s	NP_073585.8	730	22
TOP1	S112s	NP_003277.1	112	68
TOP2B	S1452s	NP_001317629.1	1452	42
TOP2B	S1524s	NP_001317629.1	1524	55
TOP3A	S971s	NP_004609.1	971	66
TP53BP1	S1221s S1224s	NP_001135452.1	12211224	60
TP53BP1	S1623s	NP_001135452.1	1623	63
TP53BP1	S1683s	NP_001135452.1	1683	62
TP53BP1	S403s	NP_001135452.1	403	24
TP53BP1	S512s	NP_001135452.1	512	23
TP53BP1	S525s	NP_001135452.1	525	23
TP53BP1	T869t	NP_001135452.1	869	57
TP53BP2	S486s	NP_001026855.2	486	21
TPD52	S176s	NP_001020423.1	176	41
TPR	T1672t	NP_003283.2	1672	63
TRAFD1	S209s	NP_001137378.1	209	44
TRIM28	S596s S598s T599t	NP_005753.1	596598599	9
TRIM29	S168s	NP_036233.2	168	0
TRIM3	S437s	NP_006449.2	437	59
TRIOBP	S1890s	NP_001034230.1	1890	54
TRIP12	S382s	NP_001271143.1	382	66
TRPS1	S103s	NP_054831.2	103	63
TRPS1	S1079s	NP_054831.2	1079	66
TRPS1	S170s	NP_054831.2	170	66
TRPS1	S213s S229s	NP_054831.2	213229	2
TRRAP	S2051s	NP_001231509.1	2051	42
TRRAP	S2077s	NP_001231509.1	2077	42
TSC2	S1002s	NP_001107854.1	1002	54
TSC2	S1132s	NP_001107854.1	1132	59
TSC2	S1365s S1388s	NP_001107854.1	13651388	41
U2AF2	S2s	NP_009210.1	2	40
U2SURP	S810s	NP_001307148.1	810	67
U2SURP	S973s	NP_001307148.1	973	66
U2SURP	T918t	NP_001307148.1	918	66
UBAP2L	S416s	NP_055662.3	416	28
UBAP2L	S493s	NP_055662.3	493	66
UBAP2L	S859s	NP_055662.3	859	53
UBR4	S1760s	NP_065816.2	1760	66
UBR4	S365s	NP_065816.2	365	35
UBR5	S327s	NP_056986.2	327	46
UBR5	S636s	NP_056986.2	636	66
UFD1L	S247s	NP_005650.2	247	63
UFL1	S458s	NP_056138.1	458	66
UGDH	S476s	NP_003350.1	476	54
UHRF1BP1L	S418s	NP_055869.1	418	22
UHRF1BP1L	S953s	NP_055869.1	953	66
USF2	S155s	NP_997174.1	155	66
USP24	N1932n S1943s	NP_056121.2	19321943	66
UTRN	S2223s	NP_009055.2	2223	33
UVRAG	S550s	NP_003360.2	550	52
VAMP8	T48t	NP_003752.2	48	54
VASP	S322s	NP_003361.1	322	39
VCAN	S1349s	NP_004376.2	1349	67
VIM	T336t	NP_003371.2	336	39
VIPAS39	S124s S130s	NP_001180243.1	124130	54
VIPAS39	T21t	NP_001180243.1	21	46
VPS13D	S2671s	NP_056193.2	2671	54
VPS26B	S304s	NP_443107.1	304	54
VPS4A	S97s	NP_037377.1	97	66
VPS4A	S97s S99s	NP_037377.1	97,99	66
VPS50	S595s	NP_060137.2	595	16
VPS8	S32s	NP_001009921.1	32	23
VTN	S364s	NP_000629.3	364	11
WBP4	S262s	NP_009118.1	262	66
WDFY3	S1942s	NP_055806.2	1942	54
WDFY3	S2278s	NP_055806.2	2278	51
WDR43	S77s	NP_055946.1	77	66
WDR44	S403s	NP_061918.3	403	18
WDR44	S50s	NP_061918.3	50	39
WHSC1L1	S150s	NP_075447.1	150	66
WIZ	S180s	NP_001317324.1	180	68
WIZ	S196s S201s	NP_001317324.1	196201	68
WRN	S1133s	NP_000544.2	1133	63
WRNIP1	S153s	NP_064520.2	153	41
XRCC1	T453t	NP_006288.2	453	55
XRCC6	T455t	NP_001460.1	455	63
ZAK	S584s	NP_057737.2	584	54
ZBED1	S9s	NP_001164606.1	9	23
ZBTB33	S237s	NP_006768.1	237	7
ZBTB7A	S337s	NP_001304919.1	337	18
ZC3H18	S46s	NP_001281269.1	46	65
ZC3H18	S917s	NP_001281269.1	917	66
ZC3H6	S188s	NP_940983.2	188	23
ZC3H8	S59s	NP_115883.2	59	66
ZC3H8	S77s	NP_115883.2	77	52
ZC3HC1	S24s T28t	NP_057562.3	24,28	63
ZDHHC5	S274s	NP_056272.2	274	54
ZFP36L2	S123s	NP_008818.3	123	40
ZFP64	T137t	NP_060667.2	137	66
ZKSCAN1	S361s	NP_003430.1	361	44
ZKSCAN1	S456s	NP_003430.1	456	42
ZMYM4	S1181s	NP_005086.2	1181	10
ZMYND8	S495s	NP_001268704.1	495	66
ZMYND8	S688s	NP_001268704.1	688	66
ZNF217	S795s	NP_006517.1	795	66
ZNF217	S848s	NP_006517.1	848	66
ZNF318	S173s	NP_055160.2	173	32
ZNF318	S464s	NP_055160.2	464	66
ZNF326	S270s	NP_892021.1	270	39
ZNF451	S1027s	NP_001026794.1	1027	67
ZNF638	S128s	NP_001014972.1	128	39
ZNF638	S383s	NP_001014972.1	383	35
ZNF638	S605s	NP_001014972.1	605	66
ZNF652	S100s	NP_001138837.1	100	47
ZNF768	S125s	NP_078947.3	125	65
ZZZ3	S391s	NP_056349.1	391	66
