# Supplementary material for: PhosphoDisco: A Toolkit for Co-regulated Phosphorylation Module Discovery in Phosphoproteomic Data
Source: Mol Cell Proteomics. 2023 Jun 30;22(8):100596. doi: 10.1016/j.mcpro.2023.100596 (PMC10416063; doi:10.1016/j.mcpro.2023.100596)
Supplement: Supplemental Table S7 — Lung cancer modules. Module information for phosphosites from combined LSCC and LUAD data set. Module −1 means no module was assigned. [file mmc14.xlsx]

## Sheet: Supplementary Table 6 _ lung mo
geneSymbol	variableSites	Module #
AKTIP	S30s	0
ATXN2L	N402n S409s	0
BAZ1B	S1468s	0
BCLAF1	Y284y S285s S300s	0
BICD2	S568s	0
CLINT1	S245s	0
COIL	S271s	0
CRKL	S185s	0
DSTYK	T929t	0
ENO1	S37s	0
ITPRID2	S759s	0
LRRFIP2	S282s	0
MLLT1	S475s	0
MYO1E	S1002s	0
NCL	S563s	0
NUMB	S194s	0
NUMB	S276s	0
NUP133	T63t	0
PCF11	S705s	0
PEA15	S125s	0
PEAK1	S281s	0
PNPLA6	S362s	0
PPM1H	S211s	0
PPP1R18	S133s	0
PPP4R3A	S728s	0
PRKCD	S318s	0
PRPF38A	S193s S194s S209s	0
PRPF38B	S475s	0
RBM14	S220s	0
RBM14	T579t	0
RBM5	S621s	0
RBMX	S116s	0
RNPS1	S27s	0
SAAL1	S6s	0
SAFB	S443s	0
SLTM	S403s	0
SRFBP1	S264s	0
SRRM2	S1636s	0
SRRM2	S484s S486s	0
TBX3	S456s	0
THRAP3	S243s S248s	0
TNS1	S1469s	0
TP53BP1	S384s	0
TPD52L2	S146s	0
TRIM16	S62s	0
UBE2E1	S17s	0
UFL1	S790s	0
USP39	S46s	0
YAP1	S103s S105s	0
YWHAG	S71s	0
AKT3	T447t	1
ATF7IP	S121s	1
ATRX	S598s	1
ATRX	S729s S731s	1
BAZ1A	S1413s	1
BMP2K	S949s	1
CCDC88A	S1647s	1
CDK11B	S31s	1
CLASRP	S335s	1
CTNNA1	T42t	1
FAM208A	S927s	1
FCHO2	S533s	1
FTO	S256s	1
G3BP2	T227t	1
HDGFL2	S264s	1
HECTD1	S632s	1
HERC2	S2454s	1
HEXIM2	S76s	1
INF2	S1077s	1
ITIH2	S60s	1
KANSL2	S149s	1
KDM5A	S1331s	1
KIAA1143	S50s	1
MAP1A	S1069s	1
MAP1B	T948t	1
NAXD	Y85y	1
NFATC1	S903s	1
NFATC2IP	S338s	1
NOLC1	S708s	1
NOP58	S502s	1
NUP160	S1157s	1
PCM1	S1761s S1769s	1
PCM1	S862s	1
PHRF1	S101s	1
PKM	S100s	1
PPP6R3	S525s	1
RANBP2	S2008s	1
RANBP2	S2900s	1
RANBP2	T2005t S2008s	1
RBBP6	T950t	1
RIN1	S351s	1
RUBCN	S542s	1
SIN3B	S1003s	1
SPICE1	S774s	1
TRPS1	S816s	1
VIRMA	T184t	1
ZC3H18	S558s	1
ZRANB2	S188s	1
ACIN1	T1332t	2
AHNAK	S5866s S5867s	2
AKAP17A	S584s	2
ANKRD11	S1389s	2
AP3D1	S829s	2
APC	S2368s	2
ARFGAP1	S378s	2
ARFGAP3	S231s	2
ARHGAP1	S223s	2
ARHGAP15	S243s	2
ARHGAP24	S309s S313s	2
ARHGAP30	S728s	2
ARID4A	S557s	2
ATRX	S1082s N1084n	2
ATRX	S1109s S1110s	2
ATRX	T1112t	2
BAG2	S20s	2
BAZ1B	S312s	2
BCL9	S19s	2
BICRAL	S980s	2
BIRC6	S2222s	2
C1orf35	S231s S233s S235s	2
C1orf35	S233s S235s	2
C2CD5	S323s	2
CAMSAP1	S827s	2
CARMIL1	S1360s	2
CCDC86	S217s	2
CDC42BPB	S481s	2
CDK13	T494t	2
CDYL	S75s	2
CHD2	S1085s S1087s	2
CIT	S699s	2
CLASP1	S572s	2
CNOT4	S4s M18m	2
CRIP2	S104s	2
DDX23	S14s	2
DDX50	S41s	2
DLG1	S636s	2
DPYSL3	T628t	2
EEF2K	S462s	2
EIF5	S149s	2
ELL	S319s	2
EP400	T2258t	2
EPS8L2	S459s	2
ERMP1	S53s	2
FAM122B	S170s	2
FHL1	S114s	2
FLII	S436s	2
FOXO1	S256s	2
FRMD6	S375s	2
GBF1	S224s	2
GLYR1	S158s	2
GTF2F2	S248s	2
HDGF	S118s	2
HDGF	S148s	2
HDGF	S148s S149s	2
HDGFL3	S162s	2
HMGN3	S6s	2
HNRNPUL2	S188s	2
HNRNPUL2	S193s	2
HNRNPUL2	S224s	2
HSPA5	T518t	2
HTT	S1864s	2
HUWE1	S2052s	2
ING4	S150s	2
ITPKB	S184s	2
KANK1	S1262s	2
KDM5C	S287s	2
KIAA1211	S1072s	2
KIFAP3	S102s	2
KLC1	S561s	2
KLC2	S545s	2
LARP1	S143s	2
LEO1	S179s	2
LLGL2	S961s	2
LMOD1	S119s	2
MAP1A	S2617s	2
MAP1A	S2664s	2
MAP2K5	S149s	2
MAP4	S865s	2
MAP4	S868s	2
MAST2	S1414s	2
MATR3	S631s	2
MCM3AP	S300s	2
MECP2	S369s	2
MECP2	S372s	2
MICAL1	S979s	2
MINK1	S927s	2
MYCBP2	S2839s	2
MYO9A	S1829s	2
MYO9B	S1281s	2
MZT2B	S212s	2
NCBP1	S7s	2
NEXN	S442s	2
NF1	S2817s	2
NFIC	S194s	2
NKTR	S263s	2
NOSIP	S107s	2
NUCKS1	S58s S61s	2
OPTN	S198s	2
PAPOLA	S654s	2
PCM1	S1305s	2
PHF10	S50s	2
PKM	S437s	2
PLEKHG3	S448s	2
PPIG	S290s	2
PRPF4B	S257s	2
PRRC2C	S2694s	2
PSMD3	S6s	2
PUM1	S247s	2
R3HDM2	S393s	2
RAB11FIP5	S482s	2
RAPH1	S1183s	2
RBMXL1	S161s	2
REXO1	S422s	2
RPRD2	S914s	2
SAFB	S373s	2
SCLY	S137s	2
SEC16A	S1347s S1353s	2
SEC61B	S29s	2
SEC62	S313s	2
SERPINC1	S68s	2
SETD2	S614s	2
SHROOM3	S1242s	2
SIPA1L3	S1254s	2
SIRT2	S372s	2
SMARCC1	S816s	2
SNX17	S409s	2
SPATA18	S115s	2
SPECC1	S151s	2
SPECC1L	S948s	2
SRGAP3	S948s	2
SRRM1	S380s	2
SRRM1	S658s	2
SRRM2	S1064s	2
SRRM2	S1219s	2
SRRM2	S1601s	2
SRRM2	S1747s S1749s S1750s	2
SRRM2	S1818s	2
SRRM2	S1869s	2
SRRM2	S231s	2
SRRM2	S248s S250s	2
SRRM2	S486s	2
SRRM2	S820s	2
SRRM2	S838s S839s	2
SRRM2	S839s	2
SRSF10	S235s	2
SSH1	S978s	2
SYNRG	S809s	2
TCEA3	S130s	2
TCF20	S583s	2
TCOF1	S1434s	2
TEAD1	S102s	2
TEP1	S431s	2
THEMIS2	S567s	2
THRAP3	S535s	2
TLE4	T350t	2
TLN1	Q2267q T2270t	2
TRIM2	S440s	2
TRIM2	S440s S443s	2
TRIP12	S281s	2
TRIP12	S382s	2
U2SURP	S945s S947s	2
UBAP2L	S116s	2
UBAP2L	S493s	2
UBR4	S1760s	2
UBTF	S389s	2
UNC13B	S1251s	2
USP6NL	S452s	2
VCL	Q451q S456s	2
YIPF1	S43s	2
ZC3H13	S1230s	2
ZC3HAV1	S310s	2
ZMYND8	S502s	2
ZMYND8	S679s	2
ZNF532	S1009s	2
ZNF532	S307s	2
ZNF638	S605s	2
CDK12	T893t	3
CDK9	T186t	3
CLTA	S206s	3
LGALS1	S30s	3
LMNB2	S316s	3
MARK2	S212s	3
NME1-NME2	T94t	3
OSTF1	S187s	3
PGAM1	S14s	3
PKN2	T816t	3
PLEC	S1047s	3
PRKACB	T245t	3
PRKCB	S660s	3
PRKCD	S683s	3
PRKCE	T710t	3
PRKCQ	S695s	3
PRKCZ	T410t	3
PRKG1	T517t	3
SH3KBP1	S71s	3
STK38	T282t	3
STK38L	T283t	3
ACIN1	S478s	4
ADD1	N462n S464s	4
ADD1	N462n S464s S465s	4
ANLN	S792s	4
APOB	S4048s	4
ARHGAP32	S706s	4
BCLAF1	S268s	4
C3	S1321s	4
CALU	S77s	4
CCDC151	S562s	4
CKM	T166t	4
CLIC6	S293s	4
CLINT1	S299s	4
CNPY2	N112n S115s	4
CNPY4	S58s	4
COMMD3-BMI1	S394s S396s S398s	4
CRELD2	S70s	4
CROCC2	S1342s	4
CYBRD1	S253s	4
CYBRD1	S266s	4
DICER1	S413s S415s	4
DNALI1	T77t	4
EEF1B2	S95s S106s	4
EIF3D	S528s S529s	4
EIF5	S389s S390s	4
EPB42	N492n S498s	4
ERICH3	S1012s	4
ERICH3	S529s	4
ERO1A	S106s	4
ESYT1	S830s	4
FBLN1	S147s	4
FIP1L1	S85s S87s S89s	4
HBB	S10s	4
HBD	S51s	4
HDGF	S218s S222s	4
HDGF	T216t S218s	4
HLA-A	S352s	4
HLA-A	S356s S359s	4
HP1BP3	S441s S442s S446s	4
HTATSF1	S597s S600s S607s	4
IRF2BP2	S71s	4
ISCU	S14s	4
JCAD	T1120t	4
KRI1	S142s	4
LIG1	S911s S913s	4
LINC01873	S18s	4
LINC01873	S27s	4
LPXN	S24s	4
LRCH1	S370s	4
MCM6	S762s	4
MIA3	S727s	4
MKI67	S2828s	4
MLF1	S220s	4
MLF1	S228s	4
MLF1	S240s	4
MLF2	M48m S55s	4
MYCBP2	S2789s	4
MYH14	S2021s S2024s S2030s	4
NBAS	S473s S475s	4
NCL	S145s S153s	4
NCL	S184s S206s	4
NEDD4	S670s	4
NES	S471s	4
NOM1	S280s T287t	4
NUMA1	S395s	4
ODF3B	S96s	4
OLFML1	S114s	4
PCIF1	S19s	4
PCM1	S159s	4
PDAP1	S57s S60s S63s	4
PKP2	S82s	4
PLEKHF2	S247s S248s	4
PPP6R1	S635s S638s	4
PRPF4B	S87s	4
PRPF4B	S87s S93s	4
PSIP1	T272t S273s S275s	4
RAD50	S635s	4
RB1	S37s	4
RRP9	S50s S51s S53s	4
SCAF11	S405s T410t S413s	4
SDK1	S2097s	4
SENP3	S169s	4
SERINC1	S364s	4
SERPINA10	S56s	4
SERPINA10	S56s S61s	4
SMARCA2	S1512s S1516s S1528s	4
SON	S1556s	4
SP110	S173s	4
SPP1	Q31q S35s S36s	4
SPP1	S215s	4
SPP1	S224s	4
SPP1	S228s S234s	4
SPP1	S234s	4
SPP1	S254s S263s	4
SPP1	S263s	4
SPP1	S280s	4
SPP1	S311s	4
SPP1	S62s	4
SPP1	S62s S63s	4
SPP1	S76s	4
ST13	S75s S76s S79s	4
SUPT6H	S73s S75s S78s	4
TNS1	T1168t	4
TNXB	S3649s	4
TOP2A	S1247s	4
TOX4	S181s S182s	4
VCAN	S2941s	4
WASHC2A	S620s	4
WASHC2A	T6t	4
WDFY4	S3123s	4
WNK1	S2289s	4
YBX3	S201s S203s S204s	4
ZC3HC1	S354s	4
APIP	S87s	5
ARMC1	S246s	5
CARMIL1	S122s	5
CCDC6	S52s	5
DLGAP4	T376t	5
DSP	S2024s	5
EEF2	T435t	5
ESF1	S153s	5
FKBP3	S152s	5
GON4L	S346s	5
HADHA	S756s	5
HEBP2	S181s	5
HMGA1	T42t	5
HMGCS1	S495s	5
HNRNPK	S216s	5
HSF1	S368s T369t	5
LMNB1	C198c S200s	5
LMO7	T714t	5
MAP1A	S1600s	5
MAP1B	S614s	5
MBOAT7	S285s	5
MSH6	S830s	5
NCL	T76t	5
NIPBL	T592t T599t	5
NPM1	T199t	5
NUCKS1	T179t S181s	5
NUP88	S168s	5
OPLAH	T151t	5
PAICS	S27s	5
RANBP2	S3207s	5
RBBP5	S497s	5
RPL12	S38s	5
RPLP2	S16s	5
RRP36	S73s	5
RSL1D1	S427s	5
SETDB1	S1066s	5
TMEM214	T97t	5
TP53BP1	S1683s	5
TP53BP1	S867s	5
TPR	T1677t	5
UBA1	S835s	5
UBTF	S484s	5
UGDH	T91t	5
USP10	S547s	5
VPS13C	S3641s	5
WDR75	T798t	5
XRCC1	S241s	5
XRCC6	T455t	5
ACIN1	S1004s	6
AKAP17A	S633s	6
ANLN	S323s	6
APC	S2278s	6
API5	S464s	6
ARHGEF17	S420s	6
ARID2	T692t	6
AUTS2	S941s	6
BIVM-ERCC5	S795s	6
BRD8	T175t	6
BYSL	S98s	6
CAVIN1	S167s	6
CCNK	S328s S329s	6
CCNK	S329s	6
CCNK	S340s	6
CDC42BPG	S1495s	6
CEBPD	S191s	6
CEP170B	S422s	6
CLIP1	T182t	6
CROCC	S1451s	6
CSTF3	S691s	6
EIF4G3	S229s	6
EXOSC9	S306s	6
FLNA	S2128s	6
FLNA	S968s	6
FLNC	S1527s	6
GLCCI1	S303s	6
GLCCI1	S406s	6
GOLGA4	S93s	6
GPATCH8	S738s S740s	6
GPATCH8	S740s	6
GSN	T653t	6
HID1	S675s	6
HNRNPL	S101s	6
IARS	S1047s	6
ILF3	S382s	6
INPP5F	S942s	6
KIF1C	S915s	6
KIF21A	S524s	6
KLC2	S582s	6
KLF3	S250s	6
KLF3	S92s	6
KLF3	S92s S101s	6
KRT19	S35s	6
LARP4B	S601s	6
LARP4B	S718s	6
LRWD1	S243s	6
LSR	S464s	6
MAP1A	S1818s	6
MAP1B	S1265s	6
MAST4	S1438s	6
MICALL1	S640s	6
MTA1	S522s	6
MYOF	S174s	6
NASP	S451s	6
NAT10	S67s	6
NFIC	S339s	6
NFRKB	S226s	6
NIPBL	S280s	6
NOC2L	S56s	6
NSMCE3	S64s	6
NSUN5	S444s	6
NUP107	S86s	6
NUP214	T439t	6
OTUD4	S481s	6
PAK4	T207t	6
PATJ	S522s	6
PCM1	S384s	6
PDS5B	S1383s	6
PGLS	S49s	6
PHF2	S1056s	6
PHF2	S1056s S1059s	6
PITPNM2	S894s	6
PKP4	S281s	6
PKP4	S337s	6
PLEC	S1721s	6
PPIG	S687s	6
PRKCB	T642t	6
PRR12	T1705t	6
PRRC2C	S2105s	6
PRRC2C	T1965t N1967n	6
PSMD2	S16s	6
RABL6	S493s	6
REXO1	S459s	6
RPP25	S162s	6
RTKN	S106s	6
SDC2	S187s	6
SIPA1L1	S1611s	6
SLIRP	S102s	6
SMARCAL1	S112s	6
SOGA1	S1541s	6
SPAST	S268s	6
SRPK1	S311s	6
SRRM1	S574s	6
SVIL	S270s	6
SYNPO	S584s	6
TAF12	S51s	6
TCOF1	S446s	6
TCOF1	S906s	6
TLK2	S35s	6
TNKS1BP1	S1545s M1570m	6
TNS1	S1425s	6
TOP1	S394s	6
TP53BP2	S704s	6
TPRN	S241s	6
TRA2B	T201t	6
TXNL4A	S132s	6
UBXN2B	T59t	6
UHRF2	S667s	6
USP15	T226t	6
VCP	S702s	6
WAPL	S221s	6
WAPL	S221s S226s	6
WIZ	S201s	6
WRNIP1	S153s	6
ZC3HC1	S321s	6
ZFP91	S101s	6
ZMYND8	S764s	6
ZNF148	S412s	6
ZNF318	S2101s	6
ACTN4	S191s	7
ARL2BP	S141s	7
ASCC3	S298s	7
CDC27	S220s	7
EPS15	Q661q T668t	7
HNRNPA2B1	S212s	7
HUWE1	S2593s	7
JCAD	S1304s	7
MAP1B	S1797s	7
MYEF2	S431s	7
PARP10	S443s	7
PARP4	S1288s	7
PHF14	S308s	7
QKI	S211s	7
RBBP6	S781s	7
RUFY1	S618s	7
SASH1	S387s	7
SECISBP2L	S231s	7
SENP1	S57s	7
SRCAP	S250s	7
SRRM2	S1028s	7
TARDBP	S292s	7
TCF12	S333s	7
TGFB1I1	S164s	7
TNS1	S433s	7
TNS1	S907s T911t S912s	7
TP53BP1	S505s S512s	7
TP53BP1	S512s	7
TP53BP1	T524t	7
VAPA	S198s	7
VPS8	S26s	7
VPS8	S32s	7
ZBED1	S9s	7
ZMYM4	S242s	7
AAK1	S624s	8
ABI3	S216s	8
ABRAXAS1	S386s S387s	8
AFAP1	S343s	8
AFAP1	S763s	8
AHCTF1	S1227s	8
AKAP8	S328s	8
ANKRD12	S406s	8
ARHGAP12	T231t	8
ATRX	S1348s	8
ATRX	S1352s	8
ATXN2	S865s	8
BCLAF3	S17s	8
BZW2	S414s	8
CCDC86	S66s	8
CDK12	S276s	8
CDK12	S303s	8
CDK12	S334s	8
CDK12	S345s	8
CDK12	S359s	8
CDK13	S315s S317s	8
CDK13	S340s S342s	8
CDK13	S397s	8
CDK13	S413s	8
CHD2	S1369s S1373s	8
CHD2	S208s	8
CHD4	S98s S101s	8
CHMP2A	S203s	8
CHMP2B	S187s	8
CIR1	S394s	8
CMTR1	S53s	8
COPA	S402s	8
CTDP1	S869s	8
CTPS2	S568s	8
CTR9	S941s	8
CWC22	S28s	8
DCAF6	S734s	8
DCLK1	S330s	8
DEK	S230s S231s	8
DEK	S230s S231s S232s	8
DEK	S243s S244s	8
DEK	S303s S306s S307s	8
DNAJC1	S480s	8
EIF5	S390s	8
EIF5B	S137s	8
EIF5B	S182s S183s	8
EP400	S975s	8
ERBIN	S603s	8
FIP1L1	S87s S89s	8
FTSJ3	S336s	8
GATAD2A	S100s	8
GPALPP1	S140s S141s	8
GTF2F1	S217s S218s	8
GTF2F1	S217s S218s S221s	8
HDAC1	S421s	8
HDAC2	S422s	8
HDGFL2	S390s	8
HIRIP3	S142s	8
HIRIP3	S289s	8
HIRIP3	S300s S301s	8
HIRIP3	S332s S333s	8
HP1BP3	T77t T85t	8
HTATSF1	S600s	8
INF2	T1179t	8
INTS3	S1011s S1013s	8
IWS1	S313s	8
IWS1	S329s	8
IWS1	S363s	8
IWS1	S438s	8
IWS1	S513s	8
IWS1	S54s	8
JPH1	T461t	8
KDM1A	S131s	8
LEMD2	S138s	8
LEO1	S151s	8
LEO1	S197s	8
LEO1	S220s	8
LEO1	S229s	8
LEO1	S238s	8
LEO1	S277s S279s	8
LEO1	S300s	8
LEO1	S608s S610s	8
LEO1	T188t	8
LZTS2	S301s	8
MAP1A	S612s	8
MAP1B	S831s	8
MAP1B	S832s	8
MCM3	S717s	8
MED1	S1479s	8
MLPH	T373t S374s S375s	8
MPHOSPH10	S163s S171s	8
MVP	S445s	8
NCL	S206s M211m	8
NCL	S28s M33m S34s	8
NCOA5	S29s	8
NES	S1496s S1498s	8
NOL8	S890s	8
NSRP1	S248s S254s	8
NUCKS1	S229s S234s	8
NUCKS1	S75s	8
OAS2	S417s	8
OSBP	S193s	8
OSBPL8	S342s	8
OSBPL8	S807s S808s	8
PAF1	S394s	8
PCF11	S511s	8
PDAP1	S57s	8
PDAP1	S63s	8
PDCL	S20s S25s	8
PDCL	S25s	8
PKP2	S155s	8
PLEKHG3	S647s	8
PNISR	S563s	8
POLD3	T411t S413s	8
PPP1R12A	S357s S365s	8
PPP1R12A	S357s S365s S367s	8
PPP1R12A	S365s	8
PPP1R12A	S365s S367s	8
PRCC	S157s	8
PRKAR2A	S80s	8
PRPF40A	S908s S911s	8
PRPF40A	S911s	8
PRPF4B	S142s	8
PRPF4B	S294s	8
PRPF4B	S356s	8
PRPF4B	S366s	8
PRPF4B	S580s	8
PRRC2A	S350s	8
PRRC2C	T1498t S1500s	8
PSIP1	S275s	8
PTEN	S558s	8
PTGES3	S130s	8
RANBP3	S33s	8
RBBP6	S669s	8
RBBP6	S696s	8
RBM10	S801s	8
RBM15	S670s	8
RFC1	S69s	8
RIC8A	S442s	8
RIC8A	T447t	8
RNF113A	S85s	8
RPLP0	S304s	8
RPLP0	S307s	8
RPLP2	S102s	8
RRP15	S67s	8
RSF1	N1372n S1375s	8
RSF1	S1258s	8
RSF1	S874s	8
SCAF1	S498s	8
SCAF1	S614s	8
SF3B2	S435s S436s	8
SFSWAP	S922s	8
SGK3	S126s	8
SGTA	T81t	8
SLK	S347s	8
SMARCAD1	S67s	8
SMARCAD1	T54t	8
SMARCAD1	T54t S57s	8
SNIP1	S76s	8
SP100	S409s S410s	8
SP100	S410s	8
SP100	S459s N460n	8
SPAG9	S245s	8
SRPRA	S296s	8
SRPRA	S297s S298s	8
SRRM1	S209s S211s	8
SRRM1	S389s	8
SRRM1	S402s	8
SRRM1	S431s	8
SRRM1	S561s	8
SRRM1	S572s	8
SRRM1	S617s	8
SRRM1	S727s	8
SRRM1	S768s	8
SRRM1	S781s	8
SRRM1	T584t	8
SRRM1	T593t	8
SRRM2	S1112s	8
SRRM2	S1497s	8
SRRM2	S2046s	8
SRRM2	S954s	8
SRRM2	T2034t	8
SRSF2	S189s S191s	8
SRSF2	S191s	8
SRSF2	S220s S221s	8
SRSF2	S221s	8
SRSF6	S316s	8
SRSF7	S221s	8
SSRP1	S667s S668s	8
SSRP1	S671s S672s S673s	8
SSRP1	S672s	8
SUDS3	S45s	8
SUDS3	S45s S53s	8
SUPT16H	S982s	8
SUPT16H	S982s S986s	8
TBX2	S710s	8
TCF20	S544s	8
TCOF1	S273s S277s S279s	8
TCOF1	S85s S87s S88s	8
TCOF1	S87s S88s	8
THRAP3	S55s	8
THUMPD1	S86s	8
TJP1	S135s	8
TJP2	S294s S296s	8
TMX4	S251s	8
TNK1	S519s	8
TOP2B	S1340s	8
TOP2B	S1342s	8
TOP2B	S1524s	8
TRA2A	T88t	8
TRA2B	S87s	8
TRIM24	S1028s	8
UHRF1BP1	S922s	8
UHRF1BP1	S922s S928s	8
UNC93B1	S550s	8
USP4	S680s	8
USP47	T1015t	8
UTP14A	S31s	8
UTP18	S121s	8
UTP3	S365s	8
WAS	S484s	8
WBP11	S361s S364s	8
WRNIP1	S92s	8
XRCC1	T453t	8
YTHDC1	S146s	8
ZC3H13	S1017s	8
ZMYM4	S1542s	8
ZNF609	S842s	8
ZNF652	S100s	8
ZRANB2	S305s	8
AAK1	T653t	9
ADAM9	S799s	9
ADCY9	S611s	9
AHNAK	S1802s	9
AHNAK	S256s	9
AHNAK	S3724s	9
AHNAK	S4486s	9
AHNAK	S4933s	9
AHNAK	S5530s	9
AHNAK	S5577s	9
AKAP1	S592s	9
AKAP12	S248s	9
ARFGAP2	S340s	9
ARFIP1	S36s S39s	9
ARFIP1	S39s	9
ARHGAP35	S770s	9
ARMC1	S260s	9
ATP2B4	S1138s	9
BCAR1	S740s	9
C1orf116	S487s	9
CAPNS1	M1m S6s	9
CBL	S669s	9
CDK17	N90n S92s	9
CDR2L	S318s	9
CIAPIN1	C285c S287s	9
CNN2	S159s	9
COG3	S516s	9
CORO7-PAM16	S462s	9
DENND4C	S1672s	9
DENND4C	S1678s	9
DERL1	S201s	9
DMXL1	S1285s	9
DMXL2	S1151s	9
DMXL2	S930s	9
DOP1B	S1021s	9
EEA1	S52s	9
EPRS	S817s	9
EPS15	S851s	9
EVI5L	S696s	9
FAM126B	S498s	9
FAM160B1	S190s	9
FAM213B	S110s	9
FASN	S1174s	9
GOLGA1	S760s	9
GOLGA3	S983s	9
GOLGB1	S2889s	9
GPHN	S338s	9
GPRC5C	S476s	9
GPS1	T547t	9
HNRNPM	S432s	9
HPRT1	S110s	9
HPS4	S307s	9
INF2	S359s	9
ITPR2	T1856t	9
JPT2	S69s	9
KIAA1217	S1245s	9
KIAA1217	S526s	9
KIAA1522	M1082m S1087s	9
KTN1	S1084s	9
LAMTOR1	S63s	9
LIMD1	S239s	9
LMBRD2	S689s	9
LMO7	S263s	9
LPIN2	S303s	9
LYST	S1061s	9
MAP4	S928s	9
MAST4	S2520s	9
MBOAT7	S459s	9
MPZL1	S221s	9
MTOR	S1261s	9
NBEAL1	S1842s	9
NDUFAF2	S134s	9
NES	S891s	9
NSFL1C	S74s	9
PACS1	S411s	9
PAG1	S61s	9
PATJ	S1555s	9
PDLIM1	S215s	9
PGRMC2	S128s	9
PHKA1	S758s	9
PIK3R4	S895s	9
PLEKHO2	S164s	9
PLIN3	S31s	9
PREX1	S1272s	9
PRKAB2	S158s	9
PTPN1	S295s	9
RAB11FIP5	S566s	9
RAB3GAP1	S539s	9
RAB4A	T4t	9
RABGAP1	S503s	9
RABGAP1	S56s	9
RANBP2	S2804s	9
RAPGEF1	S328s	9
RICTOR	S1409s	9
RRAGC	S382s	9
RRAGC	S382s S385s	9
RTN1	S166s	9
SEC22B	S168s	9
SEC63	T537t	9
SH3GLB2	S205s	9
SH3KBP1	S42s	9
SHTN1	S473s	9
SLC12A2	S77s	9
SLC12A4	S88s	9
SNAP29	S163s	9
SNX2	S119s	9
SPTBN1	S2102s S2106s	9
SRP54	S451s	9
SRSF5	S120s	9
STIM1	S257s	9
STIM2	S346s	9
SYNJ1	S1334s	9
TANC1	S1680s	9
TBC1D22B	S132s	9
TBC1D23	S507s	9
TBC1D5	S522s	9
TBC1D5	S563s S566s	9
TMEM173	T356t	9
TNKS1BP1	C1443c S1452s	9
TNS1	S581s	9
TNS1	S692s	9
TNS1	S733s	9
TNS1	S764s	9
TNS1	T575t	9
TNS1	T688t S692s	9
TP53BP2	S720s	9
TRAPPC8	S273s	9
TSPAN13	S201s	9
UBAP1	S269s	9
UGDH	S476s	9
VAMP8	T48t	9
VIPAS39	S105s	9
VPS13C	S3484s	9
VPS13C	S737s	9
VPS13D	S2671s	9
VPS54	S35s	9
WDFY3	S2278s	9
WDR24	S496s	9
WDR81	S1142s	9
WFS1	S238s	9
WNK1	T2505t	9
YTHDF2	S2s	9
ZDHHC5	S274s	9
ZYX	S15s	9
ADAR	T601t T603t	10
AFTPH	T617t	10
AGFG1	S67s	10
AKAP1	S151s	10
AKAP9	T795t	10
ANKHD1-EIF4EBP3	S1670s	10
ANKS1A	S634s	10
ARHGAP5	S765s	10
ARHGEF1	T710t	10
ARHGEF5	S445s S450s	10
ARHGEF5	S662s	10
BAD	S25s	10
BOP1	T106t	10
BRD4	T1186t	10
CCAR2	S124s	10
CD2AP	S542s	10
CDC5L	T404t	10
CDKN2AIP	T346t	10
CEP170	S1198s	10
CEP170B	S410s	10
CLASP1	T718t	10
CLASP2	S892s	10
CTTNBP2NL	S523s	10
DBNL	S283s	10
DICER1	S1255s	10
DNAAF2	T703t	10
DNTTIP2	T232t	10
DYNC1I2	S73s S81s	10
DYNC1LI2	S446s	10
EHD4	T421t	10
EIF2B4	S151s	10
EIF3J	T109t	10
EIF4ENIF1	S513s	10
EIF4G3	S229s S231s	10
ESYT1	S973s	10
EXOC1	T553t	10
EXPH5	S1733s	10
FAM83H	S1147s	10
FRYL	S2272s	10
FTSJ3	T573t	10
GAK	S73s	10
GBF1	S1770s	10
GOLGA3	S1392s	10
GOLGA3	T1396t	10
GOLGA5	T212t	10
HAUS6	S805s	10
HCFC1	S666s	10
HECTD4	S883s	10
HMGA1	S36s	10
HNRNPA0	S84s	10
HNRNPA0	S88s	10
HNRNPA2B1	S102s	10
HUWE1	S3662s	10
ILF3	S482s T486t	10
ILF3	T504t	10
JPT1	S131s	10
KDM3B	S1253s	10
KDM3B	T1270t	10
KIAA1671	S1488s	10
KIAA1671	S749s	10
KLC2	S445s	10
LAMTOR1	S27s	10
LRBA	S1488s	10
MAFG	S124s	10
MAP1B	S1443s	10
MAP4	S825s	10
MAP7D1	S70s	10
MAP7D1	T813t	10
MAST4	S1947s	10
MBD1	T595t	10
MPHOSPH6	T147t	10
MRTFA	S420s	10
MRTFB	S222s S236s	10
MRTFB	T559t	10
MTDH	T143t	10
MTUS1	S541s	10
NAP1L4	T51t	10
NAV1	S541s	10
NCKAP5L	S767s	10
NEDD1	S418s	10
NFX1	S90s	10
NOP2	T636t	10
NRBP1	S430s	10
NUP133	T28t	10
OGA	T709t	10
OSBPL8	T54t	10
PAK1	T212t	10
PDLIM5	S332s	10
PEPD	T487t	10
PKN2	T628t	10
PLEKHG3	S962s	10
PML	T409t	10
PNPLA6	T464t	10
PPP4R2	T173t	10
PRPF3	S133s	10
PRPF6	T180t	10
PRRC2A	S383s T387t	10
PRRC2A	T1347t	10
PSMD1	T311t	10
PTPN6	S10s	10
RAD23B	T159t S160s	10
RANBP2	S1577s	10
RANBP2	T1396t	10
RANBP2	T1644t	10
RBM22	S126s	10
RBM26	S616s	10
RBM42	S135s	10
RIPK1	S309s	10
RNH1	T82t	10
RPRD2	S440s	10
RPTOR	T706t	10
RRP12	T77t	10
RRP1B	S513s	10
SAMD4B	T407t	10
SEC16A	S2022s	10
2022-09-02	T49t	10
SLAIN2	S63s	10
SMARCC1	S328s S330s T335t	10
SMG8	T657t	10
SON	S182s	10
SOWAHC	S513s	10
SRRM2	T2289t	10
SRSF11	S207s	10
STAU2	S440s	10
STAU2	T95t	10
SUGT1	T265t	10
SVIL	S920s	10
SVIL	T1111t	10
TFE3	S334s	10
TJP2	T1027t	10
TP53BP1	T1643t	10
TP53BP2	S789s	10
TRAFD1	S480s	10
TRIP6	S142s T162t	10
U2AF1L5	S145s	10
UBAP2	T657t	10
UBAP2L	T425t	10
UBE3B	S419s	10
UBR4	S178s	10
USP5	T623t	10
VASP	T284t	10
WDR43	T394t	10
WDR44	T271t	10
YLPM1	S756s	10
ZFR	S528s	10
ZNF318	S991s	10
AKAP13	S790s	11
ALDH1A1	T337t	11
ANK2	T3814t	11
CAP2	S312s	11
FLNA	S2224s	11
LIMCH1	S10s	11
MRVI1	S347s	11
MYH11	S23s	11
MYLK	S1776s T1778t S1779s	11
SYNE2	S4136s	11
SYNPO2	S1138s	11
SYNPO2	S604s	11
AFDN	S1756s	12
AHNAK	S511s	12
ARHGAP21	S1713s	12
ARHGAP29	S913s	12
CDC42EP4	N167n S174s	12
EPS8L2	S570s	12
GBF1	T319t	12
JUND	S90s	12
LIN9	S81s	12
NUP153	S645s	12
PPP2R3A	S562s	12
RAI14	T249t	12
RAVER1	S584s	12
TNKS1BP1	S691s	12
UBAP1	S210s	12
WASHC2A	S352s	12
WIZ	S180s	12
ABCF1	S105s T108t S109s	13
ABCF1	S166s	13
ABCF1	T108t S109s	13
ACIN1	S825s	13
ACTR10	S414s	13
ADAM10	S740s	13
ADAM17	S791s	13
AFDN	S1234s	13
AFDN	S471s	13
AFF4	S694s	13
AHNAK	S3360s	13
AHNAK	S4425s	13
AHNAK	S4995s	13
AHNAK	S5731s	13
AHNAK	S5830s	13
AHNAK	S5841s	13
AHNAK2	S497s	13
AJUBA	S79s	13
AKAP11	S1289s	13
AKAP11	S448s	13
AKAP13	S1647s	13
AKAP13	S2720s	13
ALKBH5	S384s	13
ALKBH5	S64s S69s	13
AMPD2	S100s	13
ANAPC4	S780s	13
ANKRD28	S1044s	13
APBB1	S517s	13
APBB2	S410s S413s	13
ARAP3	S1444s	13
ARFGAP3	S369s	13
ARFGEF1	S1079s	13
ARFGEF2	S1528s	13
ARHGAP21	S612s	13
ARHGAP25	S380s	13
ARHGAP25	S488s	13
ARHGAP31	S335s	13
ARHGAP32	S1220s	13
ARHGAP32	S892s	13
ARHGAP35	S1150s	13
ARHGAP35	S1176s S1179s	13
ARHGAP35	S1236s	13
ARHGAP45	S578s	13
ARHGAP5	S1218s	13
ARHGEF12	S41s	13
ARHGEF16	S6s	13
ARHGEF18	S1076s	13
ARHGEF7	S717s	13
ARPP19	T113t	13
ARVCF	S915s	13
ASAP1	S910s	13
ATG16L1	S269s	13
ATG2A	S403s	13
ATG2B	S381s	13
ATL1	S22s S23s	13
ATP2B4	S328s	13
ATRX	S889s	13
BAG3	S275s S279s	13
BCL9L	S118s	13
BCL9L	S750s	13
BCR	S698s	13
BET1	S50s	13
BIVM-ERCC5	S1016s S1017s	13
BOK	S8s	13
BPTF	S1300s	13
BRD9	S588s	13
C1orf116	S133s	13
C1orf21	T121t	13
C1orf35	S177s	13
C1orf52	S158s	13
C2CD2	S511s	13
C2CD5	S864s	13
CABLES1	S109s	13
CAMKK1	S79s	13
CANX	S618s	13
CANX	T616t	13
CARHSP1	S52s	13
CARMIL1	S1067s	13
CARMIL1	S1068s	13
CARMIL1	S880s	13
CASP7	S16s	13
CCDC43	T139t	13
CCDC88A	S1417s	13
CCDC88A	S1792s	13
CCDC9	S202s	13
CCNL2	S330s	13
CCS	S267s	13
CD2AP	S256s	13
CD44	N700n S704s S706s	13
CDC42EP1	S353s	13
CDK13	T1056t	13
CDK16	S184s	13
CDK18	S98s	13
CDS1	S9s	13
CDS2	S33s	13
CDV3	S106s	13
CEP170	S958s	13
CEP170	T644t	13
CFDP1	S250s	13
CHAMP1	S627s S632s	13
CHD2	S1365s S1369s S1373s	13
CHD2	S1789s	13
CIC	S2253s	13
CIR1	S353s	13
CLASP2	S241s	13
CLASP2	S455s	13
CLASP2	S596s	13
CLEC16A	S863s	13
CLIP1	S348s	13
CNP	S9s	13
CNST	T294t	13
COBL	S962s	13
COL4A3BP	S373s	13
CRKL	Y207y	13
CTNND1	S879s	13
CUL4A	S10s	13
CUX1	S1507s	13
DAB2IP	S719s	13
DAP	S3s	13
DAPK1	S289s	13
DBNL	M276m T279t	13
DDX54	S75s	13
DENND1B	S653s	13
DENND4C	S1233s	13
DENND4C	S1374s	13
DENND5A	T833t	13
DEPDC5	S1090s	13
DIS3L2	S139s	13
DIS3L2	S194s	13
DKC1	S485s S494s	13
DLC1	S1254s	13
DLG5	S1666s	13
DMXL2	S1400s	13
DMXL2	S2400s	13
DOCK2	S1705s	13
DOCK5	S1656s	13
DOCK5	S1766s	13
DOCK5	S1834s	13
DOP1B	S681s	13
DVL3	S48s	13
EGFR	S1166s	13
EHBP1L1	S1273s	13
EI24	S46s	13
EIF2S2	T111t	13
EIF4B	S263s	13
EIF4EBP2	T36t T37t	13
EIF4ENIF1	S577s	13
EIF4G1	S1084s	13
EIF4H	S21s	13
EMD	S141s S142s S143s	13
EMD	S142s S143s	13
EMD	S143s	13
EMD	S176s	13
EML3	S176s	13
ENSA	S125s	13
EPB41L3	S448s	13
EPB41L3	S88s	13
EPPK1	T1543t	13
EPS8	S517s	13
EPS8	S685s	13
ERBB3	S982s	13
ERBIN	S1015s	13
ERG	S103s	13
FAM122A	S229s	13
FAM129A	S602s	13
FAM129A	S602s S622s	13
FARP1	T24t	13
FEZ2	S195s	13
FGD5	S552s	13
FGD5	S699s	13
FGD5	S744s	13
FGD6	S410s	13
FGD6	S417s	13
FGD6	S554s	13
FGD6	S605s	13
FGD6	S692s	13
FRYL	S1957s	13
FYB1	S194s	13
GAB1	S402s	13
GAB1	S419s	13
GATAD2B	S334s M342m	13
GCFC2	S96s T97t	13
GEMIN5	S757s	13
GIGYF1	S137s	13
GIGYF1	S638s	13
GPCPD1	S424s	13
GPRIN3	S32s	13
GPRIN3	S336s	13
GPRIN3	S514s	13
GRAMD2B	S87s	13
HAUS8	S70s	13
HELZ	S1767s	13
HLCS	S226s	13
HNRNPLL	S35s	13
HNRNPM	S528s	13
HOPX	S70s	13
IFI16	S106s	13
IFT43	S78s	13
IL16	S896s	13
IQGAP2	S16s	13
IQSEC1	S166s	13
ITPR3	S1832s	13
ITPR3	S1843s	13
ITPRID2	S593s	13
JCAD	S185s	13
JCAD	S770s	13
KCTD5	S29s	13
KIAA0556	S1596s	13
KIAA0930	S309s	13
KIAA1109	S1355s	13
KIAA1211L	S951s	13
KIAA1671	S1441s	13
KIAA1671	S508s	13
KIDINS220	S1527s T1529t	13
KIDINS220	S886s	13
KIF16B	S566s	13
KIF21A	S842s	13
KLC2	S428s	13
KSR1	S751s	13
LAD1	S485s	13
LAD1	S512s	13
LAD1	T19t	13
LARP1	S963s	13
LEMD2	S499s	13
LGALS3BP	S444s	13
LIG1	S66s	13
LIMA1	S617s	13
LIMA1	S709s	13
LIMA1	S726s	13
LMO7	S1159s	13
LMO7	S300s	13
LMO7	S417s	13
LMO7	T598t N606n	13
LMTK2	S1107s	13
LPIN1	S211s	13
LPIN2	S186s S187s	13
LRCH3	S415s	13
LRCH4	S432s	13
LUC7L2	S18s	13
LUC7L3	T238t	13
LUZP1	S440s	13
LUZP1	S703s	13
LYSMD1	S99s	13
MACF1	S5009s	13
MACO1	S244s	13
MARK2	S376s	13
MARK2	S409s	13
MARK3	S469s	13
MARK3	S489s	13
MAST2	S1436s	13
MAST4	S1467s	13
MAST4	S1694s	13
MBD1	S409s	13
MBD3	S56s	13
MCF2L	S557s	13
MDC1	S376s T378t	13
MIA2	S1144s	13
MIA2	S1243s	13
MIA2	T1200t S1202s S1204s	13
MIA3	S1744s S1745s	13
MICAL3	S977s	13
MIER1	S160s S166s	13
MINK1	S601s	13
MINK1	S701s	13
MLPH	S337s	13
MLPH	S482s	13
MLPH	S524s	13
MRE11	S649s	13
MTDH	S568s	13
MTFR1	S290s	13
MTMR3	S903s	13
MTSS1L	S274s	13
MTSS1L	S456s	13
MTUS1	S1224s	13
MVB12A	S170s	13
MXRA7	S128s	13
MYO9B	S1043s	13
MYO9B	S1354s	13
NAV1	S452s	13
NAV1	S507s	13
NAV1	S648s	13
NAV2	S1191s	13
NBEAL1	S2679s	13
NBEAL1	S742s	13
NBN	S397s	13
NCOA2	S579s	13
NCOA7	S89s	13
NCOR2	S1479s	13
NCOR2	S939s	13
NDRG1	S2s	13
NEDD4L	T344t	13
NEK1	S414s	13
NEK4	S639s	13
NF1	S2543s	13
NF1	S876s	13
NF2	S13s	13
NIPBL	T2667t S2672s	13
NSD3	S561s	13
OCLN	S370s	13
OFD1	S735s	13
OFD1	S899s	13
OPTN	S342s	13
OSBPL11	S174s S181s	13
OSMR	S827s	13
OXR1	T203t	13
PAG1	S295s	13
PAG1	S298s	13
PAK2	T169t	13
PALM3	S420s	13
PARD3	S1178s	13
PARD3	S1223s	13
PARD3	S1261s	13
PARD3	S201s	13
PARD3	S715s	13
PCDH1	S973s S984s	13
PCDH1	S984s	13
PCNT	S44s	13
PCYT1A	S315s	13
PCYT1A	S362s	13
PDE4DIP	S1483s	13
PDE4DIP	S195s	13
PDE8A	S359s	13
PDZD2	S1005s	13
PDZD8	S538s	13
PEAK1	S1217s	13
PEAK1	S648s	13
PEAK1	T1165t	13
PFKFB2	S466s	13
PHF12	S691s	13
PHF2	S882s	13
PHF3	S1758s	13
PHF3	S283s	13
PHKA2	S729s	13
PHLDB1	S419s	13
PHLDB1	S678s	13
PHRF1	S867s	13
PIKFYVE	S105s	13
PIKFYVE	S307s	13
PITPNM2	S1277s	13
PKP4	S314s	13
PLEC	T4030t	13
PLEKHA1	S332s M339m	13
PLEKHG3	S433s	13
PLEKHO1	C269c S271s	13
PLEKHO1	S239s	13
PLEKHO2	S439s	13
PPFIBP2	S331s	13
PPFIBP2	S387s S389s	13
PPIP5K1	S1073s	13
PPP1R12A	S618s	13
PPP2R5C	S552s	13
PPP3CA	S469s	13
PPP3CB	S479s	13
PRAM1	S358s	13
PRKAB2	T40t	13
PRKAG2	S196s	13
PRKAG2	S71s	13
PROSER2	S43s	13
PRRC2A	S456s	13
PRRC2B	S1185s	13
PRRC2B	S416s	13
PTDSS2	S16s	13
PTK2	S843s S850s	13
PTK2	Y576y	13
PTPN12	S435s	13
PTPN12	S449s	13
PTPN13	S938s	13
PUM2	S587s	13
PYGO1	S34s	13
R3HDM1	S381s	13
R3HDM1	T975t	13
R3HDM2	S263s	13
R3HDM2	S37s	13
R3HDM2	S921s	13
R3HDM2	T363t	13
RAB11FIP1	S280s	13
RAB11FIP1	S435s	13
RAB11FIP1	T358t	13
RAB11FIP2	S277s	13
RAB12	S106s	13
RAB29	T186t	13
RABL6	S641s S642s	13
RAI14	S293s	13
RALGAPA1	S711s	13
RALGAPA1	S734s S740s	13
RALGAPA2	S696s	13
RAPGEF1	S480s	13
RAPGEF2	S501s	13
RAPGEF2	S960s	13
RASSF4	S141s	13
RASSF8	S129s	13
RBMX	S352s	13
RETREG2	S385s	13
RFC1	S156s	13
RHBDD1	S314s	13
RHBDF2	S328s	13
RICTOR	S1412s	13
RIF1	S1579s	13
RIPK1	S416s	13
RIPK2	S178s	13
RIPOR1	S367s	13
RNF113A	S253s	13
RNF213	S1258s	13
RNF25	S450s	13
RPRD2	S798s	13
RRAGC	S15s	13
RREB1	S1238s	13
RSF1	S1277s T1278t S1282s	13
RSF1	T1305t S1310s	13
RTN1	S352s	13
SASH1	S743s	13
SASH1	S90s	13
SCARF1	S714s	13
SCRIB	S1378s	13
SCRIB	S504s	13
SEC22B	S137s	13
SEMA4D	S857s	13
SENP6	S35s	13
2022-09-09	S30s	13
SF3B1	S194s	13
SF3B1	T207t T211t	13
SGSM3	S406s	13
SH3KBP1	S193s	13
SH3PXD2B	S500s	13
SHROOM1	S308s	13
SHROOM3	S285s	13
SIK2	S486s	13
SIK2	S587s	13
SIK3	S551s	13
SIPA1L1	S1582s	13
SIPA1L2	S1499s	13
SIPA1L2	S1549s	13
SIPA1L3	S142s	13
SLC2A13	S6s	13
SLC41A3	S13s	13
SLC43A2	S297s	13
SLC9A1	S703s	13
SLTM	S572s	13
SMCR8	S417s	13
SNX29	S268s	13
SP100	S362s	13
SPAG1	S423s	13
SPATS2L	S165s	13
SPATS2L	S561s	13
SPECC1	S131s	13
SSH1	S576s	13
SSH1	S583s	13
STAU1	S396s	13
STIM2	S634s	13
STK10	S438s	13
STX6	S2s	13
SVIL	S707s	13
SVIL	S914s	13
SYNE1	S8234s	13
SYNE2	S6349s	13
TAB3	S645s	13
TANC2	S1724s	13
TBC1D15	S80s	13
TBC1D4	S318s	13
TBC1D4	S566s	13
TBC1D4	T686t S691s	13
TBC1D5	S752s	13
TCOF1	Q1208q S1220s	13
TDRD3	S538s	13
TEX2	S196s	13
TEX2	S295s	13
TIAM1	S1407s	13
TIAM1	S52s	13
TIAM1	T1456t	13
TJP2	S415s	13
TMC5	S998s	13
TMPO	S66s S67s	13
TNKS1BP1	S1158s	13
TNKS1BP1	S429s	13
TNKS1BP1	S872s	13
TNKS1BP1	S893s	13
TNRC6C	S1008s	13
TNS1	S1360s	13
TNS3	S1149s	13
TOP2B	S1424s	13
TOR4A	S63s	13
TTC39B	S120s	13
TTC7A	S714s	13
TUT7	S132s	13
UBAP2L	S992s	13
UBE2J1	S251s	13
UBE2J1	S268s	13
UBL4A	S90s	13
UBXN2B	S216s	13
UHRF1BP1L	S935s	13
UNC13B	S176s	13
UNC13B	S254s	13
UPF1	S1107s	13
URI1	S442s	13
USP24	S1141s	13
USP24	S1299s	13
VEPH1	S430s	13
VEPH1	T381t	13
VGLL4	S262s	13
VIPAS39	T21t	13
WASHC2A	S539s	13
WASHC2A	S728s	13
WASHC2A	S909s	13
WASHC2A	S996s	13
WASHC2C	S539s	13
WASL	Y256y	13
WDFY3	S3335s S3339s	13
WDFY3	S3339s	13
WDR13	S79s	13
WDR44	T7t S27s	13
WDR70	S638s	13
WFS1	S32s	13
WNK1	S170s	13
WWC3	S563s	13
YTHDC2	S1202s	13
ZC3H12C	S612s	13
ZCCHC17	S136s	13
ZFP36L2	S125s N127n	13
ZNF185	S155s T158t	13
ZNF609	S1285s	13
ZNF768	S139s S144s	13
ZNRF2	S21s	13
ZNRF2	S82s	13
