# Supplementary material for: PhosphoDisco: A Toolkit for Co-regulated Phosphorylation Module Discovery in Phosphoproteomic Data
Source: Mol Cell Proteomics. 2023 Jun 30;22(8):100596. doi: 10.1016/j.mcpro.2023.100596 (PMC10416063; doi:10.1016/j.mcpro.2023.100596)
Supplement: Supplemental Table S8 — Phosphosite Overlap of BRCA-63 with Lung-5 module. (A) All phosphosites found in both the modules BRCA-63 and Lung-5. (B) Phosphosites in found in module Lung-5 but not in BRCA-63. (C) Phosphosites found in module BRCA-63 but not in Lung-5. [file mmc15.xlsx]

## Sheet: STable 8A
geneSymbol	variableSites
FKBP3	S152s
HEBP2	S181s
HMGA1	T42t
HNRNPK	S216s
NUCKS1	T179t S181s
RANBP2	S3207s
RPL12	S38s
SETDB1	S1066s
XRCC6	T455t

## Sheet: STable 8B
geneSymbol	variableSites
APIP	S87s
ARMC1	S246s
CARMIL1	S122s
CCDC6	S52s
DLGAP4	T376t
DSP	S2024s
EEF2	T435t
ESF1	S153s
GON4L	S346s
HADHA	S756s
HMGCS1	S495s
HSF1	S368s T369t
LMNB1	C198c S200s
LMO7	T714t
MAP1A	S1600s
MAP1B	S614s
MBOAT7	S285s
MSH6	S830s
NCL	T76t
NIPBL	T592t T599t
NPM1	T199t
NUP88	S168s
OPLAH	T151t
PAICS	S27s
RBBP5	S497s
RPLP2	S16s
RRP36	S73s
RSL1D1	S427s
TMEM214	T97t
TP53BP1	S1683s
TP53BP1	S867s
TPR	T1677t
UBA1	S835s
UBTF	S484s
UGDH	T91t
USP10	S547s
VPS13C	S3641s
WDR75	T798t
XRCC1	S241s

## Sheet: STable 8C
geneSymbol	variableSites
BAZ2A	S1783s
BRCA2	S93s
C12orf45	S178s
C17orf49	S96s
C6orf106	S215s
CD3EAP	S287s
CENPC	S177s
CENPC	S73s
CENPC	T130t
DOT1L	S834s
DPF2	T176t
DYNC1LI1	S421s
EHD1	T468t
EIF3H	S183s
FLNB	S983s
FOXK1	S213s S223s
HIST1H1E	T4t
HMGA1	T39t T53t
ILF3	T592t
LAMTOR1	S27s
LIG3	T209t
MBD2	S181s
MEPCE	S254s
MICAL3	S1704s
NCL	T121t
NOLC1	S518s
NOLC1	S653s
NOLC1	T617t T620t
NPM1	S70s
NUP98	S822s
OCIAD1	S113s
PI4KB	S266s
RANBP2	S2606s
RSF1	S397s
SVIL	S1120s
TCF20	S1335s
TCOF1	S156s
TCOF1	S583s
TCOF1	T249t
TERF2	S365s
TERF2IP	S154s
TP53BP1	S1623s
TPR	T1672t
TRPS1	S103s
UFD1L	S247s
WRN	S1133s
ZC3HC1	S24s T28t
